# Supplementary material for: Dichotomous metabolic networks govern human ILC2 proliferation and function
Source: Nat Immunol. 2021 Oct 22;22(11):1367–74. doi: 10.1038/s41590-021-01043-8 (PMC8553616; doi:10.1038/s41590-021-01043-8)
Supplement: Supplementary file 3 — Descriptions of individuals with MD. [file 41590_2021_1043_MOESM3_ESM.xlsx]

## Sheet: Sheet1
pt	Sex	Age	Phenotype	Genotype	Leucocyte count (n/uL)	MRC enzyme activity in muscle (complex I+III)	MRC enzyme activity in muscle (complex II)	MRC enzyme activity in muscle (complex II+ III)	MRC enzyme activity in muscle (complex IV)
FP02081956	M	64aa	PEO	mtDNA multiple deletions	7100	0.47	0.81	0.42	0.42
LBA03031989	M	31aa	ADOA	A495V in OPA 1	5500	n.a.	n.a.	n.a.	n.a.
LN10101960	F	60aa	MELAS	mtDNA A3242G	5000	0.4	0.98	0.75	0.63
LT28111983	F	38aa	PEO	mtDNA single deletion	7200	0.55	0.89	0.77	0.49
GA04111985	F	35aa	MELAS	mtDNA A3242G	6500	n.a.	n.a.	n.a.	n.a.
SR19031970	F	50aa	PEO+AO	A495V in OPA 1	6300	n.a.	n.a.	n.a.	n.a.
SV25111948	M	72aa	PEO+AO	A495V in OPA 1	4900	n.a.	n.a.	n.a.	n.a.
MRC (mitochondrial respiratory chain)
Enzyme activity is expressed as % of residual activity (ratio of Enzyme/Citrate synthase)
PEO (progressive external ofotalmoplegia)
ADOA (autosomal dominant optic atrophy)
AO ( optic atrophy)
MELAS ( mitocondrial encephalomyopathy with lactic acidosis and stroke like episodes)
n.a. not available
