# Supplementary material for: Dichotomous metabolic networks govern human ILC2 proliferation and function
Source: Nat Immunol. 2021 Oct 22;22(11):1367–74. doi: 10.1038/s41590-021-01043-8 (PMC8553616; doi:10.1038/s41590-021-01043-8)
Supplement: Supplementary file 4 — Mass spectrometry datasets. [file 41590_2021_1043_MOESM4_ESM.xlsx]

## Sheet: injections - run1
dsIdx	dsActive	dsCode	dsExpCode	dsPert	dsAmount	dsSequence	dsUser1	dsUser2	dsUser3	dsUser4
1	TRUE	20170705211251427-1833363	E222078	D1 IL15-12-18 NKDim	1			surace3_20	1000000	1
2	TRUE	20170705211252762-1833364	E222078	D1 IL15-12-18 NKDim	1			surace3_20	1000000	1
3	TRUE	20170705211254167-1833365	E222078	D51 nc NKDim	1			surace3_48	1000000	1
4	TRUE	20170705211255494-1833366	E222078	D51 nc NKDim	1			surace3_48	1000000	1
5	TRUE	20170705211256823-1833367	E222078	D3 IL2-7-1b ILC2	1			surace3_30	1000000	1
6	TRUE	20170705211258165-1833368	E222078	D3 IL2-7-1b ILC2	1			surace3_30	1000000	1
7	TRUE	20170705211259406-1833369	E222078	D1 IL2-7-12 ILC2	1			surace3_12	1000000	1
8	TRUE	20170705211300684-1833370	E222078	D1 IL2-7-12 ILC2	1			surace3_12	1000000	1
9	TRUE	20170705211302009-1833371	E222078	D1 IL2-7 ILC2	1			surace3_06	1000000	1
10	TRUE	20170705211303275-1833372	E222078	D1 IL2-7 ILC2	1			surace3_06	1000000	1
11	TRUE	20170705211304454-1833373	E222078	D2 nc NKBr	1			surace3_23	1000000	1
12	TRUE	20170705211305732-1833374	E222078	D2 nc NKBr	1			surace3_23	1000000	1
13	TRUE	20170705211306953-1833375	E222078	T26 IL2-7-12 ILC2	1			surace3_63	1000000	1
14	TRUE	20170705211308207-1833376	E222078	T26 IL2-7-12 ILC2	1			surace3_63	1000000	1
15	TRUE	20170705211309525-1833377	E222078	D51 nc NKBr	1			surace3_45	1000000	1
16	TRUE	20170705211310842-1833378	E222078	D51 nc NKBr	1			surace3_45	1000000	1
17	TRUE	20170705211312226-1833379	E222078	D1 IL2-7 ILC2	1			surace3_07	1000000	1
18	TRUE	20170705211313371-1833380	E222078	D1 IL2-7 ILC2	1			surace3_07	1000000	1
19	TRUE	20170705211314664-1833381	E222078	T25 IL2-7-12 ILC2	1			surace3_56	1000000	1
20	TRUE	20170705211315900-1833382	E222078	T25 IL2-7-12 ILC2	1			surace3_56	1000000	1
21	TRUE	20170705211317068-1833383	E222078	D2 nc NKBr	1			surace3_22	1000000	1
22	TRUE	20170705211318342-1833384	E222078	D2 nc NKBr	1			surace3_22	1000000	1
23	TRUE	20170705211319681-1833385	E222078	D51 nc NKDim	1			surace3_47	1000000	1
24	TRUE	20170705211321036-1833386	E222078	D51 nc NKDim	1			surace3_47	1000000	1
25	TRUE	20170705211322463-1833387	E222078	D1 IL2-7-1b ILC2	1			surace3_08	1000000	1
26	TRUE	20170705211323775-1833388	E222078	D1 IL2-7-1b ILC2	1			surace3_08	1000000	1
27	TRUE	20170705211325101-1833389	E222078	D51 nc ILC2	1			surace3_44	1000000	1
28	TRUE	20170705211326432-1833390	E222078	D51 nc ILC2	1			surace3_44	1000000	1
29	TRUE	20170705211327749-1833391	E222078	T25 IL2-7-1b ILC2	1			surace3_52	1000000	1
30	TRUE	20170705211328928-1833392	E222078	T25 IL2-7-1b ILC2	1			surace3_52	1000000	1
31	TRUE	20170705211330113-1833393	E222078	T26 IL2-7-1b ILC2	1			surace3_60	1000000	1
32	TRUE	20170705211331312-1833394	E222078	T26 IL2-7-1b ILC2	1			surace3_60	1000000	1
33	TRUE	20170705211332549-1833395	E222078	D2 nc NKDim	1			surace3_25	1000000	1
34	TRUE	20170705211333789-1833396	E222078	D2 nc NKDim	1			surace3_25	1000000	1
35	TRUE	20170705211334946-1833397	E222078	T40 IL2-7 ILC2	1			surace3_65	1000000	1
36	TRUE	20170705211336221-1833398	E222078	T40 IL2-7 ILC2	1			surace3_65	1000000	1
37	TRUE	20170705211337475-1833399	E222078	D3 IL2-7-33 ILC2	1			surace3_32	1000000	1
38	TRUE	20170705211338673-1833400	E222078	D3 IL2-7-33 ILC2	1			surace3_32	1000000	1
39	TRUE	20170705211340190-1833401	E222078	D1 IL15 NKDim	1			surace3_18	1000000	1
40	TRUE	20170705211341439-1833402	E222078	D1 IL15 NKDim	1			surace3_18	1000000	1
41	TRUE	20170705211342603-1833403	E222078	D4 IL15-12-18 NKDim	1			surace3_38	1000000	1
42	TRUE	20170705211343972-1833404	E222078	D4 IL15-12-18 NKDim	1			surace3_38	1000000	1
43	TRUE	20170705211345326-1833405	E222078	D2 nc ckit+ILC	1			surace3_27	1000000	1
44	TRUE	20170705211346479-1833406	E222078	D2 nc ckit+ILC	1			surace3_27	1000000	1
45	TRUE	20170705211347864-1833407	E222078	T25 IL2-7-33 ILC2	1			surace3_53	1000000	1
46	TRUE	20170705211349116-1833408	E222078	T25 IL2-7-33 ILC2	1			surace3_53	1000000	1
47	TRUE	20170705211350393-1833409	E222078	D2 nc NKDim	1			surace3_24	1000000	1
48	TRUE	20170705211351625-1833410	E222078	D2 nc NKDim	1			surace3_24	1000000	1
49	TRUE	20170705211352918-1833411	E222078	T26 IL2-7-1b ILC2	1			surace3_59	1000000	1
50	TRUE	20170705211354140-1833412	E222078	T26 IL2-7-1b ILC2	1			surace3_59	1000000	1
51	TRUE	20170705211355446-1833413	E222078	D1 IL2-7-1b ILC2	1			surace3_09	1000000	1
52	TRUE	20170705211356749-1833414	E222078	D1 IL2-7-1b ILC2	1			surace3_09	1000000	1
53	TRUE	20170705211358027-1833415	E222078	D1 IL2-7-12 ILC2	1			surace3_13	1000000	1
54	TRUE	20170705211359343-1833416	E222078	D1 IL2-7-12 ILC2	1			surace3_13	1000000	1
55	TRUE	20170705211400550-1833417	E222078	D1 IL15 NKBr	1			surace3_15	1000000	1
56	TRUE	20170705211401881-1833418	E222078	D1 IL15 NKBr	1			surace3_15	1000000	1
57	TRUE	20170705211403165-1833419	E222078	D4 IL15 NKDim	1			surace3_36	1000000	1
58	TRUE	20170705211404397-1833420	E222078	D4 IL15 NKDim	1			surace3_36	1000000	1
59	TRUE	20170705211405580-1833421	E222078	D3 IL2-7-33 ILC2	1			surace3_33	1000000	1
60	TRUE	20170705211406875-1833422	E222078	D3 IL2-7-33 ILC2	1			surace3_33	1000000	1
61	TRUE	20170705211408181-1833423	E222078	T26 IL2-7-33 ILC2	1			surace3_61	1000000	1
62	TRUE	20170705211409407-1833424	E222078	T26 IL2-7-33 ILC2	1			surace3_61	1000000	1
63	TRUE	20170705211410694-1833425	E222078	D1 IL15 NKDim	1			surace3_19	1000000	1
64	TRUE	20170705211411970-1833426	E222078	D1 IL15 NKDim	1			surace3_19	1000000	1
65	TRUE	20170705211413290-1833427	E222078	D5 nc NKDim	1			surace3_04	1000000	1
66	TRUE	20170705211414603-1833428	E222078	D5 nc NKDim	1			surace3_04	1000000	1
67	TRUE	20170705211415893-1833429	E222078	D5 nc NKDim	1			surace3_03	1000000	1
68	TRUE	20170705211417216-1833430	E222078	D5 nc NKDim	1			surace3_03	1000000	1
69	TRUE	20170705211418552-1833431	E222078	T25 IL2-7-33 ILC2	1			surace3_54	1000000	1
70	TRUE	20170705211419756-1833432	E222078	T25 IL2-7-33 ILC2	1			surace3_54	1000000	1
71	TRUE	20170705211420987-1833433	E222078	T26 IL2-7-33 ILC2	1			surace3_62	1000000	1
72	TRUE	20170705211422198-1833434	E222078	T26 IL2-7-33 ILC2	1			surace3_62	1000000	1
73	TRUE	20170705211423401-1833435	E222078	D2 nc ILC2	1			surace3_26	1000000	1
74	TRUE	20170705211424762-1833436	E222078	D2 nc ILC2	1			surace3_26	1000000	1
75	TRUE	20170705211426035-1833437	E222078	D1 IL15 NKBr	1			surace3_14	1000000	1
76	TRUE	20170705211427304-1833438	E222078	D1 IL15 NKBr	1			surace3_14	1000000	1
77	TRUE	20170705211428503-1833439	E222078	D4 IL15 NKBr	1			surace3_41	1000000	1
78	TRUE	20170705211429760-1833440	E222078	D4 IL15 NKBr	1			surace3_41	1000000	1
79	TRUE	20170705211431068-1833441	E222078	D3 IL2-7-12 ILC2	1			surace3_34	1000000	1
80	TRUE	20170705211432272-1833442	E222078	D3 IL2-7-12 ILC2	1			surace3_34	1000000	1
81	TRUE	20170705211433440-1833443	E222078	T25 IL2-7 ILC2	1			surace3_49	1000000	1
82	TRUE	20170705211434665-1833444	E222078	T25 IL2-7 ILC2	1			surace3_49	1000000	1
83	TRUE	20170705211435851-1833445	E222078	T26 IL2-7-12 ILC2	1			surace3_64	1000000	1
84	TRUE	20170705211437128-1833446	E222078	T26 IL2-7-12 ILC2	1			surace3_64	1000000	1
85	TRUE	20170705211438395-1833447	E222078	D1 IL15-12-18 NKBr	1			surace3_17	1000000	1
86	TRUE	20170705211439651-1833448	E222078	D1 IL15-12-18 NKBr	1			surace3_17	1000000	1
87	TRUE	20170705211440882-1833449	E222078	T26 IL2-7 ILC2	1			surace3_58	1000000	1
88	TRUE	20170705211442102-1833450	E222078	T26 IL2-7 ILC2	1			surace3_58	1000000	1
89	TRUE	20170705211443282-1833451	E222078	D5 nc NKBr	1			surace3_01	1000000	1
90	TRUE	20170705211444496-1833452	E222078	D5 nc NKBr	1			surace3_01	1000000	1
91	TRUE	20170705211445636-1833453	E222078	D1 IL15-12-18 NKBr	1			surace3_16	1000000	1
92	TRUE	20170705211446810-1833454	E222078	D1 IL15-12-18 NKBr	1			surace3_16	1000000	1
93	TRUE	20170705211448163-1833455	E222078	D4 IL15 NKBr	1			surace3_40	1000000	1
94	TRUE	20170705211449403-1833456	E222078	D4 IL15 NKBr	1			surace3_40	1000000	1
95	TRUE	20170705211450668-1833457	E222078	D4 IL15-12-18 NKBr	1			surace3_43	1000000	1
96	TRUE	20170705211451932-1833458	E222078	D4 IL15-12-18 NKBr	1			surace3_43	1000000	1
97	TRUE	20170705211453464-1833459	E222078	T25 IL2-7-1b ILC2	1			surace3_51	1000000	1
98	TRUE	20170705211454755-1833460	E222078	T25 IL2-7-1b ILC2	1			surace3_51	1000000	1
99	TRUE	20170705211455983-1833461	E222078	D4 IL15-12-18 NKBr	1			surace3_42	1000000	1
100	TRUE	20170705211457317-1833462	E222078	D4 IL15-12-18 NKBr	1			surace3_42	1000000	1
101	TRUE	20170705211458492-1833463	E222078	D4 IL15-12-18 NKDim	1			surace3_39	1000000	1
102	TRUE	20170705211459674-1833464	E222078	D4 IL15-12-18 NKDim	1			surace3_39	1000000	1
103	TRUE	20170705211500893-1833465	E222078	D3 IL2-7-1b ILC2	1			surace3_31	1000000	1
104	TRUE	20170705211502022-1833466	E222078	D3 IL2-7-1b ILC2	1			surace3_31	1000000	1
105	TRUE	20170705211503061-1833467	E222078	D5 nc NKBr	1			surace3_02	1000000	1
106	TRUE	20170705211504488-1833468	E222078	D5 nc NKBr	1			surace3_02	1000000	1
107	TRUE	20170705211505964-1833469	E222078	D1 IL2-7-33 ILC2	1			surace3_11	1000000	1
108	TRUE	20170705211507366-1833470	E222078	D1 IL2-7-33 ILC2	1			surace3_11	1000000	1
109	TRUE	20170705211509284-1833471	E222078	D5 nc ckit+ILC	1			surace3_05	1000000	1
110	TRUE	20170705211510909-1833472	E222078	D5 nc ckit+ILC	1			surace3_05	1000000	1
111	TRUE	20170705211512658-1833473	E222078	D1 IL2-7-33 ILC2	1			surace3_10	1000000	1
112	TRUE	20170705211514130-1833474	E222078	D1 IL2-7-33 ILC2	1			surace3_10	1000000	1
113	TRUE	20170705211515550-1833475	E222078	T26 IL2-7 ILC2	1			surace3_57	1000000	1
114	TRUE	20170705211516793-1833476	E222078	T26 IL2-7 ILC2	1			surace3_57	1000000	1
115	TRUE	20170705211518221-1833477	E222078	T25 IL2-7 ILC2	1			surace3_50	1000000	1
116	TRUE	20170705211519463-1833478	E222078	T25 IL2-7 ILC2	1			surace3_50	1000000	1
117	TRUE	20170705211520787-1833479	E222078	D3 IL2-7 ILC2	1			surace3_29	1000000	1
118	TRUE	20170705211522041-1833480	E222078	D3 IL2-7 ILC2	1			surace3_29	1000000	1
119	TRUE	20170705211523312-1833481	E222078	D3 IL2-7-12 ILC2	1			surace3_35	1000000	1
120	TRUE	20170705211524579-1833482	E222078	D3 IL2-7-12 ILC2	1			surace3_35	1000000	1
121	TRUE	20170705211525708-1833483	E222078	D3 IL2-7 ILC2	1			surace3_28	1000000	1
122	TRUE	20170705211526956-1833484	E222078	D3 IL2-7 ILC2	1			surace3_28	1000000	1
123	TRUE	20170705211528189-1833485	E222078	T25 IL2-7-12 ILC2	1			surace3_55	1000000	1
124	TRUE	20170705211529407-1833486	E222078	T25 IL2-7-12 ILC2	1			surace3_55	1000000	1
125	TRUE	20170705211530666-1833487	E222078	D4 IL15 NKDim	1			surace3_37	1000000	1
126	TRUE	20170705211531932-1833488	E222078	D4 IL15 NKDim	1			surace3_37	1000000	1
127	TRUE	20170705211533150-1833489	E222078	D1 IL15-12-18 NKDim	1			surace3_21	1000000	1
128	TRUE	20170705211534405-1833490	E222078	D1 IL15-12-18 NKDim	1			surace3_21	1000000	1
129	TRUE	20170705211535651-1833491	E222078	D51 nc NKBr	1			surace3_46	1000000	1
130	TRUE	20170705211536859-1833492	E222078	D51 nc NKBr	1			surace3_46	1000000	1
131	TRUE	20170705211538162-1833493	E222078	T40 IL2-7-1b ILC2	1			surace3_68	1000000	1
132	TRUE	20170705211539235-1833494	E222078	T40 IL2-7-1b ILC2	1			surace3_68	1000000	1
133	TRUE	20170705211540410-1833495	E222078	T40 IL2-7-12 ILC2	1			surace3_71	1000000	1
134	TRUE	20170705211541657-1833496	E222078	T40 IL2-7-12 ILC2	1			surace3_71	1000000	1
135	TRUE	20170705211542806-1833497	E222078	T40 IL2-7-33 ILC2	1			surace3_69	1000000	1
136	TRUE	20170705211543974-1833498	E222078	T40 IL2-7-33 ILC2	1			surace3_69	1000000	1
137	TRUE	20170705211545186-1833499	E222078	T40 IL2-7 ILC2	1			surace3_66	1000000	1
138	TRUE	20170705211546457-1833500	E222078	T40 IL2-7 ILC2	1			surace3_66	1000000	1
139	TRUE	20170705211547707-1833501	E222078	T40 IL2-7-1b ILC2	1			surace3_67	1000000	1
140	TRUE	20170705211548928-1833502	E222078	T40 IL2-7-1b ILC2	1			surace3_67	1000000	1
141	TRUE	20170705211550126-1833503	E222078	T40 IL2-7-33 ILC2	1			surace3_70	1000000	1
142	TRUE	20170705211551433-1833504	E222078	T40 IL2-7-33 ILC2	1			surace3_70	1000000	1
143	TRUE	20170705211552601-1833505	E222078	T40 IL2-7-12 ILC2	1			surace3_72	1000000	1
144	TRUE	20170705211553798-1833506	E222078	T40 IL2-7-12 ILC2	1			surace3_72	1000000	1
145	TRUE	20170705211555009-1833507	E222078	D5 not cultured nasal swab	1			surace3_77	1000000	1
146	TRUE	20170705211556248-1833508	E222078	D5 not cultured nasal swab	1			surace3_77	1000000	1
147	TRUE	20170705211557469-1833509	E222078	D3 not cultured nasal swab	1			surace3_75	1000000	1
148	TRUE	20170705211558772-1833510	E222078	D3 not cultured nasal swab	1			surace3_75	1000000	1
149	TRUE	20170705211559954-1833511	E222078	D4 not cultured nasal swab	1			surace3_76	1000000	1
150	TRUE	20170705211601264-1833512	E222078	D4 not cultured nasal swab	1			surace3_76	1000000	1
151	TRUE	20170705211602559-1833513	E222078	D2 not cultured nasal swab	1			surace3_74	1000000	1
152	TRUE	20170705211603767-1833514	E222078	D2 not cultured nasal swab	1			surace3_74	1000000	1
153	TRUE	20170705211605060-1833515	E222078	D8 not cultured nasal swab	1			surace3_80	1000000	1
154	TRUE	20170705211606226-1833516	E222078	D8 not cultured nasal swab	1			surace3_80	1000000	1
155	TRUE	20170705211607434-1833517	E222078	D7 not cultured nasal swab	1			surace3_79	1000000	1
156	TRUE	20170705211608736-1833518	E222078	D7 not cultured nasal swab	1			surace3_79	1000000	1
157	TRUE	20170705211610024-1833519	E222078	D6 not cultured nasal swab	1			surace3_78	1000000	1
158	TRUE	20170705211611332-1833520	E222078	D6 not cultured nasal swab	1			surace3_78	1000000	1
159	TRUE	20170705211612511-1833521	E222078	D1 not cultured nasal swab	1			surace3_73	1000000	1
160	TRUE	20170705211613835-1833522	E222078	D1 not cultured nasal swab	1			surace3_73	1000000	1

## Sheet: injections - run2
dsIdx	dsActive	dsCode	dsPert	dsAmount	dsSequence	dsUser1	dsUser2	dsUser3	dsUser4
1	TRUE	20160622165845010-1599976	nist1950	0			ctrl_p01_c1	1
2	TRUE	20160622165846316-1599977	nist1950	0			ctrl_p01_c1	1
3	TRUE	20160622165847519-1599978	water	0			ctrl_p01_c2	1
4	TRUE	20160622165848692-1599979	water	0			ctrl_p01_c2	1
5	TRUE	20160622165849878-1599980	S08 Do1 ILC2 IL2-7-33_72h_IL12	1			pasteur_1_08	700000
6	TRUE	20160622165851073-1599981	S08 Do1 ILC2 IL2-7-33_72h_IL12	1			pasteur_1_08	700000
7	TRUE	20160622165852274-1599982	S02 Do1 ILC2 IL2-7-1b_24h_IFNg	1			pasteur_1_02	300000
8	TRUE	20160622165853486-1599983	S02 Do1 ILC2 IL2-7-1b_24h_IFNg	1			pasteur_1_02	300000
9	TRUE	20160622165854730-1599984	S60 Do3 NK_CD56Bright IL1b-2	1			pasteur_1_60	160000
10	TRUE	20160622165856023-1599985	S60 Do3 NK_CD56Bright IL1b-2	1			pasteur_1_60	160000
11	TRUE	20160622165857201-1599986	S59 Do3 NK_CD56Bright IL15-12-18	1			pasteur_1_59	80000
12	TRUE	20160622165858481-1599987	S59 Do3 NK_CD56Bright IL15-12-18	1			pasteur_1_59	80000
13	TRUE	20160622165859726-1599988	S03 Do2 ILC2 -	1			pasteur_1_03	150000
14	TRUE	20160622165900943-1599989	S03 Do2 ILC2 -	1			pasteur_1_03	150000
15	TRUE	20160622165902055-1599990	S23 Do3 NK_CD56Dim -	1			pasteur_1_23	500000
16	TRUE	20160622165903169-1599991	S23 Do3 NK_CD56Dim -	1			pasteur_1_23	500000
17	TRUE	20160622165904294-1599992	S64 Do3 NK_CD56Dim IL15-12-18	1			pasteur_1_64	180000
18	TRUE	20160622165905481-1599993	S64 Do3 NK_CD56Dim IL15-12-18	1			pasteur_1_64	180000
19	TRUE	20160622165906653-1599994	S36 Do2 ILC2 IL2-7-1b_72h_IFNg	1			pasteur_1_36	1700000
20	TRUE	20160622165907896-1599995	S36 Do2 ILC2 IL2-7-1b_72h_IFNg	1			pasteur_1_36	1700000
21	TRUE	20160622165909171-1599996	S37 Do2 NK_CD56Bright IL15	1			pasteur_1_37	2400000
22	TRUE	20160622165910256-1599997	S37 Do2 NK_CD56Bright IL15	1			pasteur_1_37	2400000
23	TRUE	20160622165911579-1599998	S22 Do1 NK_CD56Bright IL1b-2	1			pasteur_1_22	600000
24	TRUE	20160622165912825-1599999	S22 Do1 NK_CD56Bright IL1b-2	1			pasteur_1_22	600000
25	TRUE	20160622165914040-1600000	S13 Do1 NK_CD56Dim IL15	1			pasteur_1_13	260000
26	TRUE	20160622165915259-1600001	S13 Do1 NK_CD56Dim IL15	1			pasteur_1_13	260000
27	TRUE	20160622165916469-1600002	S45 Do2 NK_CD56Dim IL15-12-18	1			pasteur_1_45	180000
28	TRUE	20160622165917670-1600003	S45 Do2 NK_CD56Dim IL15-12-18	1			pasteur_1_45	180000
29	TRUE	20160622165918881-1600004	nist1950	0			ctrl_p01_c1	1
30	TRUE	20160622165920087-1600005	nist1950	0			ctrl_p01_c1	1
31	TRUE	20160622165921332-1600006	water	0			ctrl_p01_c2	1
32	TRUE	20160622165922468-1600007	water	0			ctrl_p01_c2	1
33	TRUE	20160622165923611-1600008	S28 Do4 NK_CD56Bright -	1			pasteur_1_28	400000
34	TRUE	20160622165924805-1600009	S28 Do4 NK_CD56Bright -	1			pasteur_1_28	400000
35	TRUE	20160622165926047-1600010	S42 Do2 NK_CD56Dim IL15	1			pasteur_1_42	70000
36	TRUE	20160622165927226-1600011	S42 Do2 NK_CD56Dim IL15	1			pasteur_1_42	70000
37	TRUE	20160622165928435-1600012	S46 Do2 NK_CD56Dim IL1b-2	1			pasteur_1_46	130000
38	TRUE	20160622165929659-1600013	S46 Do2 NK_CD56Dim IL1b-2	1			pasteur_1_46	130000
39	TRUE	20160622165930852-1600014	S40 Do2 NK_CD56Bright IL15-12-18	1			pasteur_1_40	1100000
40	TRUE	20160622165932057-1600015	S40 Do2 NK_CD56Bright IL15-12-18	1			pasteur_1_40	1100000
41	TRUE	20160622165933298-1600016	S30 Do2 ILC2 IL2-7	1			pasteur_1_30	1600000
42	TRUE	20160622165934535-1600017	S30 Do2 ILC2 IL2-7	1			pasteur_1_30	1600000
43	TRUE	20160622165935796-1600018	S38 Do2 NK_CD56Bright IL15-12	1			pasteur_1_38	880000
44	TRUE	20160622165937032-1600019	S38 Do2 NK_CD56Bright IL15-12	1			pasteur_1_38	880000
45	TRUE	20160622165938296-1600020	S19 Do1 NK_CD56Bright IL15-12	1			pasteur_1_19	300000
46	TRUE	20160622165939525-1600021	S19 Do1 NK_CD56Bright IL15-12	1			pasteur_1_19	300000
47	TRUE	20160622165940702-1600022	S01 Do1 ILC2 IL2-7-33_24h_IFNg	1			pasteur_1_01	260000
48	TRUE	20160622165941930-1600023	S01 Do1 ILC2 IL2-7-33_24h_IFNg	1			pasteur_1_01	260000
49	TRUE	20160622165943171-1600024	S54 Do3 ILC2 IL2-7-1b_72h_IFNg	1			pasteur_1_54	430000
50	TRUE	20160622165944310-1600025	S54 Do3 ILC2 IL2-7-1b_72h_IFNg	1			pasteur_1_54	430000
51	TRUE	20160622165945538-1600026	S06 Do1 ILC2 IL2-7	1			pasteur_1_06	300000
52	TRUE	20160622165946710-1600027	S06 Do1 ILC2 IL2-7	1			pasteur_1_06	300000
53	TRUE	20160622165947909-1600028	S26 Do2 ILC2 IL2-7-1b_24h_IFNg	1			pasteur_1_26	620000
54	TRUE	20160622165949133-1600029	S26 Do2 ILC2 IL2-7-1b_24h_IFNg	1			pasteur_1_26	620000
55	TRUE	20160622165950385-1600030	S44 Do2 NK_CD56Dim IL15-18	1			pasteur_1_44	250000
56	TRUE	20160622165951572-1600031	S44 Do2 NK_CD56Dim IL15-18	1			pasteur_1_44	250000
57	TRUE	20160622165952777-1600032	nist1950	0			ctrl_p01_c1	1
58	TRUE	20160622165953958-1600033	nist1950	0			ctrl_p01_c1	1
59	TRUE	20160622165955215-1600034	water	0			ctrl_p01_c2	1
60	TRUE	20160622165956339-1600035	water	0			ctrl_p01_c2	1
61	TRUE	20160622165957463-1600036	S49 Do3 ILC2 IL2-7	1			pasteur_1_49	1120000
62	TRUE	20160622165958774-1600037	S49 Do3 ILC2 IL2-7	1			pasteur_1_49	1120000
63	TRUE	20160622170000044-1600038	S57 Do3 NK_CD56Bright IL15-12	1			pasteur_1_57	100000
64	TRUE	20160622170001232-1600039	S57 Do3 NK_CD56Bright IL15-12	1			pasteur_1_57	100000
65	TRUE	20160622170002389-1600040	S10 Do1 ILC2 IL2-7-1b	1			pasteur_1_10	400000
66	TRUE	20160622170003724-1600041	S10 Do1 ILC2 IL2-7-1b	1			pasteur_1_10	400000
67	TRUE	20160622170005086-1600042	S09 Do1 ILC2 IL2-7-33_72h_IFNg	1			pasteur_1_09	290000
68	TRUE	20160622170006389-1600043	S09 Do1 ILC2 IL2-7-33_72h_IFNg	1			pasteur_1_09	290000
69	TRUE	20160622170007636-1600044	S15 Do1 NK_CD56Dim IL15-18	1			pasteur_1_15	200000
70	TRUE	20160622170008896-1600045	S15 Do1 NK_CD56Dim IL15-18	1			pasteur_1_15	200000
71	TRUE	20160622170010160-1600046	S48 Do3 ILC2 IL2-7-1b_24h_IFNg	1			pasteur_1_48	150000
72	TRUE	20160622170011400-1600047	S48 Do3 ILC2 IL2-7-1b_24h_IFNg	1			pasteur_1_48	150000
73	TRUE	20160622170012671-1600048	S14 Do1 NK_CD56Dim IL15-12	1			pasteur_1_14	200000
74	TRUE	20160622170013921-1600049	S14 Do1 NK_CD56Dim IL15-12	1			pasteur_1_14	200000
75	TRUE	20160622170015128-1600050	S24 Do3 NK_CD56Bright -	1			pasteur_1_24	100000
76	TRUE	20160622170016327-1600051	S24 Do3 NK_CD56Bright -	1			pasteur_1_24	100000
77	TRUE	20160622170017468-1600052	S31 Do2 ILC2 IL2-7-33	1			pasteur_1_31	1100000
78	TRUE	20160622170018675-1600053	S31 Do2 ILC2 IL2-7-33	1			pasteur_1_31	1100000
79	TRUE	20160622170019918-1600054	S61 Do3 NK_CD56Dim IL15	1			pasteur_1_61	900000
80	TRUE	20160622170021108-1600055	S61 Do3 NK_CD56Dim IL15	1			pasteur_1_61	900000
81	TRUE	20160622170022321-1600056	S35 Do2 ILC2 IL2-7-1b_72h_IL12	1			pasteur_1_35	1600000
82	TRUE	20160622170023503-1600057	S35 Do2 ILC2 IL2-7-1b_72h_IL12	1			pasteur_1_35	1600000
83	TRUE	20160622170024695-1600058	S52 Do3 ILC2 IL2-7-1b_72h_IL12	1			pasteur_1_52	200000
84	TRUE	20160622170025919-1600059	S52 Do3 ILC2 IL2-7-1b_72h_IL12	1			pasteur_1_52	200000
85	TRUE	20160622170027129-1600060	nist1950	0			ctrl_p01_c1	1
86	TRUE	20160622170028396-1600061	nist1950	0			ctrl_p01_c1	1
87	TRUE	20160622170029635-1600062	water	0			ctrl_p01_c2	1
88	TRUE	20160622170030871-1600063	water	0			ctrl_p01_c2	1
89	TRUE	20160622170031996-1600064	S58 Do3 NK_CD56Bright IL15-18	1			pasteur_1_58	80000
90	TRUE	20160622170033138-1600065	S58 Do3 NK_CD56Bright IL15-18	1			pasteur_1_58	80000
91	TRUE	20160622170034303-1600066	S65 Do3 NK_CD56Dim IL1b-2	1			pasteur_1_65	400000
92	TRUE	20160622170035520-1600067	S65 Do3 NK_CD56Dim IL1b-2	1			pasteur_1_65	400000
93	TRUE	20160622170036810-1600068	S51 Do3 ILC2 IL2-7-33	1			pasteur_1_51	3000000
94	TRUE	20160622170038123-1600069	S51 Do3 ILC2 IL2-7-33	1			pasteur_1_51	3000000
95	TRUE	20160622170039394-1600070	S27 Do4 ILC2 -	1			pasteur_1_27	150000
96	TRUE	20160622170040644-1600071	S27 Do4 ILC2 -	1			pasteur_1_27	150000
97	TRUE	20160622170041852-1600072	S47 Do3 ILC2 IL2-7-33_24h_IFNg	1			pasteur_1_47	1390000
98	TRUE	20160622170043148-1600073	S47 Do3 ILC2 IL2-7-33_24h_IFNg	1			pasteur_1_47	1390000
99	TRUE	20160622170044341-1600074	S16 Do1 NK_CD56Dim IL15-12-18	1			pasteur_1_16	150000
100	TRUE	20160622170045508-1600075	S16 Do1 NK_CD56Dim IL15-12-18	1			pasteur_1_16	150000
101	TRUE	20160622170046739-1600076	S21 Do1 NK_CD56Bright IL15-12-18	1			pasteur_1_21	370000
102	TRUE	20160622170047962-1600077	S21 Do1 NK_CD56Bright IL15-12-18	1			pasteur_1_21	370000
103	TRUE	20160622170049198-1600078	S20 Do1 NK_CD56Bright IL15-18	1			pasteur_1_20	650000
104	TRUE	20160622170050401-1600079	S20 Do1 NK_CD56Bright IL15-18	1			pasteur_1_20	650000
105	TRUE	20160622170051661-1600080	S05 Do2 NK_CD56Bright -	1			pasteur_1_05	350000
106	TRUE	20160622170052855-1600081	S05 Do2 NK_CD56Bright -	1			pasteur_1_05	350000
107	TRUE	20160622170053986-1600082	S32 Do2 ILC2 IL2-7-33_72h_IL12	1			pasteur_1_32	1600000
108	TRUE	20160622170055162-1600083	S32 Do2 ILC2 IL2-7-33_72h_IL12	1			pasteur_1_32	1600000
109	TRUE	20160622170056280-1600084	S17 Do1 NK_CD56Dim IL1b-2	1			pasteur_1_17	300000
110	TRUE	20160622170057478-1600085	S17 Do1 NK_CD56Dim IL1b-2	1			pasteur_1_17	300000
111	TRUE	20160622170058679-1600086	S29 Do4 NK_CD56Dim -	1			pasteur_1_29	500000
112	TRUE	20160622170059880-1600087	S29 Do4 NK_CD56Dim -	1			pasteur_1_29	500000
113	TRUE	20160622170101109-1600088	nist1950	0			ctrl_p01_c1	1
114	TRUE	20160622170102309-1600089	nist1950	0			ctrl_p01_c1	1
115	TRUE	20160622170103499-1600090	water	0			ctrl_p01_c2	1
116	TRUE	20160622170104706-1600091	water	0			ctrl_p01_c2	1
117	TRUE	20160622170105926-1600092	S56 Do3 NK_CD56Bright IL15	1			pasteur_1_56	220000
118	TRUE	20160622170107167-1600093	S56 Do3 NK_CD56Bright IL15	1			pasteur_1_56	220000
119	TRUE	20160622170108418-1600094	S18 Do1 NK_CD56Bright IL15	1			pasteur_1_18	1400000
120	TRUE	20160622170109672-1600095	S18 Do1 NK_CD56Bright IL15	1			pasteur_1_18	1400000
121	TRUE	20160622170110948-1600096	S55 Do3 ILC2 IL2-7-33_72h_IFNg	1			pasteur_1_55	1720000
122	TRUE	20160622170112266-1600097	S55 Do3 ILC2 IL2-7-33_72h_IFNg	1			pasteur_1_55	1720000
123	TRUE	20160622170113526-1600098	S11 Do1 ILC2 IL2-7-1b_72h_IL12	1			pasteur_1_11	550000
124	TRUE	20160622170114675-1600099	S11 Do1 ILC2 IL2-7-1b_72h_IL12	1			pasteur_1_11	550000
125	TRUE	20160622170115930-1600100	S62 Do3 NK_CD56Dim IL15-12	1			pasteur_1_62	220000
126	TRUE	20160622170117159-1600101	S62 Do3 NK_CD56Dim IL15-12	1			pasteur_1_62	220000
127	TRUE	20160622170118339-1600102	S12 Do1 ILC2 IL2-7-1b_72h_IFNg	1			pasteur_1_12	260000
128	TRUE	20160622170119552-1600103	S12 Do1 ILC2 IL2-7-1b_72h_IFNg	1			pasteur_1_12	260000
129	TRUE	20160622170120755-1600104	S41 Do2 NK_CD56Bright IL1b-2	1			pasteur_1_41	1500000
130	TRUE	20160622170122045-1600105	S41 Do2 NK_CD56Bright IL1b-2	1			pasteur_1_41	1500000
131	TRUE	20160622170123269-1600106	S04 Do2 NK_CD56Dim -	1			pasteur_1_04	350000
132	TRUE	20160622170124290-1600107	S04 Do2 NK_CD56Dim -	1			pasteur_1_04	350000
133	TRUE	20160622170125455-1600108	S50 Do3 ILC2 IL2-7-1b	1			pasteur_1_50	670000
134	TRUE	20160622170126693-1600109	S50 Do3 ILC2 IL2-7-1b	1			pasteur_1_50	670000
135	TRUE	20160622170127924-1600110	S39 Do2 NK_CD56Bright IL15-18	1			pasteur_1_39	1000000
136	TRUE	20160622170129210-1600111	S39 Do2 NK_CD56Bright IL15-18	1			pasteur_1_39	1000000
137	TRUE	20160622170130389-1600112	S33 Do2 ILC2 IL2-7-33_72h_IFNg	1			pasteur_1_33	1300000
138	TRUE	20160622170131657-1600113	S33 Do2 ILC2 IL2-7-33_72h_IFNg	1			pasteur_1_33	1300000
139	TRUE	20160622170132837-1600114	S53 Do3 ILC2 IL2-7-33_72h_IL12	1			pasteur_1_53	2500000
140	TRUE	20160622170134002-1600115	S53 Do3 ILC2 IL2-7-33_72h_IL12	1			pasteur_1_53	2500000
141	TRUE	20160622170135226-1600116	nist1950	0			ctrl_p01_c1	1
142	TRUE	20160622170136432-1600117	nist1950	0			ctrl_p01_c1	1
143	TRUE	20160622170137611-1600118	water	0			ctrl_p01_c2	1
144	TRUE	20160622170138802-1600119	water	0			ctrl_p01_c2	1
145	TRUE	20160622170139921-1600120	S43 Do2 NK_CD56Dim IL15-12	1			pasteur_1_43	300000
146	TRUE	20160622170141068-1600121	S43 Do2 NK_CD56Dim IL15-12	1			pasteur_1_43	300000
147	TRUE	20160622170142252-1600122	S63 Do3 NK_CD56Dim IL15-18	1			pasteur_1_63	270000
148	TRUE	20160622170143409-1600123	S63 Do3 NK_CD56Dim IL15-18	1			pasteur_1_63	270000
149	TRUE	20160622170144573-1600124	S07 Do1 ILC2 IL2-7-33	1			pasteur_1_07	700000
150	TRUE	20160622170145724-1600125	S07 Do1 ILC2 IL2-7-33	1			pasteur_1_07	700000
151	TRUE	20160622170146886-1600126	S34 Do2 ILC2 IL2-7-1b	1			pasteur_1_34	940000
152	TRUE	20160622170148078-1600127	S34 Do2 ILC2 IL2-7-1b	1			pasteur_1_34	940000
153	TRUE	20160622170149256-1600128	S25 Do2 ILC2 IL2-7-33_24h_IFNg	1			pasteur_1_25	500000
154	TRUE	20160622170150444-1600129	S25 Do2 ILC2 IL2-7-33_24h_IFNg	1			pasteur_1_25	500000
155	TRUE	20160622170151611-1600130	nist1950	0			ctrl_p01_c1	1
156	TRUE	20160622170152831-1600131	nist1950	0			ctrl_p01_c1	1
157	TRUE	20160622170154081-1600132	water	0			ctrl_p01_c2	1
158	TRUE	20160622170155193-1600133	water	0			ctrl_p01_c2	1

## Sheet: ions
ionIdx	ionMz	ionActive	ionAverageInt	ionQualTIC	ionComment
1	57.0344	1	15674.6	0.314677
2	57.9755	1	442.592	0.127878
3	58.9669	1	12535.6	-0.0460391
4	58.9914	1	1809.82	0.532612
5	59.0138	1	21840.3	0.402863
6	59.0501	1	13628.3	0.374988
7	59.9672	1	32640.9	-0.211814
8	60.9641	1	5135.85	0.684651
9	60.9871	1	163175	0.147226
10	60.9948	1	7781.77	0.201249
11	61.0029	1	3001.84	0.647936
12	61.9883	1	14576.7	-0.000895404
13	65.0017	1	1790.59	0.696217
14	68.9959	1	8206.29	0.0341276
15	69.0346	1	6228.59	0.293611
16	70.9462	1	3301.35	-0.89804
17	71.014	1	12782.1	0.407075
18	72.9435	1	2178.77	-0.845159
19	72.9931	1	1507.88	0.463856
20	73.0297	1	7052.16	0.183089
21	74.0072	1	2709.22	0.84316
22	74.025	1	5496.86	0.335615
23	74.962	1	2081.99	0.670746
24	75.9624	1	7815.76	-0.0432891
25	76.9578	1	18967.9	0.456571
26	76.9702	1	1.24664e+06	-0.279106
27	76.9804	1	51986.8	-0.273239
28	76.988	1	22532.3	-0.543565
29	77.0091	1	3384.86	-0.644172
30	77.0231	1	5789.35	0.19916
31	77.0398	1	2746.4	0.321598
32	77.9698	1	83109.4	-0.281244
33	77.9797	1	3895.01	0.53655
34	78.959	1	91681.2	-0.0693251
35	78.9659	1	5.06119e+06	-0.314149
36	78.976	1	213484	-0.296039
37	78.9839	1	124822	-0.315092
38	78.9918	1	18371.1	-0.359436
39	79.0054	1	23721.6	-0.372343
40	79.0119	1	4388.06	0.311252
41	79.0194	1	39311.3	-0.314974
42	79.0278	1	4942.52	0.267009
43	79.0563	1	3772.32	0.276158
44	79.9575	1	15312.1	0.314361
45	79.9654	1	265582	-0.318614
46	79.9757	1	12608.7	-0.274019
47	79.9835	1	4808.97	0.351285
48	80.9627	1	170840	-0.315211
49	80.9705	1	25798.1	-0.0597897
50	80.9809	1	24645.3	-0.0788242
51	80.9934	1	1821.1	0.798989
52	81.0346	1	2199.58	-0.222671
53	81.9817	1	2830.09	0.312381
54	82.9785	1	3143.92	0.279422
55	83.0138	1	2702.17	0.0772159
56	83.0482	1	10113.3	0.291524
57	84.9849	1	6863.78	0.337757
58	85.0081	1	1946.92	0.443841
59	85.0297	1	18025.7	0.299066
60	86.9866	1	3731.63	0.885832
61	87.0037	1	3487.69	-0.102981
62	87.0087	1	5893.05	0.767257
63	87.0229	1	1019.85	0.757038
64	87.9729	1	3852.1	-0.93768
65	88.0405	1	3689.41	0.675538
66	89.0244	1	14332	0.471166
67	89.97	1	2481.72	-0.92585
68	92.9284	1	694878	-0.0134633
69	92.9395	1	28823.6	0.00822772
70	92.9479	1	15606.9	0.305096
71	92.9565	1	2306.58	-0.472699
72	92.9651	1	5260.32	-0.0240175
73	92.9713	1	2997.97	-0.466661
74	92.9864	1	4904.84	-0.497698
75	92.9956	1	1011.14	0.637069
76	93.0348	1	1367.97	0.594498
77	93.0461	1	2318.4	0.66996
78	94.9255	1	458959	-0.000239726
79	94.9366	1	19444.5	0.0100659
80	94.9452	1	8879.75	0.659043
81	94.9537	1	1539.57	0.619243
82	94.9689	1	2377.19	-0.435818
83	94.9809	1	1.25265e+06	0.0710388
84	94.9922	1	55537.6	0.146411
85	95.0006	1	23227.8	0.288373
86	95.0139	1	2803.09	0.0781902
87	95.0243	1	3681.86	-0.139736
88	95.0397	1	5957.23	0.325467
89	95.9527	1	1027.78	0.502345
90	95.9805	1	132640	0.183909
91	95.9913	1	6192.19	0.0630965
92	96.0092	1	4498.11	0.0125236
93	96.9224	1	237593	-0.0667263
94	96.9338	1	12508.1	-0.166701
95	96.9423	1	6231.65	0.584607
96	96.9516	1	37953.8	0.476465
97	96.9601	1	481678	0.854373
98	96.9768	1	2.27022e+07	-0.240502
99	96.9874	1	721752	0.923492
100	96.9965	1	1.38647e+06	-0.335579
101	97.0056	1	360945	-0.364719
102	97.0205	1	455709	-0.363523
103	97.0358	1	650005	-0.35666
104	97.0454	1	125330	-0.345098
105	97.0572	1	27144.6	-0.385109
106	97.0653	1	18295.1	-0.304729
107	97.0715	1	9001.03	0.339298
108	97.0803	1	12183	-0.29975
109	97.0888	1	9939.17	-0.638343
110	97.0969	1	8832.09	-0.651263
111	97.105	1	11141.4	-0.138906
112	97.1129	1	8877.22	0.0468239
113	97.1177	1	9185.16	-0.700692
114	97.1248	1	9506.82	0.66132
115	97.1338	1	9152.61	0.0401128
116	97.1406	1	9206.88	0.12169
117	97.1491	1	9253.28	0.614888
118	97.1573	1	9012.5	-0.114334
119	97.1624	1	8899.86	0.0502079
120	97.1649	1	9003.12	0.627097
121	97.1692	1	8746.7	-0.818548
122	97.1717	1	8850.66	0.510712
123	97.1792	1	8705.93	0.675973
124	97.1816	1	8646.74	0.65935
125	97.185	1	8640.08	0.191093
126	97.1932	1	8564.52	0.629817
127	97.1982	1	8288.17	0.0471511
128	97.2005	1	8338.22	0.696227
129	97.212	1	8014.65	0.667658
130	97.219	1	7923.23	0.666181
131	97.9316	1	19282.5	0.293141
132	97.9524	1	7116.62	0.406899
133	97.9597	1	5531.64	0.423471
134	97.9661	1	3465.6	0.0794286
135	97.9761	1	1.88652e+06	-0.294745
136	97.9874	1	84600.2	-0.300256
137	97.9961	1	38863.4	-0.30659
138	98.0046	1	6013.82	0.246295
139	98.0248	1	44386	-0.184147
140	98.0347	1	14221	-0.230798
141	98.0446	1	3104.67	-0.189927
142	98.0612	1	3820.98	0.126307
143	98.9167	1	4665.85	0.00456126
144	98.9201	1	4803.54	0.297667
145	98.9297	1	6805.11	0.0847339
146	98.9394	1	16875.7	-0.0981941
147	98.9492	1	47691	0.722928
148	98.9563	1	81582.7	0.754009
149	98.9615	1	79546.8	0.676834
150	98.9722	1	3.27657e+07	-0.159292
151	98.9924	1	4.90613e+06	-0.356924
152	99.0021	1	1.67146e+06	-0.375253
153	99.017	1	2.11759e+06	-0.380229
154	99.0322	1	2.71069e+06	-0.366814
155	99.0425	1	685250	-0.382818
156	99.0537	1	225640	-0.407035
157	99.0617	1	89083.2	0.239707
158	99.0683	1	40832.7	-0.885437
159	99.0771	1	84349.1	-0.412497
160	99.0862	1	41662.5	-0.380297
161	99.0937	1	31905.5	-0.868423
162	99.102	1	58456.2	-0.39713
163	99.1142	1	31431.9	-0.575431
164	99.1225	1	32251.1	0.226566
165	99.1302	1	29083.4	-0.649
166	99.1381	1	29484.6	-0.0990863
167	99.1468	1	29438.7	-0.143564
168	99.1555	1	27334.1	-0.775073
169	99.1624	1	27072	0.262196
170	99.1722	1	26679.9	0.0750004
171	99.1829	1	25790.5	-0.646565
172	99.1906	1	25462.1	-0.111002
173	99.1991	1	24390.5
174	99.2081	1	24004.9	0.359787
175	99.229	1	22057	0.305273
176	99.4265	1	14585.1	0.613935
177	99.432	1	10167.8	0.177618
178	99.443	1	10539.5	0.56794
179	99.4607	1	9136.56	0.665721
180	99.4642	1	8953.16	-0.734792
181	99.4668	1	8931.08	0.660178
182	99.4767	1	8619.32	-0.782511
183	99.4992	1	7937.99	-0.047709
184	99.926	1	419713	0.380499
185	99.9375	1	21332.8	0.371798
186	99.947	1	11192.9	0.313882
187	99.9569	1	6160.53	0.196592
188	99.9718	1	4.39367e+06	-0.333855
189	99.9832	1	194983	-0.336279
190	99.992	1	111426	-0.37331
191	100.001	1	20224.4	-0.162278
192	100.016	1	23918.1	-0.360005
193	100.032	1	37557.8	-0.364268
194	100.041	1	10100.1	-0.0188056
195	100.077	1	4803.69	-0.264873
196	100.926	1	52549.3	0.352872
197	100.934	1	227813	0.189519
198	100.946	1	25334.4	0.427569
199	100.957	1	36545.3	0.342984
200	100.968	1	2.72009e+07	0.21776
201	100.988	1	2.05906e+06	0.20409
202	100.998	1	601393	0.179456
203	101.013	1	733650	0.185013
204	101.028	1	1.00724e+06	0.184544
205	101.038	1	267987	0.235983
206	101.05	1	57495.6	0.215685
207	101.06	1	45271.2	0.57143
208	101.074	1	24818.6	0.308936
209	101.083	1	16201.9	0.216814
210	101.09	1	13447.6	-0.493413
211	101.099	1	18762.6	0.239781
212	101.111	1	13614.7	0.446304
213	101.12	1	14155.1	0.587816
214	101.128	1	13375.5	0.396229
215	101.136	1	13453.4	0.584434
216	101.144	1	13467.6	0.623424
217	101.153	1	12952.1	0.439554
218	101.16	1	12798.8	0.589645
219	101.169	1	12684.2	0.556264
220	101.175	1	12392.1
221	101.18	1	12484.2	0.437784
222	101.189	1	12221.6	0.60068
223	101.196	1	11925.5	0.651958
224	101.206	1	11628	0.642028
225	101.22	1	11053.9	0.697542
226	101.231	1	10791.5	0.655067
227	101.243	1	11859	0.580846
228	101.25	1	10081.8	0.620854
229	101.255	1	9827.53	0.169751
230	101.258	1	9759.22	0.67607
231	101.262	1	9501.53	0.467927
232	101.263	1	9475.09	0.693992
233	101.267	1	9433.98	0.686583
234	101.273	1	9272.94	-0.0535696
235	101.277	1	9137	0.597658
236	101.289	1	8696.87	0.343563
237	101.295	1	8533.5	0.664181
238	101.298	1	8402.28	0.505209
239	101.303	1	8297.53	-0.240462
240	101.315	1	7938.23	0.224135
241	101.924	1	14135.3	0.257099
242	101.934	1	29471	0.202524
243	101.967	1	1.90014e+06	0.275047
244	101.979	1	91916.4	0.113281
245	101.988	1	39339	0.259116
246	101.997	1	6590.76	0.3726
247	102.012	1	7156.05	0.387614
248	102.02	1	5672.58	0.113592
249	102.028	1	13178.9	0.325285
250	102.038	1	13955.5	-0.103069
251	102.056	1	37791.9	0.236844
252	102.067	1	4008.2	0.571995
253	102.931	1	10939.7	-0.00748066
254	102.949	1	5053.24	0.149454
255	102.954	1	20005.1	0.106728
256	102.957	1	45323	0.794686
257	102.965	1	1.3006e+06	0.275837
258	102.976	1	1.41906e+07	-0.321932
259	102.987	1	501800	-0.313585
260	102.996	1	573852	-0.242084
261	103.006	1	117193	-0.216179
262	103.021	1	150403	-0.236934
263	103.037	1	239312	-0.222709
264	103.047	1	35999.3	-0.142928
265	103.059	1	11691.2	0.0998928
266	103.068	1	5706.37	0.249335
267	103.074	1	4973.67	-0.185521
268	103.083	1	5651.24	0.114582
269	103.091	1	5262.17	0.140839
270	103.1	1	5162.33	0.405827
271	103.109	1	5729.13	0.0233282
272	103.96	1	1174.68	0.742257
273	103.971	1	5042.63	0.202537
274	104.035	1	17132	0.104432
275	104.954	1	13177	0.783726
276	104.966	1	1974.91	0.789135
277	104.969	1	3443.44	0.240883
278	104.99	1	1778.31	0.605284
279	105.019	1	8738.16	0.131863
280	105.038	1	4408.84	0.164213
281	105.054	1	3620.63	0.273238
282	105.961	1	2500.9	0.747659
283	106.912	1	2861.77	0.342226
284	106.981	1	6074.15	0.830982
285	107.013	1	1472.46	0.576914
286	107.037	1	3984.01	0.116375
287	107.05	1	18158.8	0.36337
288	108.022	1	7447.86	0.291718
289	108.046	1	29582.1	0.0192234
290	108.055	1	2800.39	-0.00355654
291	108.902	1	86309.6	-0.131541
292	108.914	1	3947.97	0.242345
293	108.996	1	2908.24	0.321259
294	109.012	1	12770.7	0.277673
295	109.03	1	27824.6	0.402337
296	109.041	1	17964.9	0.21574
297	109.05	1	2972.51	-0.249547
298	109.066	1	6524.9	0.161303
299	109.968	1	4679.21	0.203198
300	110.025	1	14386.2	0.169012
301	110.036	1	5921.8	0.134518
302	110.061	1	2232.69	0.127848
303	110.072	1	2217.66	0.749116
304	110.899	1	72023.1	-0.416031
305	110.911	1	3650.37	0.654965
306	110.926	1	7825.99	0.183771
307	110.976	1	4178.15	0.514003
308	110.984	1	1084.08	0.797074
309	110.992	1	4406.94	0.0827797
310	111.009	1	57656.3	0.481343
311	111.02	1	15670.3	0.350855
312	111.03	1	2419.15	0.655447
313	111.045	1	16886.3	0.333411
314	111.056	1	3909.93	-0.15698
315	111.082	1	6875.83	0.253943
316	111.934	1	32772.5	-0.343596
317	111.947	1	6802.29	0.0867782
318	112.004	1	3683.72	0.132079
319	112.013	1	4323.3	0.409794
320	112.041	1	10422.1	0.152551
321	112.052	1	296927	-0.249217
322	112.064	1	13700.9	-0.267957
323	112.073	1	5380.36	0.277929
324	112.896	1	17111.7	-0.595491
325	112.922	1	77162.8	0.203264
326	112.929	1	21993.3	0.388649
327	112.937	1	7858.99	0.678706
328	112.971	1	16643.9	-0.209252
329	112.986	1	41213.1	0.0229523
330	112.999	1	8623.23	0.079485
331	113.025	1	74880.3	0.585886
332	113.037	1	21607.9	0.268647
333	113.046	1	4373.79	-0.157135
334	113.055	1	15104.9	0.307024
335	113.061	1	14833.5	0.474519
336	113.072	1	1989.48	0.623558
337	113.925	1	15464.3	0.288734
338	113.989	1	1235.28	0.684944
339	114.02	1	7288.8	0.211155
340	114.028	1	5888.67	0.391176
341	114.056	1	54461.9	0.627014
342	114.068	1	2873.54	0.37214
343	114.919	1	58745.7	0.194547
344	114.926	1	9628.28	0.282357
345	114.934	1	16567.6	0.275045
346	114.967	1	3019.46	-0.0799605
347	114.993	1	3537.4	0.703293
348	115.004	1	50177.1	-0.161042
349	115.016	1	3700.89	0.412432
350	115.025	1	1742	0.485578
351	115.04	1	42852.8	0.560165
352	115.053	1	3331.98	0.26121
353	115.06	1	6285.15	0.284717
354	115.077	1	50831.4	0.576721
355	115.089	1	2953.06	0.402454
356	115.921	1	230397	0.403868
357	115.933	1	10040	0.371482
358	115.943	1	3999.48	-0.0245576
359	116.007	1	2610.85	0.401806
360	116.026	1	4675.9	0.120482
361	116.035	1	13033.3	0.0264954
362	116.044	1	3489.12	0.414899
363	116.051	1	7535.79	0.494142
364	116.072	1	89546.5	0.68257
365	116.084	1	4983.87	0.537643
366	116.094	1	1765.2	0.567537
367	116.921	1	27995.5	0.319902
368	116.929	1	322274	0.0540795
369	116.94	1	25463.3	0.413328
370	116.951	1	6648.4	0.194264
371	116.963	1	20002.6	0.410221
372	116.973	1	4876.99	0.426651
373	116.995	1	3141.01	-0.127927
374	117.009	1	77224.7	0.0528521
375	117.02	1	56826	0.193723
376	117.035	1	12918.6	0.358966
377	117.046	1	10993.6	0.196127
378	117.056	1	10494.4	0.279331
379	117.075	1	5826.25	0.36429
380	117.919	1	7094.19	0.206652
381	117.929	1	33442.8	0.147557
382	117.936	1	9140.71	0.0855902
383	118.012	1	2971.43	0.626729
384	118.023	1	2965.72	0.0286311
385	118.03	1	18469.1	-0.0413475
386	118.041	1	12801.5	0.130161
387	118.051	1	39741.8	0.194025
388	118.064	1	2457.67	0.737172
389	118.9	1	5226.88	0.112897
390	118.924	1	1.12186e+06	-0.453041
391	118.936	1	61568.6	0.128252
392	118.946	1	233595	-0.275961
393	118.958	1	90302.6	0.315682
394	118.969	1	8505.11	0.101996
395	118.981	1	60058.3	0.445103
396	118.991	1	7537.89	0.0348212
397	119.006	1	30630.7	0.0753285
398	119.017	1	12907.7	0.0503874
399	119.025	1	17182.8	0.0233074
400	119.035	1	24088.7	0.343677
401	119.05	1	60032.3	0.425743
402	119.063	1	3731.83	0.769447
403	119.073	1	5143.49	0.260797
404	119.925	1	126074	-0.849125
405	119.937	1	5892.56	-0.754827
406	119.947	1	22409.1	0.23075
407	119.958	1	5067.05	-0.148441
408	119.981	1	3802.53	0.340894
409	120.012	1	2674.74	0.696922
410	120.02	1	5221.34	-0.310706
411	120.046	1	5798.91	0.0878042
412	120.054	1	6136.13	0.73256
413	120.923	1	31089.1	-0.419143
414	120.931	1	22427.3	-0.208258
415	120.943	1	70686.8	-0.323335
416	120.954	1	179614	0.0419215
417	120.966	1	9102.9	0.103534
418	120.977	1	40411.9	0.372969
419	120.997	1	10582.4	0.275931
420	121.03	1	157522	0.584255
421	121.041	1	18805.1	0.305521
422	121.052	1	4154.47	0.344754
423	121.066	1	7698.94	0.310103
424	121.944	1	5765.77	-0.378961
425	121.954	1	9375.87	0.0560422
426	121.964	1	4797.31	0.520359
427	121.977	1	2952.36	0.746891
428	122.025	1	20080.2	0.156715
429	122.033	1	15739.8	0.314571
430	122.061	1	4152.98	0.162134
431	122.822	1	9784.04	-0.0999019
432	122.831	1	5314.6	0.212105
433	122.837	1	5546	0.165864
434	122.846	1	5881.78	0.628703
435	122.853	1	6360.18	0.365612
436	122.856	1	6481.51	0.382921
437	122.864	1	7010.11	0.186079
438	122.894	1	10041.2	0.415072
439	122.907	1	16753.6	-0.0232216
440	122.922	1	14344.2	0.29076
441	122.943	1	59228.5	-0.797435
442	122.957	1	296921	0.434818
443	122.97	1	3.941e+07	0.113124
444	122.973	1	3.90431e+07	0.969258
445	122.991	1	1.0041e+07	0.491396
446	123.003	1	4.13684e+06	0.487219
447	123.02	1	6.18443e+06	0.501565
448	123.036	1	7.26964e+06	0.479437
449	123.051	1	1.4439e+06	0.548684
450	123.06	1	962563	0.482035
451	123.069	1	495783	0.657347
452	123.076	1	292118	0.39349
453	123.086	1	487802	0.448058
454	123.096	1	187086	0.422519
455	123.103	1	177928	0.650099
456	123.114	1	285990	0.458171
457	123.128	1	144558	0.394893
458	123.136	1	143881	0.589723
459	123.144	1	113682	0.4359
460	123.154	1	118289	0.434477
461	123.163	1	112627	0.410707
462	123.173	1	98890.3	0.331694
463	123.181	1	99362.7	0.535923
464	123.19	1	94704.8	0.489864
465	123.204	1	91029	0.452932
466	123.213	1	88602.8	0.497608
467	123.221	1	84921.5	0.288422
468	123.232	1	82300.1	0.451072
469	123.241	1	81025.8	0.472816
470	123.257	1	74798.8	0.469219
471	123.28	1	68579.5	0.530477
472	123.303	1	62123.8	0.476261
473	123.498	1	42661.2	0.473612
474	123.683	1	16072.5	0.400222
475	123.699	1	20042.5	0.624881
476	123.709	1	14750	0.603419
477	123.718	1	14318	0.577892
478	123.873	1	14071.3	0.466481
479	123.902	1	12437.5	0.684851
480	123.949	1	14154.1	-0.639499
481	123.958	1	18333.8	0.321751
482	123.969	1	1.08651e+07	0.498729
483	123.982	1	418288	0.500354
484	123.992	1	378245	0.454966
485	124.002	1	90205.3	0.535535
486	124.008	1	83638.8	0.758713
487	124.019	1	111957	0.412047
488	124.036	1	156033	0.421202
489	124.047	1	34153.7	0.399392
490	124.061	1	15651.2	0.44591
491	124.069	1	11578	0.661572
492	124.076	1	10985.1	0.557807
493	124.086	1	11453.5	0.536685
494	124.096	1	10414.6	0.609498
495	124.114	1	10688.6	0.567287
496	124.137	1	9937.46	0.64624
497	124.946	1	5403.97	0.29193
498	124.967	1	7.21315e+06	0.483066
499	124.979	1	301145	0.490091
500	124.989	1	228278	0.408978
501	124.999	1	40170.6	0.339256
502	125.008	1	188443	0.313735
503	125.016	1	56768.6	0.378846
504	125.025	1	141255	0.696453
505	125.034	1	91938.9	0.457702
506	125.045	1	15399.9	0.468787
507	125.06	1	15122.3	0.402179
508	125.073	1	7918.24	0.33656
509	125.097	1	13719.9	0.340846
510	125.947	1	10913.2	-0.702968
511	126.003	1	4673.52
512	126.008	1	11971	0.290501
513	126.02	1	7794.64	0.284593
514	126.028	1	14944.8	-0.188055
515	126.04	1	2388.63	-0.340289
516	126.056	1	9633.84	0.146172
517	126.905	1	10860.2	0.137075
518	127.004	1	16606.8	0.285891
519	127.015	1	14387.6	0.229447
520	127.029	1	2261.42	-0.276974
521	127.038	1	21901.5	0.708221
522	127.052	1	47183.2	0.149695
523	127.064	1	2984.63	0.830756
524	127.077	1	41338.4	-0.191129
525	127.089	1	2809.41	0.864574
526	127.113	1	4093.25	0.182793
527	127.904	1	2375.67	0.318546
528	128.01	1	2556.86	0.831079
529	128.035	1	853081	-0.0997109
530	128.049	1	39568.6	-0.140904
531	128.058	1	18871.2	-0.195478
532	128.072	1	5657.47	0.178119
533	128.08	1	4051.29	0.813047
534	128.086	1	3023.86	0.585572
535	128.104	1	4261.67	-0.177545
536	128.892	1	313890	-0.603283
537	128.905	1	15207.9	-0.780041
538	128.915	1	5671.17	-0.56802
539	128.974	1	3178.68	0.775035
540	128.997	1	3796.02	0.213781
541	129.019	1	30199.4	0.158677
542	129.039	1	419082	-0.13813
543	129.056	1	53291.1	0.458401
544	129.07	1	3860	0.536629
545	129.092	1	37649.8	0.537681
546	129.105	1	3709.96	0.207248
547	129.893	1	38208.4	-0.606824
548	129.905	1	2089.17	-0.693529
549	129.995	1	1086.29	0.520631
550	130.023	1	3284.74	0.296495
551	130.042	1	35986.1	-0.0497
552	130.051	1	12265	0.191476
553	130.059	1	4631.98	0.197677
554	130.066	1	3689.53	0.306133
555	130.087	1	257248	0.694756
556	130.101	1	12140.3	0.700285
557	130.111	1	5026.88	0.743601
558	130.156	1	1324.35	0.717274
559	130.89	1	352383	-0.61635
560	130.902	1	15828	-0.723327
561	130.913	1	6057.42	-0.562233
562	130.929	1	8971.33	0.0921178
563	130.958	1	2401.04	0.630686
564	130.97	1	1349.17	0.647705
565	130.993	1	30551	0.439192
566	131.013	1	3909.9	0.434831
567	131.035	1	34772.1	0.157128
568	131.046	1	28923	-0.12486
569	131.061	1	3698.07	0.279798
570	131.071	1	13221.7	0.312511
571	131.083	1	30531	0.181758
572	131.091	1	21952.3	0.514193
573	131.105	1	1925.87	0.797646
574	131.89	1	37510.7	-0.609222
575	132.03	1	60530.1	-0.118671
576	132.049	1	22540	-0.00640164
577	132.057	1	4311.16	-0.18377
578	132.068	1	9782.25	0.120299
579	132.087	1	2370.14	0.632899
580	132.868	1	134977	0.366889
581	132.887	1	147495	-0.598921
582	132.9	1	213319	0.385606
583	132.912	1	9910.81	0.232894
584	132.924	1	170412	0.295293
585	132.937	1	9040.89	0.343856
586	132.947	1	6817.36	-0.548924
587	132.977	1	1344.01	0.799259
588	132.996	1	18840.3	0.503034
589	133.015	1	386529	-0.264991
590	133.028	1	19844.9	-0.142743
591	133.033	1	8894.22	0.613969
592	133.038	1	14038.1	0.339734
593	133.052	1	482494	-0.131687
594	133.065	1	32213.4	0.1847
595	133.075	1	9346.14	-0.0147474
596	133.084	1	4075.81	0.438422
597	133.887	1	13317	-0.520909
598	133.898	1	3990.29	0.174436
599	133.924	1	21762.2	0.150856
600	133.992	1	24279.4	0.455847
601	134.006	1	1900.78	0.729084
602	134.018	1	19052.4	0.439436
603	134.025	1	7693.58	0.251892
604	134.036	1	9134.91	0.102064
605	134.047	1	68358.5	0.454605
606	134.061	1	7598.53	0.324969
607	134.071	1	2795.04	0.415986
608	134.866	1	145369	0.334716
609	134.88	1	14911.3	0.631228
610	134.884	1	30247.4	-0.517744
611	134.895	1	3.86269e+06	0.436498
612	134.908	1	180827	0.421775
613	134.918	1	154081	0.339215
614	134.928	1	20630.7	0.452517
615	134.947	1	23576.4	0.447593
616	134.965	1	30723.4	0.455718
617	134.975	1	9762.64	0.462486
618	134.992	1	5643.9	0.810709
619	135.01	1	4705.41	0.355951
620	135.019	1	8817.78	0.340014
621	135.03	1	20449.5	0.263391
622	135.045	1	102709	0.598483
623	135.057	1	13482.1	0.26091
624	135.066	1	14353.6	0.389728
625	135.081	1	5966.99	0.342095
626	135.884	1	2137.31	-0.586903
627	135.895	1	435194	0.439955
628	135.908	1	20227.6	0.450658
629	135.919	1	8075.84	0.482935
630	135.988	1	1774.21	0.664685
631	136.007	1	3752.04	0.739171
632	136.016	1	3698.85	0.248513
633	136.026	1	6001.51	0.568905
634	136.041	1	14242.1	0.297805
635	136.049	1	10897.8	0.320095
636	136.077	1	4100.15	0.0448037
637	136.863	1	52675.3	0.338291
638	136.878	1	4825.06	0.240589
639	136.892	1	1.415e+06	0.433512
640	136.902	1	95797.5	0.602888
641	136.916	1	65864.6	0.261295
642	136.926	1	15345.1	0.188831
643	136.937	1	15850.2	-0.355516
644	136.956	1	336660	-0.352693
645	136.969	1	92442	-0.284756
646	136.981	1	9499.07	0.528002
647	136.992	1	5956.12	0.756902
648	137.01	1	17544.5	0.49416
649	137.028	1	6.88291e+06	-0.139516
650	137.041	1	290381	0.310079
651	137.051	1	192328	0.120818
652	137.061	1	41209.9	0.420848
653	137.08	1	38875.2	-0.133669
654	137.098	1	66166	-0.0297069
655	137.109	1	9803.62	0.275113
656	137.892	1	145543	0.424837
657	137.905	1	7556.91	0.454856
658	137.916	1	3300.15	0.531324
659	137.957	1	61202.1	-0.331568
660	137.969	1	7825.58	-0.111177
661	137.999	1	4578.59	-0.108271
662	138.006	1	6637.9	0.108654
663	138.023	1	6.61173e+06	-0.3022
664	138.036	1	296161	0.834234
665	138.047	1	200106	-0.327762
666	138.057	1	42635.3	-0.0256389
667	138.076	1	38627.3	-0.330035
668	138.094	1	62290.1	-0.346426
669	138.105	1	7995.5	0.160855
670	138.86	1	7658.81	0.573123
671	138.89	1	38885.6	0.432716
672	138.898	1	19107.4	-0.600287
673	138.914	1	11012.5	0.0289487
674	138.933	1	30653.7	-0.295613
675	138.952	1	267346	-0.363808
676	138.965	1	1.42293e+06	-0.357792
677	138.978	1	67819.8	-0.357584
678	138.988	1	31669.6	-0.327397
679	139.007	1	172918	0.591538
680	139.024	1	1.64353e+07	-0.285881
681	139.036	1	555189	-0.247353
682	139.047	1	703946	-0.358711
683	139.058	1	163855	-0.380494
684	139.076	1	202630	-0.379883
685	139.094	1	277010	-0.378264
686	139.106	1	50737.7	-0.385563
687	139.12	1	13008	0.0760355
688	139.932	1	4044.41	0.258534
689	139.94	1	3332.86	0.410142
690	139.953	1	42685.4	-0.322647
691	139.964	1	73899.8	-0.365851
692	139.976	1	16750.5	0.363798
693	139.989	1	3994.05	-0.177483
694	139.994	1	4355.14	0.153107
695	140	1	4010.48	0.141352
696	140.012	1	30674.8	0.913369
697	140.024	1	1.22056e+06	-0.311082
698	140.047	1	27231.9	-0.871966
699	140.058	1	4854.79	-0.717982
700	140.072	1	6021.97	0.24386
701	140.095	1	5543.12	0.303251
702	140.938	1	13365.6	0.624386
703	140.948	1	261190	-0.402658
704	140.96	1	2.90313e+06	-0.388336
705	140.974	1	134690	-0.454639
706	140.986	1	157176	0.515976
707	141	1	19951.9	0.448545
708	141.02	1	725103	-0.281182
709	141.043	1	25975.3	-0.335249
710	141.056	1	12422.2	0.209081
711	141.067	1	11437.9	0.291978
712	141.09	1	68153.3	0.228378
713	141.103	1	5117.82	0.748632
714	141.114	1	2793.17	-0.282199
715	141.129	1	4067.69	0.33182
716	141.948	1	43887.1	-0.404957
717	141.96	1	148414	-0.376448
718	141.972	1	9280.95	0.13339
719	141.983	1	7874.69	-0.0303617
720	141.989	1	3617.34	0.576838
721	142.023	1	31805.3	-0.216893
722	142.041	1	5009.5	-0.0124547
723	142.051	1	24592.6	0.0159602
724	142.065	1	4363.06	0.329488
725	142.088	1	2535.16	0.139583
726	142.093	1	5286.14	0.725245
727	142.945	1	46034.2	-0.402422
728	142.956	1	175485	-0.361453
729	142.979	1	51306.8	0.110937
730	142.992	1	7108.2	0.367693
731	142.999	1	11477.3	0.186482
732	143.015	1	6591.44	0.233783
733	143.027	1	50093.8	0.672415
734	143.035	1	45907.5	0.601034
735	143.051	1	9641.73	0.25162
736	143.062	1	2472.62	0.0771611
737	143.071	1	34515.7	0.444758
738	143.083	1	3123.44	0.222962
739	143.108	1	404915	0.685617
740	143.122	1	16786.2	0.87576
741	143.132	1	8820.26	0.94505
742	143.143	1	2116.1	0.91679
743	143.161	1	1743.95	0.922465
744	143.18	1	2703.39	0.927007
745	143.945	1	2892.81	0.307593
746	143.955	1	4294.99	0.188163
747	143.964	1	11008.1	-0.425805
748	143.979	1	11006.6	-0.00322411
749	144.002	1	1095.37	0.62803
750	144.03	1	5083.2	0.241148
751	144.046	1	37448	0.0918915
752	144.057	1	3430.51	0.0431619
753	144.067	1	11603.9	0.191298
754	144.111	1	36357.8	0.301025
755	144.125	1	1812.8	0.938277
756	144.135	1	756.619	0.91114
757	144.87	1	147899	-0.439799
758	144.883	1	6306.85	-0.6128
759	144.894	1	2107.36	0.889408
760	144.945	1	8153.09	0.762399
761	144.953	1	4331.13	0.25944
762	144.964	1	104758	0.220862
763	144.975	1	38758.8	0.165173
764	144.992	1	9724.06
765	144.996	1	9707.94	0.662884
766	145.014	1	6544.12	0.577633
767	145.03	1	4799.09	0.191586
768	145.04	1	7358.85	0.105081
769	145.051	1	84207.4	0.613452
770	145.062	1	236494	0.0548367
771	145.076	1	14228.1	0.11149
772	145.086	1	14969.3	0.279554
773	145.098	1	62162.3	0.561258
774	145.113	1	6368.67	0.444902
775	145.123	1	2438.33	0.329819
776	145.135	1	1484.66	0.82166
777	145.974	1	5150.5	0.626278
778	145.999	1	3060.97	0.67766
779	146.025	1	37564.5	0.0275027
780	146.036	1	4299.5	-0.229052
781	146.046	1	234949	0.190502
782	146.065	1	25306.6	-0.183745
783	146.07	1	7617.78	0.848618
784	146.082	1	4516.71	0.682465
785	146.101	1	4816.02	0.196119
786	146.119	1	1402.09	0.662201
787	146.867	1	143048	-0.551171
788	146.881	1	6165.35	-0.583603
789	146.891	1	2099.58	0.873848
790	146.942	1	2750.19	0.759424
791	146.967	1	6538.17
792	146.97	1	15189.8	0.00287791
793	146.976	1	3594.83	0.301095
794	146.983	1	19153	0.861688
795	146.985	1	23158.3	-0.482097
796	146.997	1	2182.18	0.787987
797	147.02	1	6711.15	-0.087955
798	147.03	1	25017.3	-0.070798
799	147.049	1	28114.7	0.632588
800	147.056	1	5836.18	0.182317
801	147.067	1	12743.3	0.177964
802	147.082	1	5068.68	0.351367
803	147.987	1	1053.92	0.763853
804	148.033	1	2122.92	0.557674
805	148.044	1	11736	0.528346
806	148.05	1	6409.71	-0.0214835
807	148.062	1	4042.69	0.0951891
808	148.077	1	2079.53	0.619638
809	148.864	1	49691.6	-0.585229
810	148.877	1	2214.32	0.816623
811	148.953	1	2703.9	0.36302
812	148.97	1	2077.31	0.749969
813	148.98	1	5870.88	0.815647
814	148.991	1	23548.2	0.436944
815	149.007	1	62872.2	0.269539
816	149.024	1	13528.8	0.217935
817	149.035	1	3870.64	0.0799965
818	149.046	1	20912.2	0.168915
819	149.061	1	19278.6	0.402517
820	149.08	1	69862.3	-0.192561
821	149.097	1	21897.7	0.467585
822	149.98	1	974.49	0.652548
823	149.992	1	1869.16	0.20029
824	150.004	1	6262.38	0.100355
825	150.018	1	6180.82	0.243534
826	150.03	1	2629.32	-0.129213
827	150.042	1	2806.6	0.48848
828	150.056	1	12399.7	-0.0512925
829	150.066	1	2898.13	0.299839
830	150.079	1	9522.95	0.0747081
831	150.101	1	2983.17	0.768603
832	150.86	1	8247.84	-0.573687
833	150.887	1	89808	-0.137579
834	150.901	1	4319.02	0.48673
835	150.912	1	1328.65	-0.625137
836	150.963	1	710.786	0.596328
837	150.987	1	21143	0.457204
838	151.003	1	5860.18	0.148037
839	151.021	1	3966.74
840	151.026	1	6465.19	0.564459
841	151.04	1	26321.9	0.413642
842	151.051	1	7139.34	0.156659
843	151.062	1	6920.4	0.29801
844	151.076	1	14859.1	0.351415
845	151.088	1	7177.15	0.0237561
846	151.113	1	3756.86	0.162521
847	151.874	1	2958.5	0.373562
848	151.987	1	2243.83	0.639303
849	152.002	1	3424.16	0.66455
850	152.035	1	14074.2	0.273536
851	152.046	1	4794.27	0.164133
852	152.072	1	3395.34	0.123008
853	152.081	1	2269.23	0.563029
854	152.535	1	2071.71	0.53171
855	152.872	1	139949	0.465622
856	152.884	1	98774.3	-0.0881551
857	152.897	1	21904.2	0.100455
858	152.909	1	2262.24	-0.667747
859	152.927	1	26141.9	0.531774
860	152.934	1	24347.8	-0.666101
861	152.939	1	70776.6	0.480345
862	152.957	1	3501.81	0.490866
863	152.973	1	14382.7	-0.126351
864	152.986	1	19900.8	0.254171
865	153.001	1	6147.43	0.337024
866	153.021	1	18236.2	0.375726
867	153.032	1	7172.92	0.322502
868	153.039	1	8418.27	0.313062
869	153.055	1	9417.33	0.278469
870	153.067	1	11287.5	0.203947
871	153.092	1	13432.5	0.316366
872	153.104	1	2215.91	0.104654
873	153.869	1	51066.7	0.459305
874	153.883	1	2487.2	0.455884
875	153.927	1	5137.67	0.451885
876	153.939	1	4258.63	0.345647
877	153.974	1	2179.48	0.837268
878	153.99	1	1658.69	0.62376
879	154.012	1	8363.3	0.37236
880	154.025	1	2728.55	0.256438
881	154.051	1	6323.6	0.177994
882	154.062	1	57353	-0.0328635
883	154.077	1	2930.41	0.880356
884	154.087	1	3446.47	0.589695
885	154.099	1	19092.8	0.760178
886	154.113	1	1027.32	0.877529
887	154.869	1	93896.8	0.477445
888	154.881	1	36310.6	-0.155935
889	154.894	1	8717.33	0.217919
890	154.907	1	6055.06	0.884946
891	154.918	1	33957	-0.185222
892	154.929	1	257730	-0.299314
893	154.935	1	557152	0.602387
894	154.947	1	589088	-0.379957
895	154.961	1	35957.1	0.533823
896	154.97	1	22734.3
897	154.974	1	18528.9	0.0150525
898	154.981	1	5924.84	0.0266138
899	154.991	1	4417.96	0.391698
900	154.997	1	7492.86	0.528727
901	155.011	1	4066.8	0.796742
902	155.018	1	5416.65	0.287461
903	155.035	1	8317.72	0.274414
904	155.047	1	4251.49	0.426722
905	155.066	1	7365.31	0.845858
906	155.071	1	17812.1	0.415448
907	155.083	1	12520.2	0.271368
908	155.107	1	13345.3	0.367833
909	155.866	1	35357.8	0.454923
910	155.911	1	11363.2	-0.87032
911	155.914	1	8277.06	-0.699373
912	155.924	1	4496.3	0.148771
913	155.934	1	27724.1	0.5175
914	155.947	1	59493.3	-0.374211
915	155.961	1	3278.01	0.536806
916	155.971	1	4372.78	0.575882
917	156.023	1	5718.95	0.809252
918	156.031	1	3700.8	0.383485
919	156.037	1	1337.18	0.803164
920	156.044	1	1911.58	0.511655
921	156.048	1	1323.43	0.789507
922	156.067	1	7882.87	0.193865
923	156.078	1	4007.3	0.672886
924	156.103	1	8425.01	0.21667
925	156.524	1	1338.65	0.801453
926	156.866	1	18455.8	0.479445
927	156.878	1	5190.06	-0.0698098
928	156.905	1	4523.01	0.710617
929	156.915	1	20468.9	-0.287005
930	156.931	1	1.30421e+06	0.566767
931	156.943	1	3.39421e+06	-0.385384
932	156.961	1	284784	-0.374506
933	156.979	1	28310.7	-0.355007
934	156.997	1	27074.1	0.473302
935	157.018	1	22863.9	0.149778
936	157.031	1	5237.04	0.276638
937	157.037	1	4354.29	0.838349
938	157.051	1	18789.1	0.271818
939	157.064	1	6992.84	0.629421
940	157.087	1	67121	0.40241
941	157.101	1	5424.85	0.398697
942	157.123	1	145167	0.773689
943	157.137	1	8668.59	0.595248
944	157.149	1	4053.55	0.549513
945	157.863	1	6991.06	0.437327
946	157.908	1	9203.21	-0.890721
947	157.93	1	66188.6	0.564786
948	157.943	1	318676	-0.385903
949	157.963	1	44304.4	-0.358856
950	158.046	1	4215.67	0.343225
951	158.061	1	12947.3	0.404955
952	158.082	1	10947.2	0.196162
953	158.106	1	1138.09	0.33459
954	158.127	1	15451.5	0.418192
955	158.847	1	8411.26	0.37229
956	158.891	1	3235.23	0.209993
957	158.909	1	3962.83
958	158.915	1	5650.74	0.460408
959	158.927	1	513862	0.592404
960	158.939	1	2.07453e+06	-0.225953
961	158.951	1	178510
962	158.958	1	200771	0.191262
963	158.975	1	173556	0.126603
964	158.986	1	18825.7	0.472375
965	158.997	1	26119.4	0.550634
966	159	1	15770.4	-0.557906
967	159.014	1	48470.5	0.383862
968	159.03	1	12573.5	0.253242
969	159.045	1	6517.22	0.314339
970	159.056	1	5127.4	-0.158509
971	159.066	1	29408.6	0.402269
972	159.078	1	6193.79	0.27939
973	159.092	1	3348.85	-0.150635
974	159.102	1	14479.4	0.394988
975	159.845	1	57019.3	-0.164579
976	159.86	1	2991.45	-0.19954
977	159.905	1	2458.29	-0.912067
978	159.927	1	24788.8	0.523269
979	159.938	1	197679	-0.134636
980	159.958	1	26803.7	-0.368501
981	159.976	1	21963.3	0.111793
982	160.001	1	2143.05	-0.130016
983	160.004	1	2794.8
984	160.01	1	4249.67	0.708093
985	160.025	1	3015.86	0.630965
986	160.04	1	11900.7	0.235833
987	160.051	1	4191.14	-0.0776573
988	160.061	1	17041.7	0.137456
989	160.076	1	2172.01	0.317261
990	160.842	1	132413	0.32344
991	160.856	1	6317.96	0.5284
992	160.868	1	2156.67	0.89615
993	160.923	1	57104.4	0.579928
994	160.934	1	1.69825e+06	0.150674
995	160.946	1	357263	0.207176
996	160.971	1	16053.8	0.16881
997	160.991	1	32924.8	0.581003
998	161.006	1	17804.1	0.753922
999	161.024	1	10596.5	0.313944
1000	161.035	1	10106.1	0.172179
1001	161.046	1	79639.7	0.473923
1002	161.06	1	11559.4	0.341075
1003	161.071	1	4269.33	-0.34677
1004	161.081	1	12395.5	0.372623
1005	161.097	1	6309.24	0.774899
1006	161.842	1	59104.8	-0.159535
1007	161.856	1	2760.8	-0.14127
1008	161.89	1	2764.05	-0.318173
1009	161.923	1	2584.25	0.387992
1010	161.934	1	158091	0.188407
1011	161.946	1	21648.8	-0.0342723
1012	161.994	1	5005.57	0.770397
1013	162.01	1	1765.86	0.681795
1014	162.02	1	16671.1	0.106842
1015	162.031	1	5431.79	0.109718
1016	162.041	1	2505.44	0.513084
1017	162.049	1	6341.95	0.059918
1018	162.056	1	5643.69	0.285209
1019	162.066	1	2446.73	-0.165378
1020	162.839	1	132045	0.338888
1021	162.853	1	6225.54	0.526601
1022	162.865	1	1967.27	0.900798
1023	162.889	1	3264.31	-0.182774
1024	162.913	1	1483.14	0.474656
1025	162.931	1	118244	0.229977
1026	162.942	1	815277	-0.300698
1027	162.956	1	40663.6	-0.502011
1028	162.968	1	17249.5	0.47789
1029	162.987	1	18195.3	-0.101142
1030	163.004	1	13421.5	0.28153
1031	163.021	1	2.67679e+06	-0.314224
1032	163.035	1	119607	0.182322
1033	163.038	1	93102	-0.776293
1034	163.047	1	56907.9	0.2188
1035	163.06	1	18658.2	0.36543
1036	163.077	1	18748.6	0.444215
1037	163.087	1	5273.33	-0.277837
1038	163.098	1	15091.3	0.200436
1039	163.113	1	4259.77	0.512919
1040	163.839	1	23057.9	-0.125378
1041	163.87	1	2953.04	-0.460795
1042	163.931	1	5659.62	0.293166
1043	163.942	1	40636.5	-0.29033
1044	163.959	1	8950.38	-0.214451
1045	163.988	1	2829.67	0.737738
1046	164.002	1	2115.33	0.187475
1047	164.012	1	36687.6	0.721669
1048	164.021	1	185452	0.158963
1049	164.037	1	17442.6	0.370126
1050	164.046	1	5563.1	0.356585
1051	164.072	1	87476.8	0.435198
1052	164.085	1	8514.53	0.640506
1053	164.097	1	3301.92	0.626294
1054	164.513	1	4474.67	0.645126
1055	164.836	1	51871.2	0.268015
1056	164.851	1	2621.92	0.889957
1057	164.889	1	3864.34	0.235762
1058	164.939	1	27552.7	-0.201886
1059	164.957	1	181926	0.408441
1060	164.972	1	9446.4	0.346437
1061	164.983	1	6286.49	0.375181
1062	165	1	5334.14	0.384366
1063	165.019	1	144975	0.407799
1064	165.04	1	30035.6	0.0319015
1065	165.058	1	41802.5	0.0707644
1066	165.067	1	6253.2	-0.334947
1067	165.075	1	13233.9	0.36582
1068	165.092	1	8722.34	0.327195
1069	165.103	1	5897.71	-0.0163113
1070	165.128	1	2411.96	0.0684889
1071	165.837	1	5435.39	0.125451
1072	165.867	1	1685.27	-0.331802
1073	165.958	1	16240.7	-0.2466
1074	165.979	1	3002.13	0.844638
1075	166.008	1	1550.21	0.691667
1076	166.019	1	8446.76	0.276854
1077	166.051	1	10817.9	0.303272
1078	166.061	1	6886.01	0.268434
1079	166.087	1	2457.07	0.0144948
1080	166.835	1	12710.4	0.243193
1081	166.861	1	2088.98	0.790014
1082	166.952	1	49790.7	0.520737
1083	166.959	1	29578.6	0.683957
1084	166.976	1	10350.6	0.27586
1085	166.985	1	1783.29	0.630807
1086	166.996	1	5835.4
1087	167.001	1	4201.96	0.765361
1088	167.021	1	26492.7	0.627989
1089	167.035	1	26480.3	0.540372
1090	167.044	1	18194.8	0.387363
1091	167.056	1	5845.12	0.626666
1092	167.071	1	11265.7	0.343876
1093	167.082	1	5559.12	0.113227
1094	167.107	1	12297	0.335194
1095	167.144	1	3475.42	0.613649
1096	167.837	1	36959.1	0.471244
1097	167.851	1	1734.65	0.896493
1098	167.909	1	8157.4	-0.130004
1099	167.959	1	2890.77	0.626101
1100	167.976	1	295901	0.170736
1101	167.991	1	12654.3	0.649092
1102	168.002	1	7173.71	0.686579
1103	168.014	1	1910.14	0.784285
1104	168.028	1	43163.3	0.650051
1105	168.043	1	12756.2	0.340819
1106	168.054	1	4252.85	0.615794
1107	168.067	1	11911.9	-0.1013
1108	168.079	1	2337.65	0.799632
1109	168.836	1	97829.9	0.503783
1110	168.851	1	4499.11	0.685045
1111	168.867	1	24234.9	0.447579
1112	168.884	1	2053.41	0.705174
1113	168.904	1	3526.02	0.368606
1114	168.95	1	20798.5	-0.152526
1115	168.953	1	13046.8	-0.163737
1116	168.972	1	1.07727e+06	0.172126
1117	168.987	1	44464.8	0.26912
1118	168.999	1	45993.6	0.51057
1119	169.011	1	12811.4	0.535932
1120	169.026	1	10124.4	0.829679
1121	169.031	1	18594	0.599308
1122	169.041	1	7242.43	0.331915
1123	169.05	1	24637.1	0.378685
1124	169.065	1	15939.3	0.313939
1125	169.069	1	6811.07	0.807346
1126	169.087	1	17381.9	0.357847
1127	169.099	1	3311.48	0.234943
1128	169.123	1	9362.74	0.327946
1129	169.834	1	50525.9	0.477106
1130	169.848	1	2498.29	0.880337
1131	169.905	1	5415.82	0.250438
1132	169.972	1	70760.2	0.18376
1133	169.986	1	4117.52	0.698478
1134	169.998	1	2152.97	0.880321
1135	170.011	1	2287	0.769757
1136	170.025	1	5477.71	0.324444
1137	170.034	1	2824	0.0136893
1138	170.046	1	6953.87	0.138756
1139	170.06	1	3273.91	0.0924011
1140	170.069	1	2320.08	0.85431
1141	170.081	1	3884.16	0.511923
1142	170.091	1	2414.24	0.701984
1143	170.119	1	13040.7	0.332428
1144	170.833	1	146004	0.532326
1145	170.848	1	6915.37	0.498543
1146	170.864	1	16946.1	0.434449
1147	170.883	1	4431.38	0.812018
1148	170.902	1	9888.81	0.257558
1149	170.909	1	9231.26	0.353684
1150	170.947	1	13636.3	-0.119571
1151	170.963	1	6907.97	0.863263
1152	170.969	1	43496.1	0.369768
1153	170.978	1	8784.53	0.619992
1154	170.987	1	8346.36
1155	170.994	1	9362.35	0.446503
1156	171.011	1	10607.6	0.263762
1157	171.02	1	7561.23	0.199312
1158	171.029	1	4541.43	0.554561
1159	171.044	1	3509.7	0.308933
1160	171.056	1	4302.48	0.220368
1161	171.066	1	68055.2	-0.263473
1162	171.081	1	7911.47	0.157172
1163	171.102	1	120283	0.705559
1164	171.118	1	6567.71	0.515307
1165	171.139	1	175003	0.369529
1166	171.154	1	8009.27	0.368218
1167	171.165	1	2817.02	0.981981
1168	171.499	1	1039.32	0.0912663
1169	171.832	1	34077.7	0.462705
1170	171.9	1	7201.98	-0.00798955
1171	172.015	1	3176.33	0.698086
1172	172.025	1	2575.85	0.50814
1173	172.039	1	4849.71	0.243332
1174	172.061	1	8577.1	0.204074
1175	172.075	1	9336.7	0.294768
1176	172.097	1	6611.07	0.416335
1177	172.109	1	21699.5	0.558592
1178	172.124	1	1250.66	0.871909
1179	172.142	1	19748.5	0.268302
1180	172.831	1	116452	0.496667
1181	172.844	1	9164.27	0.538276
1182	172.86	1	3723.39	0.400364
1183	172.879	1	3576.95	-0.00385244
1184	172.905	1	26088.7	0.445538
1185	172.933	1	32204.7	0.561945
1186	172.944	1	5539.3	0.862208
1187	172.958	1	455055	-0.368576
1188	172.973	1	24262.2	0.0611966
1189	172.989	1	113928	0.343963
1190	173.008	1	10653.9	0.730214
1191	173.015	1	4112.79	0.714072
1192	173.024	1	4089.42	-0.283996
1193	173.045	1	10489.1	0.146785
1194	173.061	1	7361.79	0.392897
1195	173.071	1	4498.36	0.126056
1196	173.082	1	78084.3	0.571923
1197	173.094	1	6181.55	0.556154
1198	173.104	1	64874.7	-0.157248
1199	173.118	1	16598.7	0.462285
1200	173.13	1	2194.43	0.813012
1201	173.145	1	2360.49	0.829096
1202	173.831	1	13459	0.43538
1203	173.933	1	5910.92	0.471496
1204	173.957	1	47769.7	-0.35788
1205	173.99	1	8623.97	0.441192
1206	174.019	1	5092.5	0.190508
1207	174.03	1	4023.09	0.751529
1208	174.041	1	12093.8	0.466794
1209	174.056	1	6186.76	0.229756
1210	174.077	1	5320.23	0.456923
1211	174.086	1	8477.58	0.233498
1212	174.107	1	4999.85	0.820553
1213	174.828	1	55064	0.491988
1214	174.84	1	6963.13	0.469069
1215	174.861	1	5401.79	0.382993
1216	174.902	1	13683.8	0.42497
1217	174.922	1	13452.4	0.568221
1218	174.93	1	37001.1	0.648033
1219	174.953	1	3.89209e+06	-0.416578
1220	174.969	1	166575	-0.0501572
1221	174.98	1	85728.3	-0.436221
1222	174.992	1	15249.5	0.475424
1223	175.001	1	7308.4	-0.136218
1224	175.006	1	5948.83	0.336458
1225	175.012	1	22820.1	-0.209429
1226	175.025	1	108159	0.721551
1227	175.035	1	31733.4	0.271233
1228	175.039	1	16345.3	-0.0963812
1229	175.052	1	7355.16	0.194694
1230	175.061	1	60196.2	-0.0487001
1231	175.076	1	17814.2	0.251646
1232	175.087	1	5651.09	0.510393
1233	175.097	1	5889.42	0.230434
1234	175.104	1	2806.87	0.572832
1235	175.112	1	4263.88	0.777894
1236	175.828	1	3545.33	0.65594
1237	175.93	1	6028.21	0.437314
1238	175.953	1	392854	-0.410802
1239	175.968	1	18160.1	-0.110951
1240	175.98	1	6101.61	0.183794
1241	175.994	1	2066.17	0.343597
1242	176.009	1	5631.96	0.822625
1243	176.021	1	5799.48	0.745491
1244	176.028	1	10996.6	0.776666
1245	176.036	1	6523.8
1246	176.044	1	7184.13	0.472729
1247	176.057	1	3654.6	0.684804
1248	176.064	1	5493.61	0.586357
1249	176.08	1	3203.42	0.681141
1250	176.522	1	1418.07	0.661578
1251	176.826	1	14327.8	0.419773
1252	176.838	1	2694.24
1253	176.843	1	2524.01	0.70179
1254	176.859	1	6188.43	0.364739
1255	176.901	1	11712.4	0.473997
1256	176.911	1	49828.9	0.374869
1257	176.917	1	38566.9	0.611476
1258	176.929	1	607632	-0.384513
1259	176.949	1	7.21221e+06	-0.405317
1260	176.964	1	280911	-0.390733
1261	176.976	1	196771	-0.43325
1262	176.988	1	39127.9	-0.438212
1263	177.009	1	48597.4	-0.729561
1264	177.02	1	76673.1	0.475424
1265	177.029	1	67700.8	0.548782
1266	177.041	1	15866.8	0.363451
1267	177.056	1	20322.4	0.436064
1268	177.067	1	6535.87	0.4372
1269	177.077	1	6775.01	0.533195
1270	177.092	1	12717.5	0.343308
1271	177.103	1	5093.72	0.509222
1272	177.128	1	7129.89	0.428673
1273	177.845	1	3031.33	0.367214
1274	177.86	1	6109.94	0.368146
1275	177.917	1	2726.09	0.332512
1276	177.929	1	59619.6	-0.355615
1277	177.949	1	715939	-0.397604
1278	177.964	1	33015.9	-0.384513
1279	177.976	1	11477	-0.245386
1280	178.007	1	4627.7	0.523167
1281	178.017	1	9092.46	0.278701
1282	178.028	1	4969.04	0.459832
1283	178.051	1	9105.63	0.148464
1284	178.06	1	7641.68	0.294106
1285	178.072	1	2728.73	0.602449
1286	178.087	1	5891.24	0.252075
1287	178.824	1	2189.5	0.644337
1288	178.842	1	2701.81	0.73453
1289	178.859	1	8082.93	0.373163
1290	178.897	1	5385.82	0.730023
1291	178.908	1	33099.9	0.961044
1292	178.913	1	65873.6	0.658573
1293	178.925	1	1.08169e+06	-0.403795
1294	178.945	1	5.41565e+06	-0.00781662
1295	178.957	1	398948	-0.254322
1296	178.972	1	147983	-0.00871218
1297	178.983	1	35726.8	0.289236
1298	179.003	1	222905	-0.329704
1299	179.016	1	280635	0.266853
1300	179.026	1	53311.9	-0.392602
1301	179.035	1	19351	0.181351
1302	179.056	1	70172.1	0.501589
1303	179.074	1	872723	0.110368
1304	179.089	1	40492.7	0.0596014
1305	179.102	1	17070.1	0.126794
1306	179.119	1	6493.65	-0.376795
1307	179.144	1	14519.9	0.354116
1308	179.155	1	6722.16	0.389235
1309	179.841	1	26478	0.357209
1310	179.859	1	5951.11	0.360915
1311	179.913	1	4244.24	0.504563
1312	179.925	1	106161	-0.42151
1313	179.945	1	523639	0.0840987
1314	179.957	1	33925.9	-0.322726
1315	179.971	1	9417.61	0.211955
1316	180.011	1	93923.1	-0.384657
1317	180.033	1	16140.9	0.354384
1318	180.06	1	9394.94	0.701913
1319	180.067	1	69629.7	0.798762
1320	180.076	1	90367.2	0.718717
1321	180.092	1	6272.55	0.513648
1322	180.148	1	2580.25	-0.267711
1323	180.84	1	2340.52	0.684415
1324	180.859	1	9937.67	0.394484
1325	180.91	1	21948.1	0.655356
1326	180.921	1	596218	-0.420345
1327	180.941	1	4.5413e+06	-0.0858855
1328	180.953	1	374037	-0.43245
1329	180.968	1	117954	-0.161557
1330	180.978	1	36100.9	0.831478
1331	180.989	1	53949.8	0.493936
1332	181	1	77161.7	0.323515
1333	181.011	1	482562	-0.0488744
1334	181.022	1	54499.5	0.569031
1335	181.037	1	12913.9	0.260759
1336	181.051	1	21183.7	0.298045
1337	181.071	1	84457.9	0.67396
1338	181.086	1	16743.3	0.521563
1339	181.098	1	6342.41	0.576753
1340	181.123	1	6113.34	0.215576
1341	181.159	1	4756.14	0.595033
1342	181.838	1	24513	0.333383
1343	181.92	1	56166.5	-0.417469
1344	181.94	1	448764	-0.0795134
1345	181.954	1	30116.5	-0.464348
1346	181.966	1	10977.4	0.514669
1347	181.993	1	4613.19	0.463538
1348	182.001	1	8807.82	-0.332535
1349	182.012	1	36755.9	-0.0345845
1350	182.046	1	4755.48	0.604006
1351	182.055	1	3566.97	-0.0683189
1352	182.075	1	7322.69	0.348182
1353	182.078	1	5167.95	0.389183
1354	182.86	1	4600.21	0.378221
1355	182.919	1	61209.7	-0.844444
1356	182.922	1	124512	0.312515
1357	182.937	1	554429	-0.382385
1358	182.948	1	457830	-0.581885
1359	182.963	1	30866.2	0.254789
1360	182.973	1	14326.1	-0.0753012
1361	182.993	1	17946.7	0.370423
1362	183.008	1	37607.9	0.214958
1363	183.028	1	8007.09	0.321268
1364	183.066	1	10228.9	0.229862
1365	183.078	1	23440.9	0.532573
1366	183.103	1	18317.6	0.397688
1367	183.114	1	3329.55	0.149003
1368	183.139	1	8980.34	0.302244
1369	183.175	1	2470.46	0.825411
1370	183.835	1	7879.93	0.321095
1371	183.925	1	5959.3	0.229706
1372	183.936	1	56282.7	-0.320365
1373	183.948	1	27793.3	0.0284417
1374	183.963	1	4189.93	0.613639
1375	184.002	1	4669.45	0.644299
1376	184.015	1	2620.25	0.572321
1377	184.029	1	3335.45	0.582102
1378	184.051	1	2224.82	-0.322422
1379	184.061	1	6493.31	0.118022
1380	184.08	1	2623.27	0.283942
1381	184.098	1	2719.67	0.239554
1382	184.897	1	8188.17	0.196942
1383	184.919	1	15890.6	0.402709
1384	184.933	1	44617	0.0462331
1385	184.944	1	283229	0.285653
1386	184.956	1	33239.5	0.703964
1387	184.974	1	14712.4	0.370456
1388	184.99	1	11473.4	0.731028
1389	185.014	1	24493.9	0.506202
1390	185.026	1	11891.7	0.169575
1391	185.034	1	4537.37	0.0306297
1392	185.045	1	7221.9	0.253104
1393	185.057	1	5259.95	0.585159
1394	185.071	1	7488.5	-0.117463
1395	185.082	1	20199.3	0.37687
1396	185.096	1	10371.8	0.289272
1397	185.118	1	35698.1	0.410437
1398	185.154	1	31692.6	0.550395
1399	185.944	1	14740.4	0.375703
1400	185.951	1	7258.56	-0.6483
1401	185.981	1	2688.09	0.867742
1402	185.994	1	9840.79	0.117513
1403	186.018	1	2825.11	0.306519
1404	186.031	1	2786.81	0.273882
1405	186.042	1	3245.3	0.560902
1406	186.056	1	3105.93	0.136453
1407	186.076	1	3261.31	0.157438
1408	186.099	1	1494.89	0.50202
1409	186.113	1	12742	0.131268
1410	186.158	1	4060.88	0.318555
1411	186.899	1	4259.76	0.11777
1412	186.939	1	25484.4	0.925696
1413	186.952	1	468582	0.328908
1414	186.967	1	24659.2	-0.225873
1415	186.979	1	8508.55	0.422019
1416	186.992	1	2597.53	0.708768
1417	186.998	1	4398.99	-0.437727
1418	187.006	1	7459.5	0.839399
1419	187.014	1	3830.75	0.0356793
1420	187.025	1	9517.9	0.743367
1421	187.035	1	3685.23	0.489722
1422	187.04	1	7147.38	0.409605
1423	187.051	1	6860.18	0.315346
1424	187.061	1	12911.3	0.150722
1425	187.076	1	8330.37	0.298484
1426	187.086	1	6064.33	-0.187584
1427	187.097	1	95993.6	0.562194
1428	187.11	1	8163.13	0.16739
1429	187.134	1	11623.2	0.37847
1430	187.943	1	905.33	0.834658
1431	187.979	1	1454.1	0.89929
1432	187.991	1	3533.38	0.794896
1433	188.009	1	1292.35	0.663227
1434	188.035	1	5516.13	0.228653
1435	188.046	1	11580.1	0.605434
1436	188.056	1	6933.9	0.466698
1437	188.072	1	2771.35	0.393183
1438	188.101	1	10290.1	0.242167
1439	188.848	1	2307.06	0.846644
1440	188.903	1	8064.94	0.335786
1441	188.941	1	3990.01	0.411249
1442	188.957	1	3246.67	0.150306
1443	188.969	1	8120.14	0.154323
1444	188.983	1	12221.4	0.359015
1445	189.004	1	3116.93	0.850192
1446	189.019	1	3500.48	0.0049817
1447	189.04	1	8361.63	0.399823
1448	189.056	1	9158.29	0.190228
1449	189.067	1	5629.51	-0.0217444
1450	189.077	1	14505.5	0.0130084
1451	189.088	1	50326.4	-0.000774108
1452	189.103	1	5385.56	0.29151
1453	189.114	1	4242.07	0.531414
1454	189.128	1	5480.48	0.422994
1455	189.989	1	4636.83	0.864026
1456	190.015	1	6004.17	0.165378
1457	190.036	1	16269.1	-0.110291
1458	190.042	1	6673.93	0.87079
1459	190.051	1	4548.49	0.40517
1460	190.06	1	2391.62	-0.143186
1461	190.072	1	3312.84	0.58386
1462	190.091	1	4802.99	0.597872
1463	190.099	1	2908.11	0.853782
1464	190.875	1	2556.59
1465	190.879	1	2696.32	0.457227
1466	190.893	1	13092.9	-0.866582
1467	190.9	1	9660.8	0.323705
1468	190.956	1	2223.68	0.853601
1469	190.973	1	4216.91	0.677026
1470	190.979	1	2641.23	0.688314
1471	190.995	1	3769.73
1472	191.002	1	5288.36	0.69456
1473	191.02	1	183542	-0.124928
1474	191.036	1	13463.3	0.0585893
1475	191.049	1	6730.61	0.768338
1476	191.056	1	10664.6	0.448064
1477	191.071	1	5238.77	0.298757
1478	191.082	1	2893.44	0.580795
1479	191.092	1	4111.15	0.456762
1480	191.104	1	10895.7	0.272686
1481	191.119	1	2443.91	0.0628469
1482	191.144	1	3163.82	0.236226
1483	191.894	1	1807.94	-0.77634
1484	191.926	1	26499.6	-0.022283
1485	191.986	1	1783.62	0.858318
1486	192.005	1	3802.98	0.479645
1487	192.023	1	13716.4	0.479627
1488	192.049	1	92682	0.210293
1489	192.066	1	12722.9	0.196048
1490	192.077	1	3818.26	0.817069
1491	192.088	1	2052.32	0.646562
1492	192.107	1	1991.1	0.282277
1493	192.115	1	4031.75	0.638896
1494	192.132	1	855.186	0.85668
1495	192.831	1	3987.55	0.40777
1496	192.875	1	12352	0.345485
1497	192.89	1	12657.3	-0.797911
1498	192.902	1	18125.2	0.393769
1499	192.919	1	2542.05	0.374597
1500	192.951	1	6863.16	0.809468
1501	192.97	1	2428.66	0.782299
1502	192.973	1	3156.96	0.899507
1503	192.989	1	8023.42
1504	192.997	1	5744.96	0.773509
1505	193.007	1	3206.66	0.173042
1506	193.024	1	10455.1	0.295074
1507	193.031	1	8692.05	0.821391
1508	193.052	1	24171.5	0.13894
1509	193.065	1	21946.2	0.881592
1510	193.087	1	14531.6	0.393203
1511	193.098	1	3543.59	0.228613
1512	193.123	1	4789.04	0.233133
1513	193.134	1	4612.19	-0.222297
1514	193.16	1	1924.31	0.844805
1515	193.816	1	7764.67	0.471582
1516	193.979	1	1955.12	-0.948805
1517	193.991	1	2094.55	0.494815
1518	194.029	1	1501.88	0.732708
1519	194.045	1	7539.76	0.804612
1520	194.049	1	4080.89	0.625556
1521	194.057	1	3982.34	0.437355
1522	194.068	1	2536.21	0.737964
1523	194.083	1	4367.84	0.397615
1524	194.092	1	3197.31	0.286759
1525	194.829	1	6033.41	0.470899
1526	194.872	1	10470.4	0.354708
1527	194.887	1	5663.54	-0.386614
1528	194.899	1	23418.1	0.146174
1529	194.916	1	5377.01	0.390913
1530	194.928	1	12755.9	0.536073
1531	194.94	1	93208.4	-0.29415
1532	194.956	1	5319.88	0.504873
1533	194.977	1	10999.2	0.942217
1534	194.988	1	32219.9	0.510161
1535	195.002	1	3154.01	0.47123
1536	195.015	1	3592.54	0.15053
1537	195.03	1	7498.73	0.695018
1538	195.051	1	79052.1	0.23613
1539	195.066	1	14716.9	0.32462
1540	195.08	1	26525.5	0.172856
1541	195.102	1	6822.07	0.287149
1542	195.114	1	4121.28	0.247102
1543	195.139	1	14801.1	0.374091
1544	195.811	1	129655	0.40025
1545	195.826	1	5876.09	0.781193
1546	195.839	1	1708.43	0.874241
1547	195.94	1	10404.3	-0.148615
1548	195.982	1	198681	0.287276
1549	195.998	1	10624.9	0.344706
1550	196.01	1	3681.05	0.325464
1551	196.016	1	1482.76	0.0517656
1552	196.024	1	2442.26	0.765994
1553	196.038	1	2241.95	0.652135
1554	196.054	1	6665.21	0.503227
1555	196.072	1	3831.69	0.724315
1556	196.142	1	2327.42	0.772023
1557	196.811	1	6651.42	0.617708
1558	196.827	1	3809.12	0.374876
1559	196.869	1	3717.46	0.23272
1560	196.897	1	16837.2	0.441006
1561	196.923	1	144035	0.518043
1562	196.935	1	609868	-0.406077
1563	196.951	1	29601.3	-0.179943
1564	196.963	1	11663	0.62537
1565	196.972	1	34943.1	0.755705
1566	196.982	1	40993.2	0.507833
1567	196.994	1	122844	-0.39597
1568	197.013	1	25884.9	0.170658
1569	197.022	1	9677.08	0.102971
1570	197.045	1	6135.27	0.344392
1571	197.057	1	7373.52	0.245902
1572	197.082	1	8679.65	0.271124
1573	197.118	1	11957.2	0.338812
1574	197.155	1	8158.73	0.302172
1575	197.808	1	163818	0.37898
1576	197.824	1	7437.19	0.56091
1577	197.837	1	2229.21	0.874996
1578	197.923	1	17006.1	0.251394
1579	197.935	1	62025.6	-0.399226
1580	197.95	1	3347.47	0.1924
1581	197.979	1	76510	0.28784
1582	197.994	1	18547.7	-0.0604037
1583	198.014	1	5455.53	0.223519
1584	198.076	1	4294.51	0.326423
1585	198.088	1	19518	0.739358
1586	198.104	1	1524.57	0.878953
1587	198.112	1	2185.02	0.84165
1588	198.15	1	2395.67	0.0939082
1589	198.808	1	4453.14	0.702977
1590	198.893	1	43688.7	0.443916
1591	198.919	1	304164	0.52881
1592	198.931	1	1.62246e+06	-0.413428
1593	198.947	1	80239.1	-0.394269
1594	198.96	1	28907.6	-0.261436
1595	198.97	1	7635.35	0.630817
1596	198.99	1	665301	-0.381625
1597	199.008	1	80384.3	-0.0174391
1598	199.043	1	6381.04	0.112376
1599	199.05	1	5292.65	-0.282545
1600	199.061	1	9210.43	0.296547
1601	199.076	1	13194.2	0.373295
1602	199.087	1	8879.6	0.167735
1603	199.097	1	18965	0.44907
1604	199.116	1	17610.6	0.693572
1605	199.134	1	28546.8	0.481118
1606	199.17	1	106923	0.701559
1607	199.186	1	6223.47	0.3905
1608	199.199	1	2747.97	0.975203
1609	199.805	1	79430.4	0.399585
1610	199.821	1	3948.46	0.846466
1611	199.833	1	1368.45	0.880883
1612	199.919	1	22389.7	0.424059
1613	199.931	1	160012	-0.414351
1614	199.947	1	8763.17	0.0837909
1615	199.969	1	7758.58	0.762246
1616	199.99	1	78580.5	-0.35328
1617	200.006	1	25937.4	-0.312965
1618	200.021	1	3512.82	0.465148
1619	200.056	1	3910.39	0.495251
1620	200.08	1	2354.91	0.901639
1621	200.093	1	3604.74	0.557144
1622	200.101	1	2921.35	0.611793
1623	200.118	1	2960.63	0.88483
1624	200.129	1	3631.68	0.256582
1625	200.137	1	4027.25	0.312956
1626	200.174	1	14553.8	0.402367
1627	200.806	1	2260.09	0.815701
1628	200.859	1	4528.44	0.172233
1629	200.893	1	217030	0.456082
1630	200.915	1	130603	0.62979
1631	200.927	1	1.40653e+06	-0.417741
1632	200.94	1	109103	-0.683751
1633	200.955	1	29431.1	0.319013
1634	200.967	1	7176.27	0.386901
1635	200.987	1	109842	0.0425321
1636	200.997	1	35829.2	0.691931
1637	201.005	1	27867.3	0.452376
1638	201.017	1	23608.7	-0.259541
1639	201.038	1	23972.3	0.450798
1640	201.055	1	5386.61	0.576187
1641	201.066	1	9859.09	0.321106
1642	201.077	1	14509.9	0.274231
1643	201.089	1	5190.27	0.557944
1644	201.112	1	96966	0.384911
1645	201.127	1	9159.01	0.399937
1646	201.15	1	7330.7	0.312388
1647	201.176	1	2460.27	0.84904
1648	201.802	1	17770.4	0.386686
1649	201.893	1	33730	0.409323
1650	201.915	1	9598.85	0.494644
1651	201.927	1	135230	-0.419666
1652	201.948	1	13028	0.326731
1653	201.988	1	10930.8	0.13842
1654	202.003	1	7011.07	0.190206
1655	202.016	1	3993.1	0.750812
1656	202.037	1	3231.79	0.44943
1657	202.049	1	8241.58	0.387135
1658	202.072	1	7363.82	0.468996
1659	202.114	1	13574.3	0.413915
1660	202.828	1	5574.53	-0.525148
1661	202.891	1	16043.2	0.436672
1662	202.905	1	6758.88	0.630404
1663	202.923	1	668252
1664	202.926	1	520403	0.6928
1665	202.935	1	260599	-0.579699
1666	202.952	1	33204.8	-0.800976
1667	202.962	1	12266.8	0.288366
1668	202.985	1	45505.6	0.314985
1669	203.002	1	35820.9	0.692623
1670	203.013	1	12427.6
1671	203.02	1	21930.9	0.255699
1672	203.034	1	6718.95	-0.12638
1673	203.05	1	9493.18
1674	203.055	1	14882.7	0.317587
1675	203.064	1	7440.85	0.405253
1676	203.072	1	83911.1	0.179144
1677	203.083	1	25828	0.737953
1678	203.092	1	13935	0.243343
1679	203.108	1	7338.29	0.56932
1680	203.128	1	3346.45	0.745402
1681	203.799	1	1741.7	0.829694
1682	203.922	1	51701.9	-0.42084
1683	203.934	1	15010.4	-0.101301
1684	203.944	1	33861.1	0.0375166
1685	203.985	1	6401.81	0.331141
1686	203.992	1	5029.53	0.829863
1687	204.004	1	20595.5	0.409478
1688	204.023	1	3179.13	0.888528
1689	204.038	1	2240.71	-0.172809
1690	204.052	1	8871.81	0.530948
1691	204.067	1	4077.16
1692	204.074	1	9710.31	0.263748
1693	204.087	1	5356.2	0.715579
1694	204.124	1	4696.42	0.105154
1695	204.825	1	7013.61	-0.499515
1696	204.901	1	2316.18	0.624807
1697	204.93	1	1.0804e+06	-0.267478
1698	204.959	1	24816.2	0.543809
1699	204.968	1	6510.51	0.492738
1700	204.981	1	38441.9	0.270516
1701	204.997	1	8812.65	0.428787
1702	205.009	1	26911.4	0.585577
1703	205.017	1	21378.7	0.838667
1704	205.035	1	67633.7	-0.145487
1705	205.052	1	11557.5	0.467803
1706	205.065	1	7147.85	0.701143
1707	205.069	1	8924.6	0.427792
1708	205.087	1	11299.2	0.349369
1709	205.099	1	3010.92	0.68189
1710	205.108	1	3708.04	0.813671
1711	205.123	1	6762.12	0.305292
1712	205.16	1	1.10601e+06	0.40253
1713	205.176	1	47871.3	0.367358
1714	205.189	1	21126.7	0.464789
1715	205.202	1	3794.13	0.966374
1716	205.224	1	4107.67	0.959487
1717	205.246	1	5805.33	0.873017
1718	205.93	1	55543.8	0.51944
1719	205.94	1	46913.9	0.859394
1720	205.981	1	4928.57	0.348748
1721	205.988	1	2497.49	0.883614
1722	206.002	1	8091.57	0.866256
1723	206.01	1	5421.92	0.366217
1724	206.019	1	2905.2	0.860368
1725	206.039	1	6271.99	0.672397
1726	206.051	1	11677.2	0.250141
1727	206.071	1	1958.74	0.622294
1728	206.082	1	3605.36	0.474119
1729	206.091	1	2851.62	0.863876
1730	206.163	1	170613	0.369558
1731	206.179	1	8048.28	0.692223
1732	206.192	1	2640.56	0.987991
1733	206.822	1	3857.43	-0.142584
1734	206.845	1	1518.43	0.786013
1735	206.864	1	2499.31
1736	206.869	1	2792.4
1737	206.876	1	3842.47	0.231389
1738	206.927	1	42299.2
1739	206.93	1	45972.7	0.758473
1740	206.937	1	122273	0.0394846
1741	206.946	1	82027.5	-0.453174
1742	206.967	1	18936.7	0.665623
1743	206.976	1	19694.3	0.13768
1744	207.003	1	22579	-0.344762
1745	207.012	1	74193.2	-0.0282158
1746	207.029	1	7779.52	0.642796
1747	207.041	1	4716.69	0.462509
1748	207.048	1	19879.7	0.392751
1749	207.066	1	48334.2	-0.0171158
1750	207.081	1	26783.4	0.88941
1751	207.084	1	25451.8	0.769949
1752	207.102	1	8393.5	0.357177
1753	207.114	1	2764.92	0.462208
1754	207.139	1	20794.4	0.366281
1755	207.15	1	3920.87
1756	207.157	1	8967.3	0.459712
1757	207.166	1	14949.6	0.516876
1758	207.921	1	217575	-0.294745
1759	207.937	1	22809	0.118929
1760	207.947	1	19480.5	-0.327375
1761	207.976	1	4028.27	0.679349
1762	208.007	1	4221.52	0.368951
1763	208.015	1	8920.87	0.653037
1764	208.028	1	2700.3	0.690389
1765	208.052	1	2859.08	0.655973
1766	208.066	1	6263.3	0.555627
1767	208.068	1	7038.16	0.309942
1768	208.084	1	3155.93	0.763425
1769	208.09	1	2909.79
1770	208.098	1	6491.51	0.174936
1771	208.108	1	2917.87	0.0717444
1772	208.142	1	7266.12	0.741946
1773	208.169	1	1623.32	0.854395
1774	208.802	1	2261.44	0.728662
1775	208.846	1	74617.3	-0.0650111
1776	208.862	1	4954.31	0.758067
1777	208.873	1	4561.01	0.206486
1778	208.918	1	6102.16
1779	208.921	1	8706.13	0.645764
1780	208.935	1	61869.4	-0.409241
1781	208.947	1	18826.4	0.64857
1782	208.958	1	3484.89	-0.191946
1783	208.973	1	3193.92	0.65371
1784	208.986	1	7002.55	0.247528
1785	208.989	1	7600.09	0.697662
1786	209.009	1	7956.45	0.637691
1787	209.03	1	18579.3	0.364333
1788	209.046	1	6254.4	0.365564
1789	209.06	1	6323.17
1790	209.066	1	10547.4	0.619335
1791	209.081	1	12528.9	0.387122
1792	209.095	1	7004.63	0.29895
1793	209.118	1	7567.19	0.303345
1794	209.13	1	5725.9	0.00886166
1795	209.155	1	12684.4	0.276748
1796	209.934	1	6136.2	-0.345405
1797	209.948	1	1722.68	0.587659
1798	209.956	1	5842.14	0.131457
1799	210.002	1	4720.18	0.0714711
1800	210.016	1	5572.02	0.546627
1801	210.034	1	2508.5	0.56276
1802	210.065	1	3317.67
1803	210.069	1	2637.43	0.57254
1804	210.077	1	4127.68	0.553354
1805	210.087	1	2994.7	0.387065
1806	210.099	1	1189.93	0.809269
1807	210.158	1	2079.31	0.717755
1808	210.8	1	4284.05	0.57308
1809	210.843	1	97956.1	-0.0876506
1810	210.858	1	4853.29	0.648291
1811	210.872	1	3648.83	0.15489
1812	210.898	1	4046.95	0.323585
1813	210.913	1	3280.78	0.183418
1814	210.918	1	3425.35	0.663964
1815	210.931	1	120119	-0.312724
1816	210.946	1	7807.3	-0.113376
1817	210.955	1	5550.59	0.886657
1818	210.958	1	7322.09	-0.141621
1819	210.986	1	13322.1	0.428351
1820	211.001	1	5388.89	0.431184
1821	211.014	1	3401	0.882347
1822	211.026	1	3216.46	0.793727
1823	211.038	1	6806.91	0.411831
1824	211.049	1	2842.03	0.658782
1825	211.063	1	8655.42	0.0646509
1826	211.069	1	4066.23	0.636396
1827	211.076	1	4369.82	0.676094
1828	211.098	1	8859.94	0.228758
1829	211.11	1	2198	0.607733
1830	211.134	1	29818.6	0.44649
1831	211.152	1	5116.5	0.810388
1832	211.17	1	5195.62	0.249862
1833	211.93	1	13395.9	-0.129561
1834	211.956	1	7572.73	0.171268
1835	211.971	1	4185.27	0.869568
1836	211.989	1	1835.88	0.697337
1837	212.005	1	2776.32	0.827986
1838	212.02	1	4225.84	0.893186
1839	212.075	1	8594.85	0.266129
1840	212.092	1	2745.78	0.549407
1841	212.103	1	3083.53	0.208302
1842	212.127	1	3046.71	0.7338
1843	212.137	1	4409.35	0.40792
1844	212.797	1	3222.23	0.678812
1845	212.84	1	49345.8	-0.0756323
1846	212.855	1	2471.41	-0.918113
1847	212.874	1	11340.4	-0.220313
1848	212.887	1	52318.1	0.245176
1849	212.892	1	28306.8	0.110196
1850	212.907	1	22460.2	-0.218987
1851	212.927	1	124268	0.289133
1852	212.942	1	7335.27
1853	212.951	1	19945.9	0.17759
1854	212.968	1	4357.45	0.823382
1855	212.987	1	9511.22	0.407384
1856	213.004	1	6364.58	0.81348
1857	213.014	1	9390.02	0.334041
1858	213.02	1	6509.56	-0.203347
1859	213.04	1	4545.39	0.673678
1860	213.056	1	3658.48	-0.21454
1861	213.077	1	8949.01	0.277041
1862	213.089	1	3599.62	0.235106
1863	213.113	1	10985.8	0.329666
1864	213.127	1	4105.49	0.657032
1865	213.149	1	22169	0.453344
1866	213.186	1	33714.3	0.610435
1867	213.514	1	1738.32	0.613952
1868	213.889	1	4585.43	0.245761
1869	213.926	1	12968.2	0.282401
1870	213.953	1	4197.78	0.0761714
1871	213.967	1	2855.3	0.858875
1872	214.004	1	1912.23	0.86372
1873	214.017	1	2488.09	0.811947
1874	214.049	1	8859.48	0.461413
1875	214.064	1	2764.86	0.587643
1876	214.072	1	2874.95	0.578059
1877	214.145	1	4156.53	0.271533
1878	214.153	1	3392.96	0.234162
1879	214.189	1	5178.27	0.283283
1880	214.837	1	11814	-0.12414
1881	214.869	1	11704.2	0.0937429
1882	214.884	1	43555.1	0.460317
1883	214.892	1	26595.5	0.560751
1884	214.905	1	55542.2	0.477018
1885	214.914	1	98126.8	-0.877309
1886	214.922	1	172004	0.382196
1887	214.933	1	212376	-0.722866
1888	214.946	1	63389.8	0.206161
1889	214.964	1	9512.08
1890	214.968	1	7269.58	0.831439
1891	214.982	1	11077.9	0.554153
1892	214.986	1	8831.23	0.451509
1893	215.005	1	2.00461e+06	-0.396214
1894	215.021	1	96612.5	0.450196
1895	215.033	1	2.11935e+06	0.0750957
1896	215.05	1	87089	-0.602552
1897	215.063	1	121151	0.155101
1898	215.068	1	34978.6	0.654322
1899	215.077	1	38469.3	0.394391
1900	215.093	1	29836.3
1901	215.099	1	45787.4	0.431718
1902	215.108	1	15250.9	0.423421
1903	215.121	1	56763.1	0.408238
1904	215.129	1	19950	0.34239
1905	215.136	1	14121.3	0.446634
1906	215.153	1	16875.5	0.439769
1907	215.165	1	10575.5	0.359173
1908	215.187	1	3010.17	0.444251
1909	215.224	1	2515.85	0.414057
1910	215.904	1	6606.41	0.44896
1911	215.914	1	15119.8
1912	215.921	1	19473	0.37487
1913	215.934	1	50401	-0.402439
1914	215.946	1	8370.32	0.31782
1915	215.978	1	6128.24	0.467298
1916	216.005	1	241934	-0.389539
1917	216.021	1	14158.7	0.0220881
1918	216.036	1	190584	0.0651623
1919	216.052	1	11715.7	0.426335
1920	216.066	1	6627.73	0.538787
1921	216.088	1	8219.86	-0.441379
1922	216.099	1	582908	0.592882
1923	216.116	1	23661.7	0.763131
1924	216.124	1	10554.4	0.510496
1925	216.128	1	19287.4	0.662691
1926	216.142	1	4822.1	0.754789
1927	216.165	1	5201.16	0.623097
1928	216.187	1	7033.59	0.671071
1929	216.202	1	1659.93	0.715623
1930	216.831	1	2864.15	0.257334
1931	216.864	1	5917.94	0.189616
1932	216.882	1	11387.6	-0.49618
1933	216.89	1	17652.7	0.660496
1934	216.91	1	184509	0.446869
1935	216.93	1	265108	-0.601689
1936	216.942	1	787511	-0.425125
1937	216.958	1	45452.4	-0.147749
1938	216.979	1	546577	0.516741
1939	217.001	1	4.27432e+06	-0.395443
1940	217.017	1	202296	-0.178772
1941	217.03	1	993174	0.0233436
1942	217.048	1	159624	-0.272706
1943	217.06	1	39847.2	0.507433
1944	217.067	1	38047.3	0.413131
1945	217.072	1	26051.9	0.4156
1946	217.082	1	16307.9	0.780173
1947	217.088	1	35470.3	0.602715
1948	217.096	1	29617.7	0.475816
1949	217.102	1	65078	0.690421
1950	217.118	1	22272.1	0.465002
1951	217.133	1	6923.23	0.531718
1952	217.16	1	5406.56	0.463335
1953	217.831	1	2261.76	0.381447
1954	217.91	1	26956.9	0.256392
1955	217.929	1	47149.6	-0.703841
1956	217.941	1	81713.3	-0.423308
1957	217.959	1	5788.5	0.520253
1958	217.98	1	52298	0.56301
1959	218.001	1	503653	-0.395858
1960	218.016	1	29241.2	-0.225175
1961	218.033	1	72332.6	0.0552224
1962	218.052	1	11862.1	0.550429
1963	218.067	1	16324	0.663947
1964	218.084	1	3934.82	0.741069
1965	218.091	1	5204.15	0.848914
1966	218.103	1	127434	-0.275881
1967	218.12	1	8145.09	0.65706
1968	218.133	1	3484.59	0.710688
1969	218.169	1	1644.9	0.669023
1970	218.192	1	1597.42	0.647709
1971	218.831	1	2816.68	0.389172
1972	218.875	1	3538.49	0.521347
1973	218.899	1	92362.6	0.9691
1974	218.906	1	218202	0.200493
1975	218.919	1	121810
1976	218.924	1	149011	-0.677735
1977	218.937	1	2.53769e+06	-0.432232
1978	218.953	1	117943	-0.052257
1979	218.968	1	52597.1	0.521767
1980	218.976	1	59212.1	0.576731
1981	218.996	1	3.636e+06	-0.402395
1982	219.012	1	172654	-0.188981
1983	219.026	1	112562	-0.431046
1984	219.04	1	28717.9
1985	219.045	1	42731.8	0.56645
1986	219.066	1	27226.6	0.444337
1987	219.081	1	16610.6
1988	219.085	1	35010.2	0.418203
1989	219.106	1	20961.7	0.647913
1990	219.123	1	5832.54	0.764817
1991	219.139	1	6090.59	0.553651
1992	219.175	1	24335.9	0.538294
1993	219.563	1	3352.2	0.407019
1994	219.905	1	24108.2	-0.0213937
1995	219.925	1	24966.4	-0.657966
1996	219.937	1	251998	-0.431905
1997	219.952	1	14004.5	-0.000332601
1998	219.968	1	5792.18	0.52878
1999	219.98	1	6709.83	0.454516
[truncated: 18,701 more rows]

## Sheet: Annotation
ionIdx	ionMz	ionActive	ionQualTIC	ionAverageInt	mz difference	formula	ion	score	name	synonym	hmdb_id	kegg_id	other_ids
1	57.0344	TRUE	0.314677	15674.6	0.000177917	C3H6O	-H(-)	100	Acetone	(+/-)-methyloxirane; (+/-)-propylene oxide; (S)-(-)-propylene oxide; 1,2-Epoxy-Propane; 1,2-Epoxypropane; 1,2-Propylene oxide; 1-Propanal; 1-Propanone; 2,3-Epoxypropane; 2-Methyl oxirane; 2-Methyl-Oxirane; 2-Methyloxiran; 2-Methyloxirane; 2-Propenol; 2-Propenyl alcohol; 3-Hydroxypropene; 3-Methyl-1,2-epoxypropane; AD 6 (suspending agent); Acetone; Aldehyde propionique; Allyl alcohol; Dimethyl ket…	HMDB01659; HMDB03366; HMDB31558; HMDB31652	C00207; C00479; C02001; C15508
2	59.0138	TRUE	0.402863	21840.3	7.64878e-05	C2H4O2	-H(-)	100	Acetatic acid	2-Hydroxyacetaldehyde; 2-Hydroxyethanal; 2-OH-acetaldehyde; 2-Oxoethanol; Acetate; Diose; Ethanoate; Ethanoic acid; Ethylate; Ethylic acid; Glacial acetate; Glacial acetic acid; Glycolaldehyde; Glycolic aldehyde; Glycollaldehyde; Hydroxyacetaldehyde; Hydroxyethanal; Kyselina octova; Methanecarboxylate; Methanecarboxylic acid; Methylol formaldehyde; Methylolformaldehyde; Monomethylolformaldehyde; …	HMDB00042; HMDB03344	C00033; C00266
3	59.0501	TRUE	0.374988	13628.3	0.000106682	C3H8O	-H(-)	100	Propanol	1-Hydroxypropane; 1-Propanol; 1-Propyl alcohol; 2-Propanol; 2-Propyl alcohol; Alcojel; Alkolave; Avantin; Avantine; Ethylcarbinol; Hartosol; Hydroxypropane; Isopropanol; Isopropyl alcohol; Lavaco; N-Propan-1-ol; N-Propanol; Optal; Petrohol; Propan-1-ol; Propane-1-ol; Propanol; Propanol-1; Propanole; Propanolen; Propyl alcohol; Propylan-propyl alcohol; Propylic alcohol; Takineocol	HMDB00820; HMDB00863	C01845; C05979
4	69.0346	TRUE	0.293611	6228.59	1.4105e-05	C4H6O	-H(-)	100	Butynol	(2E)-2-Butenal; (2E)-but-2-enal; (2Z)-2-Butenal; (E)-2-Butenal; (E)-2-butenal; (E)-but-2-enal; (Z)-2-Butenal; (cis)-crotonaldehyde; (e)-Crotonaldehyde; (e)-crotonaldehyde; (e)-crotonaldehyde (iupac); (z)-crotonaldehyde; 1-Formylpropene; 2-BUTENAL (TRANS) CROTONALDEHYDE; 2-Butenal; 2-Butenal, inhibited; 2-Butenal, mixture of cis and trans; 2-Butenaldehyde; 3-Methylacrolein, inhibited; Aldehyde cro…	HMDB34233
5	71.014	TRUE	0.407075	12782.1	-0.000128641	C3H4O2	-H(-)	100	Propenoic acid C3:1	1,2-Propanedione; 1,3-Propanedial; 1,3-Propanedialdehyde; 1,3-Propanedione; 1-Ketopropionaldehyde; 2-Keto Propionaldehyde; 2-Ketopropionaldehyde; 2-Oxo-Propionaldehyde; 2-Oxopropanal; Acetylformaldehyde; Acetylformyl; Acroleic acid; Acrylate; Acrylic acid; Ethylenecarboxylic acid; Ketopropionaldehyde; MDD; Malonaldehyde; Malonic aldehyde; Malonic dialdehyde; Malonodialdehyde; Malonyldialdehyde; M…	HMDB01167; HMDB06112; HMDB31647	C00511; C00546; C19440
6	72.9931	TRUE	0.463856	1507.88	8.94308e-06	C2H2O3	-H(-)	100	Glyoxylic acid	Formylformate; Formylformic acid; Glyoxalate; Glyoxalic acid; Glyoxylate; Glyoxylic acid; Oxalaldehydate; Oxalaldehydic acid; Oxoacetate; Oxoacetic acid; Oxoethanoate; Oxoethanoic acid; a-Ketoacetate; a-Ketoacetic acid; alpha-Ketoacetate; alpha-Ketoacetic acid	HMDB00119	C00048
7	73.0297	TRUE	0.183089	7052.16	-0.000173695	C3H6O2	-H(-)	100	C3:0 (Propionic acid)	(+-)-2-Hydroxypropanal; (2R)-2-hydroxypropanal; (2S)-2-hydroxypropanal; (R)-Lactaldehyde; (S)-lactaldehyde; 1-Hydroxy-2-propanone; 2-Hydroxypropanal; 2-Hydroxypropionaldehyde; 2-Ketopropyl alcohol; 3-Hydroxypropionaldehyde; 3-Oxo-1-propanol; Acetate de methyle; Acetic acid, methyl ester; Acetic acid,methyl ester; Acetol; Acetone alcohol; Adofeed; Antischim B; Areginal; CH3COOCH3; Carboxyethane; C…	HMDB00237; HMDB03052; HMDB03453; HMDB06458; HMDB06961; HMDB31229; HMDB31523	C00163; C00424; C00937; C00969; C05235; C17530
8	74.025	TRUE	0.335615	5496.86	-0.000207346	C2H5NO2	-H(-)	100	Glycine	2-Aminoacetate; 2-Aminoacetic acid; AHA; Acethydroxamsaure; Acetic acid, oxime; Acetohydroxamate; Acetohydroximic acid; Acetyl hydroxyamino; Acetylhydroxamic acid; Aciport; Amino-Acetate; Amino-Acetic acid; Aminoacetate; Aminoacetic acid; Aminoethanoate; Aminoethanoic acid; Cetohyroxamic acid; Ethyl nitrile; Ethyl nitrite spirit; Ethyl-nitrite-; Ethylester kyseliny dusite; FEMA 2446; Glicoamin; G…	HMDB00123; HMDB14691; HMDB31239	C00037; C06808
9	81.0346	TRUE	-0.222671	2199.58	6.47824e-06	C5H6O	-H(-)	100	2-Methylfuran	1,3-Pentadien-5-al; 2-Methyl-Furan; 2-Methylfuran (ACD/Name 4.0); 2-Methylfurane; 5-Methylfuran; FEMA 3217; Methylfuran; Methylfuran (DOT); Silvan; Sylvan; alpha -Methylfuran; alpha-Methylfuran	HMDB13749; HMDB31597
10	83.0138	TRUE	0.0772159	2702.17	1.04028e-05	C4H4O2	-H(-)	100	Hydroxybutynal	2(5H)-Furanone; 2(5H)-Furanone (laquo gammaRaquo -crotonolactone); 2-(5H)-Furanone; 2-Buten-1,4-olide; 2-Buten-4-olide; 2-Butenoic acid gamma-lactone; 2-Butenoic acid, 4-hydroxy-, gamma-lactone; 2-Butenoic acid, 4-hydroxy-, laquo gammaRaquo -lactone; 2-Butenoic acid-gamma-lactone; 2-Butenoic acid-laquo gammaRaquo -lactone; 2-Butenolide; 2-Oxo-2,5-dihydrofuran; 2-Oxo-2,5-dihydrofuran(2-[5H]-furano…	HMDB32330	C17601
11	85.0297	TRUE	0.299066	18025.7	-0.00017792	C4H6O2	-H(-)	100	Succinic aldehyde	(2E)-2-Butenoate; (2E)-2-Butenoic acid; (2E)-but-2-enoate; (2E)-but-2-enoic acid; (2Z)-2-Butenoic acid; (2Z)-2-butenoic acid; (2Z)-but-2-enoic acid; (E)-2-Butenoate; (E)-2-Butenoic acid; (E)-but-2-enoate; (E)-but-2-enoic acid; (Z)-2-Butenoic acid; (e)-crotonic acid; (z)-Crotonic acid; (z)-crotonic acid; 1,4-Butanolide; 1-Oxacyclopentan-2-one; 2,3,4,5-Tetrahydro-2-furanone; 2,3-Butadione; 2,3-Buta…	HMDB00549; HMDB02523; HMDB03407; HMDB10720; HMDB31209; HMDB33977; HMDB34439	C00741; C01770; C01771; C19309; C19443
12	87.0087	TRUE	0.767257	5893.05	3.02657e-05	C3H4O3	-H(-)	100	Pyruvate	2-Oxopropanoate; 2-Oxopropanoic acid; 2-Oxopropionate; 2-Oxopropionic acid; 3-Oxopropanoate; 3-Oxopropanoic acid; 3-Oxopropionic acid; Acetylformate; Acetylformic acid; BTS; Formyl acetate; Formyl acetic acid; Formylacetic acid; Glucic acid; Glucose-reductone; Glucosereductone; Hydroxy-Propanedial; Malonaldehydic acid; Malonate semialdehyde; Propanedial, hydroxy- (9CI); Pyroracemate; Pyroracemic …	HMDB00243; HMDB11111; HMDB40261	C00022; C00222
13	88.0405	TRUE	0.675538	3689.41	-8.76584e-05	C3H7NO2	-H(-)	100	Alanine	(2S)-2-Aminopropanoate; (2S)-2-Aminopropanoic acid; (Methylamino)acetate; (Methylamino)acetic acid; (Methylamino)ethanoate; (Methylamino)ethanoic acid; (R)-Alanine; (S)-(+)-Alanine; (S)-2-Aminopropanoate; (S)-2-Aminopropanoic acid; (S)-2-amino-Propanoate; (S)-2-amino-Propanoic acid; (S)-Alanine; (methylamino)-Acetate; (methylamino)-Acetic acid; 2-Aminopropanoate; 2-Aminopropanoic acid; 2-Aminopro…	HMDB00056; HMDB00161; HMDB00271; HMDB01310; HMDB31219	C00041; C00099; C00133; C00213; C01537
14	89.0244	TRUE	0.471166	14332	5.95493e-05	C3H6O3	-H(-)	100	Lactate	(+)-Lactate; (+)-Lactic acid; (+/-)-2,3-dihydroxy-Propanal; (+/-)-Glyceraldehyde; (-)-Lactate; (-)-Lactic acid; (R)-(-)-Lactate; (R)-(-)-Lactic acid; (R)-2-Hydroxypropanoate; (R)-2-Hydroxypropanoic acid; (R)-2-Hydroxypropionate; (R)-2-Hydroxypropionic acid; (R)-Lactate; (R)-Lactic acid; (R)-a-Hydroxypropionate; (R)-a-Hydroxypropionic acid; (R)-alpha-Hydroxypropionate; (R)-alpha-Hydroxypropionic a…	HMDB00190; HMDB00700; HMDB01051; HMDB01311; HMDB01882; HMDB29580; HMDB31232; HMDB41929	C00184; C00186; C00256; C01013; C02154
15	95.0139	TRUE	0.0781902	2803.09	-3.58019e-05	C5H4O2	-H(-)	100	Furfural	2-Formyl furan; 2-Formylfuran; 2-Formylofuran; 2-Furaldehyde, 8CI; 2-Furanaldehyde; 2-Furancarbonal; 2-Furancarboxyaldehyde; 2-Furfural; 2-Furfuraldehyde; 2-Furyl-methanal; 2-Furylaldehyde; 2-Furylaldehyde xypropane; 2-Furylcarboxaldehyde; 2-Furylmethanal; FEMA 2489; Fural; Furaldehyde; Furale; Furan-2-aldehyde; Furan-2-carbaldehyde; Furan-2-carboxaldehyde; Furancarbonal; Furfural; Furfuraldehyde…	HMDB32914; HMDB60503	C14279
16	97.0653	TRUE	-0.304729	18295.1	0.000535902	C6H10O	-H(-)	100	Cyclohexanone	(2E)-2-Methyl-2-pentenal; (3Z)-3-Hexenal; (3Z)-Hexenal; (4E)-4-Hexen-3-one; (4Z)-4-Hexenal; (CH3)2C=CHC(=O)CH3; (E)-2-Methyl-2-pentenal; (E)-CH3CH=CHC(=O)C2H5; (Z)-2-Hexenal; (Z)-3-Hexen-1-al; (Z)-3-Hexenal; (Z)-4-Hexenal; (Z)-Hex-3-enal; (Z)-Hex-4-enal; 1-Methylpent-2-en-4-one; 2,2-Dimethylvinyl methyl ketone; 2,4-Dimethylcrotonaldehyde; 2-Hexen-1-al; 2-Hexen-4-one; 2-Hexene-4-one; 2-Methyl-(2E)…	HMDB03315; HMDB30332; HMDB31196; HMDB31496; HMDB31497; HMDB31498; HMDB31563; HMDB31564; HMDB33549; HMDB33714; HMDB35239; HMDB40264; HMDB40271	C00414; C08497; C16310
17	98.0612	TRUE	0.126307	3820.98	-0.000100647	C5H9NO	-H(-)	100	2-Piperidinone	1-Formylpyrrolidine; 1-Pyrrolidinecarbaldehyde; 1-Pyrrolidinecarboxaldehyde (8CI)(9CI); 2,4-Dimethyl-3-oxazoline; 2-Piperidinone; 2-Piperidone; 5-Amino-lactam-Pentanoate; 5-Amino-lactam-Pentanoic acid; 5-Pentanolactam; N-Formylpyrrolidine; Piperidon; Piperidon (german); Piperidone-2; Prolinal; Pyrrolidine-1-carbaldehyde; Pyrrolidine-1-carboxaldehyde; Valerolactim; a-Piperidone; alpha-Piperidone; …	HMDB11749; HMDB34587; HMDB40518; HMDB60309	C18796
18	102.056	TRUE	0.236844	37791.9	-3.76761e-05	C4H9NO2	-H(-)	100	Aminobutanoic acid (ABA)	(+)-2-Aminobutanoate; (+)-2-Aminobutanoic acid; (+)-2-Aminobutyric acid; (+)-a-Methyl-b-alanine; (+)-alpha-Aminobutyric acid; (+)-alpha-Methyl-beta-alanine; (+)-b-Aminoisobutyric acid; (+)-beta-Aminoisobutyric acid; (+/-)-3-Amino-2-methylpropanoate; (+/-)-3-Amino-2-methylpropanoic acid; (+/-)-3-Aminobutyric acid; (+/-)-3-Aminoisobutyric acid; (+/-)-b-Aminoisobutyric acid; (+/-)-beta-Aminoisobutyr…	HMDB00092; HMDB00112; HMDB00452; HMDB00650; HMDB01906; HMDB02166; HMDB02299; HMDB03911; HMDB31329; HMDB31654; HMDB38394; HMDB41945; HMDB61050	C00334; C01026; C01205; C02261; C02356; C03284; C03665; C05145; C11735
19	104.035	TRUE	0.104432	17132	-0.000177425	C3H7NO3	-H(-)	100	Serine	(-)-Serine; (2R)-2-amino-3-hydroxypropanoate; (2R)-2-amino-3-hydroxypropanoic acid; (R)-2-amino-3-hydroxypropanoate; (R)-2-amino-3-hydroxypropanoic acid; (S)-2-Amino-3-hydroxypropanoate; (S)-2-Amino-3-hydroxypropanoic acid; (S)-2-amino-3-hydroxy-Propanoate; (S)-2-amino-3-hydroxy-Propanoic acid; (S)-Serine; (S)-a-Amino-b-hydroxypropionate; (S)-a-Amino-b-hydroxypropionic acid; (S)-alpha-Amino-beta-…	HMDB00187; HMDB03406	C00065; C00740
20	105.019	TRUE	0.131863	8738.16	-0.000101269	C3H6O4	-H(-)	100	D-Glyceric acid	(2S)-2,3-dihydroxy-Propanoate; (2S)-2,3-dihydroxy-Propanoic acid; (R)-glycerate; (S)-2,3-Dihydroxypropanoate; (S)-2,3-Dihydroxypropanoic acid; (S)-2,3-dihydroxy-Propanoate; (S)-2,3-dihydroxy-Propanoic acid; (S)-Glycerate; (S)-Glyceric acid; D-Glycerate; D-Glyceric acid; Glycerate; Glyceric acid; L-Glycerate; a,b-Hydroxypropionate; a,b-Hydroxypropionic acid	HMDB00139; HMDB06372; HMDB31818	C00258
21	105.038	TRUE	0.164213	4408.84	-1.81951e-05	C4H10OS	-H(-)	100	3-(Methylthio)-1-propanol	2-Hydroxy-3-butanethiol; 2-Mercapto-3-butanol; 3-(Methylsulfanyl)-1-propanol; 3-(Methylsulfanyl)propan-1-ol; 3-(Methylsulfanyl)propanol; 3-(Methylsulfanyl)propanol (methionol); 3-(Methylthio)-1-Propanol; 3-(Methylthio)-1-propanol; 3-(Methylthio)propanol; 3-(Methylthio)propyl alcohol; 3-Hydroxy-2-butanethiol; 3-Hydroxybutanethiol; 3-Hydroxypropyl methyl sulfide; 3-Mercapto-2-Butanol; 3-Mercapto-2-…	HMDB31716; HMDB40185; HMDB41475
22	107.05	TRUE	0.36337	18158.8	-0.000112205	C7H8O	-H(-)	100	Benzyl alcohol	(hydroxymethyl)benzene; .alpha.-hydroxytoluene; .alpha.-toluenol; 1-Hydroxy-2-methylbenzene; 1-Hydroxy-3-methylbenzene; 1-Hydroxy-4-methylbenzene; 1-Methyl-2-hydroxybenzene; 1-Methyl-4-hydroxybenzene; 2-Cresol; 2-Hydroxytoluene; 2-Methylphenol; 3-Hydroxytoluene; 3-Methylphenol; 4-(Pentafluorosulfanyl)phenol; 4-Cresol; 4-Hydroxytoluene; 4-Methyl phenol; 4-Methyl-phenol; 4-Methylphenol; Alcool benz…	HMDB01858; HMDB02048; HMDB02055; HMDB03119; HMDB33895	C00556; C01403; C01467; C01468; C01542
23	108.046	TRUE	0.0192234	29582.1	-0.00011459	C6H7NO	-H(-)	100	Aminophenol	1-(1H-Pyrrol-2-yl)-Ethanone; 1-(1H-Pyrrol-2-yl)1-ethanone; 1-(1H-Pyrrol-2-yl)ethan-1-one; 1-(1H-Pyrrol-2-yl)ethanone; 1-(1H-Pyrrol-2-yl)ethanone (acetylpyrrole); 1-(1H-Pyrrol-2-yl)ethanone, 9CI; 1-(1H-Pyrrole-2-yl)-ethanone; 1-(2-Pyrrolyl)-1-ethanone; 1-Amino-4-hydroxybenzene; 1-Methyl-1H-Pyrrole-2-carboxaldehyde; 1-Methyl-1H-pyrrole-2-carbaldehyde; 1-Methyl-1H-pyrrole-2-carboxaldehyde; 1-Methyl-…	HMDB01169; HMDB35882; HMDB40582	C02372
24	109.03	TRUE	0.402337	27824.6	-0.000174522	C6H6O2	-H(-)	100	Catechol	(2-furanyl)-1-ethanone; (E,E)-2,4-Hexadienedial; (e,e)-muconaldehyde; 1,2-Dihydroxybenzene; 1,3-Dihydroxy-Benzene; 1,3-Dihydroxybenzene; 1,4-Benzenediol; 1,4-Dihydroxy-benzeen; 1,4-Dihydroxy-benzol; 1,4-Dihydroxybenzen; 1,4-Diidrobenzene; 1-(2-Furanyl)-Ethanone; 1-(2-Furanyl)-ethanone (2-acetylfuran); 1-(2-Furanyl)ethanone; 1-(2-Furanyl)ethanone (acetylfuran); 1-(2-Furanyl)ethanone, 9CI; 1-(2-Fur…	HMDB00957; HMDB02434; HMDB31180; HMDB32037; HMDB33002; HMDB33127	C00090; C00530; C01751; C11115
24	109.03	TRUE	0.402337	27824.6	0.000967778	C3H6O3	.F(-)	40	Lactate	(+)-Lactate; (+)-Lactic acid; (+/-)-2,3-dihydroxy-Propanal; (+/-)-Glyceraldehyde; (-)-Lactate; (-)-Lactic acid; (R)-(-)-Lactate; (R)-(-)-Lactic acid; (R)-2-Hydroxypropanoate; (R)-2-Hydroxypropanoic acid; (R)-2-Hydroxypropionate; (R)-2-Hydroxypropionic acid; (R)-Lactate; (R)-Lactic acid; (R)-a-Hydroxypropionate; (R)-a-Hydroxypropionic acid; (R)-alpha-Hydroxypropionate; (R)-alpha-Hydroxypropionic a…	HMDB00190; HMDB00700; HMDB01051; HMDB01311; HMDB01882; HMDB29580; HMDB31232; HMDB41929	C00184; C00186; C00256; C01013; C02154
25	109.041	TRUE	0.21574	17964.9	-0.000185399	C5H6N2O	-H(-)	100	N-Acetylimidazole	1H-Imidazole-4-acetaldehyde; 1H-Imidazole-5-acetaldehyde; 2-Methoxy-1,4-diazine; 2-Methoxy-Pyrazine; 2-Methoxypyrazine; 4-Imidazolylacetaldehyde; FEMA 3302; Imidazole acetaldehyde; Imidazole-4(or 5)-acetaldehyde; Methoxy-Pyrazine; Methoxypyrazine	HMDB03905; HMDB33156; HMDB60741	C05130
26	109.066	TRUE	0.161303	6524.9	-0.000120992	C7H10O	-H(-)	100	2,3,5-Trimethylfuran	2,3,5-Trimethyl-Furan; 2-(1-Methylethyl)furan, 9CI; 2-Ethyl-5-methyl-Furan; 2-Methyl-5-ethylfuran; 2-N-PROPYL FURAN; 2-N-Propylfuran; 2-Propyl-Furan; 3-Methyl-2-Cyclohexen-1-one; 3-Methyl-2-cyclohexene-1-one; 3-Methyl-2-cyclohexenone; 3-Methyl-2-cyclohexenone-1; 3-Methylcyclohex-2-en-1-one; FEMA 3360; Furan, 2-methyl, 5-ethyl; Furan, alpha -propyl-; Ghl.PD_Mitscher_leg0.699; MCH; Methylcyclohexen…	HMDB29721; HMDB29728; HMDB31541; HMDB40277; HMDB40278
27	110.025	TRUE	0.169012	14386.2	-9.5616e-05	C5H5NO2	-H(-)	100	Pyrrole-2-carboxylic acid	1-(2-Oxazolyl)ethanone, 9CI; 1H-Pyrrole-2-carboxylic acid; 1H-Pyrrole-2-carboxylic acid (9CI); 2-Minaline; 2-Pyrrolecarboxylic acid; Minalin; Minaline; PCA; PYC; Pyrrole-2-carboxylate; Pyrrole-2-carboxylic acid	HMDB04230; HMDB38175	C05942
28	110.036	TRUE	0.134518	5921.8	0.000203256	C4H5N3O	-H(-)	100	Cytosine	4-Amino-2(1H)-pyrimidinone; 4-Amino-2-hydroxypyrimidine; 4-Amino-2-oxo-1,2-dihydropyrimidine; 4-Aminouracil; Cytosine; Cytosinimine	HMDB00630	C00380
29	110.992	TRUE	0.0827797	4406.94	-0.000905198	C5H4OS	-H(-)	100	2-Thiophenecarboxaldehyde	2-Carboxaldehyde-thiophene; 2-Formylthiophene; 2-Thienal; 2-Thienaldehyde; 2-Thienylaldehyde; 2-Thienylcarboxaldehyde; 2-Thiophenaldehyde; 2-Thiophencarboxaldehyde; 2-Thiophene carboxyaldehyde; 2-Thiophenealdehyde; 2-Thiophenecarbaldehyde; 2-Thiophenic aldehyde; Thenaldehyde; Thiophen-2-carboxaldehyde; Thiophene-2-aldehyde; Thiophene-2-carbaldehyde; Thiophene-2-carboxaldehyde; Thiophenecarboxalde…	HMDB29717
30	111.009	TRUE	0.481343	57656.3	-0.000135193	C5H4O3	-H(-)	100	Furoic acid	2-Carboxyfuran; 2-Furanoate; 2-Furanoic acid; 2-Furoate; 2-Furoic acid; 3-Carboxyfuran; 3-Furanoate; 3-Furanoic acid; 3-Furoate; 3-Furoic acid; 3-Hydroxy-2-pyranone; 3-Hydroxy-2-pyrone; 3-Hydroxy-2H-Pyran-4-one; 3-Hydroxy-2H-pyran-2-one; 3-Hydroxy-a-pyrone; 3-Hydroxypyrone; Furancarboxylate; Furancarboxylic acid; Furoate; Furoic acid; Hydroxycoumalin; Isopyromucic acid; Pyromucate; Pyromucic acid…	HMDB00444; HMDB00617; HMDB32994; HMDB39437	C01546
31	111.02	TRUE	0.350855	15670.3	-0.000169552	C4H4N2O2	-H(-)	100	Uracil	2,4-Dihydroxypyrimidine; 2,4-Dioxopyrimidine; 2,4-Pyrimidinediol; 2,4-Pyrimidinedione; Hybar X; Pirod; Pyrod; Uracil	HMDB00300; HMDB60760	C00106
32	111.045	TRUE	0.333411	16886.3	-0.000126501	C6H8O2	-H(-)	100	C6:2	(2-Butenylidene)acetic acid; (2-butenylidene)-Acetic acid; (2E,4E)-2,4-Hexadienoic acid; (2E,4E)-hexa-2,4-dienoic acid; (E)-4-Oxo-2-hexenal; (E,E)-1,3-Pentadiene-1-carboxylic acid; (E,E)-2,4-Hexadienoic acid; (E,E)-2,4-hexadienoic acid; (e,e)-Sorbic acid; (e,e)-sorbic acid; 1,2-CYCLOHEXANEDIONE,KETONE FORM; 1,2-Cyclohexadione; 1,2-Dioxocyclohexane; 1,3-Pentadiene-1-carboxylic acid; 2, 4-Hexadieno…	HMDB01164; HMDB29581; HMDB31344; HMDB31543; HMDB31759; HMDB32233; HMDB33569; HMDB34247; HMDB39778; HMDB40260	C04221; C06105
33	111.082	TRUE	0.253943	6875.83	-0.000168508	C7H12O	-H(-)	100	(Z)-4-Heptenal	( Z)-hept-4-enal; (2E)-2-Hepten-4-one; (2E)-2-hepten-4-one; (2E,4E)-2,4-Heptadien-1-ol; (2E,4E)-Hepta-2,4-dien-1-ol; (3E)-3-Hepten-2-one; (3E)-5-Methyl-3-hexen-2-one; (4Z)-4-Heptenal; (E)-2-Hepten-4-one; (E)-3-Hepten-2-one; (E,E)-2,4-Heptadien-1-ol; (Z)-4-Hepten-1-al; (Z)-4-heptenal; 2-Hept-enal; 2-Methyl-1-cyclohexanone; 2-Methylcyclohexanone; 3-Butylacrolein; 3-Hexen-2-one, 5-Me; 3-Methyl-(R)-C…	HMDB31483; HMDB31486; HMDB31487; HMDB31488; HMDB31539; HMDB31540; HMDB31550; HMDB31551; HMDB32301; HMDB33667; HMDB33827; HMDB34372; HMDB40339
34	112.041	TRUE	0.152551	10422.1	-0.00020532	C5H7NO2	-H(-)	100	Pyrroline carboxylic acid	(S)-1-pyrroline-5-carboxylate; 1-Pyrroline-2-carboxylate; 1-Pyrroline-5-carboxylate; 1-Pyrroline-5-carboxylic acid; 3,4-Dihydro-2H-pyrrole-5-carboxylate; 3,4-Dihydro-2H-pyrrole-5-carboxylic acid; 3,4-Dihydro-2h-pyrrole-2-carboxylate; 3,4-Dihydro-2h-pyrrole-2-carboxylic acid; D1-Pyrroline 2-carboxylate; D1-Pyrroline 2-carboxylic acid; D1-Pyrroline-5-carboxylate; D1-Pyrroline-5-carboxylic acid; DL-…	HMDB01301; HMDB06875	C03564; C04322
35	112.052	TRUE	-0.249217	296927	-0.000126048	C4H7N3O	-H(-)	100	Creatinine	1-Methylglycocyamidine; 1-Methylhydantoin-2-imide; 2-Amino-1-methyl-1,5-dihydroimidazol-4-one; 2-Amino-1-methylimidazolin-4-one; Creatine anhydride; Creatinine	HMDB00562	C00791
36	113.025	TRUE	0.585886	74880.3	-0.000135685	C5H6O3	-H(-)	100	2-Hydroxy-2,4-pentadienoic acid	4-Hydroxy-5-methyl-2,3-dihydrofuran-3-one; 4-Hydroxy-5-methyl-3(2H)-Furanone; 4-Hydroxy-5-methyl-3-furanone; 4-Hydroxy-5-methylfuran-3(2H)-one; 5-Methyl-4-hydroxy-3(2H)-furanone; Norfuraneol	HMDB31859; HMDB60461
37	113.037	TRUE	0.268647	21607.9	-0.000867785	C4H6N2O2	-H(-)	100	Dihydrouracil	1-Methyl-2,4-imidazolidinedione; 1-Methyl-Hydantoin; 1-Methyldiazolidine-2,4-dione; 1-Methylhydantoin; 1-Methylimidazolidine-2,4-dione; 5,6-Dihydro-2,4(1H,3H)-pyrimidinedione; 5,6-Dihydro-2,4-dihydroxypyrimidine; 5,6-Dihydrouracil; Dihydro-2,4(1H,3H)-pyrimidinedione; Dihydro-pyrimidine-2,4-dione; Dihydrouracil; Dihydrouracile; Dioxy-creatinine; Hydrouracil; N-Methylimidazolidine-2,4-dione	HMDB00076; HMDB03646; HMDB60245	C00429; C02512; C02565
38	113.061	TRUE	0.474519	14833.5	0.000160164	C6H10O2	-H(-)	100	Delta-Hexanolactone	(2E)-2-Methyl-2-pentenoic acid; (2E)-4-methylpent-2-enoic acid; (3E)-3-Hexenoic acid; (E)-2-Butenoic acid ethyl ester; (E)-CH3CH=CHCOOC2H5; (E)-Ethyl 2-butenoate; (RS)-delta-Hexalactone; (e)-alpha-crotonic acid ethyl ester; 2,3-Hexandione; 2,3-Hexanodione; 2-Buten-1-ol, 3-methyl-, 1-formate; 2-Buten-1-ol, 3-methyl-, formate; 2-Butenoic acid, ethyl ester, (E)- (9CI); 2-Methyl-3-Pentenoic acid; 2-M…	HMDB00453; HMDB03843; HMDB10719; HMDB29487; HMDB31158; HMDB31491; HMDB31492; HMDB31501; HMDB31559; HMDB31560; HMDB31561; HMDB31562; HMDB32490; HMDB33568; HMDB39581; HMDB40328; HMDB60476
39	113.072	TRUE	0.623558	1989.48	-6.93443e-05	C5H10N2O	-H(-)	100	Nitrosopiperidine	(+)-3-Aminopiperidin-2-one; (R)-(+)-3-Amino-2-piperidinon; (S)-(-)-3-Amino-2-piperidinon; (S)-3-Amino-2-piperidinon; 3-Amino-2-Piperidinone; 3-Amino-2-piperidone; Ornithine N5-lactam	HMDB00323; HMDB61162
40	114.056	TRUE	0.627014	54461.9	-0.000206982	C5H9NO2	-H(-)	100	Proline	(-)-(S)-Proline; (-)-2-Pyrrolidinecarboxylate; (-)-2-Pyrrolidinecarboxylic acid; (-)-Proline; (2R)-pyrrolidine-2-carboxylate; (2R)-pyrrolidine-2-carboxylic acid; (R)-pyrrolidine-2-carboxylate; (R)-pyrrolidine-2-carboxylic acid; (S)-(-)-Proline; (S)-(-)-Pyrrolidine-2-carboxylate; (S)-(-)-Pyrrolidine-2-carboxylic acid; (S)-2-Carboxypyrrolidine; (S)-2-Pyrralidinecarboxylate; (S)-2-Pyrralidinecarboxy…	HMDB00162; HMDB03411; HMDB12880; HMDB30409; HMDB34208	C00148; C00763; C18170
41	115.004	TRUE	-0.161042	50177.1	-0.000256261	C4H4O4	-H(-)	100	Fumarate	(2E)-But-2-enedioate; (2E)-But-2-enedioic acid; (2Z)-2-Butenedioate; (2Z)-2-Butenedioic acid; (2Z)-Butene-2-dioate; (2Z)-Butene-2-dioic acid; (2Z)-but-2-enedioate; (2Z)-but-2-enedioic acid; (E)-2-Butenedioate; (E)-2-Butenedioic acid; (Z)-2-Butenedioate; (Z)-2-Butenedioic acid; (z)-butenedioate; (z)-butenedioic acid; 2-(E)-Butenedioate; 2-(E)-Butenedioic acid; 2-Butenedioate; 2-Butenedioic acid; A…	HMDB00134; HMDB00176	C00122; C01384
42	115.04	TRUE	0.560165	42852.8	-0.000157122	C5H8O3	-H(-)	100	Ketovaline	(+/-)-2-Methyl-3-oxobutanoate; (+/-)-2-Methyl-3-oxobutanoic acid; .alpha.-keto-N-valeric acid; 1-(Acetyloxy)-2-Propanone; 1-(Acetyloxy)-2-propanone; 1-Acetoxy-2-propanone; 1-Acetoxy-propan-2-one; 1-Acetoxyacetone; 1-Acetyloxy-propan-2-one; 1-Hydroxy-2-propanone acetate; 1-Methoxybutane-1,3-dione; 2-Acetylpropionic acid; 2-Keto valeric acid; 2-Keto-3-Methylbutyrate; 2-Keto-3-Methylbutyric acid; 2-…	HMDB00019; HMDB00310; HMDB00720; HMDB01865; HMDB03771; HMDB12233; HMDB31643; HMDB34466	C00141; C03273; C06255	CHEBI:16530; CID:49
43	115.077	TRUE	0.576721	50831.4	-0.000180969	C6H12O2	-H(-)	100	Hexanoic acid	(+/-)-2-Methylvaleric acid; (+/-)-3-Methylvaleric acid; (C2H5)2CHCOOH; (CH3)2C(OH)CH2C(O)CH3; 1,2-Isopropylidenepropanediol; 1,2-Propanediol acetonide; 1-Acetoxybutane; 1-Butanol, 3-methyl-, 1-formate; 1-Butanol, 3-methyl-, formate; 1-Butanol, acetate; 1-Butyl acetate; 1-Butylacetate; 1-Hexanoate; 1-Hexanoic acid; 1-Methylethyl propanoate; 1-Pentanecarboxylate; 1-Pentanecarboxylic acid; 2,4,5-Tri…	HMDB00535; HMDB00689; HMDB29762; HMDB30027; HMDB30056; HMDB30059; HMDB31207; HMDB31221; HMDB31246; HMDB31248; HMDB31325; HMDB31511; HMDB31580; HMDB33774; HMDB33889; HMDB34163; HMDB37266; HMDB40279; HMDB40327	C01585; C12293; C12304
44	115.089	TRUE	0.402454	2953.06	-0.000918461	C5H12N2O	-H(-)	100	Aminopentanamide	5-Aminovaleramide; 5-Aminovaleric acid amide	HMDB12176	C00990
45	116.035	TRUE	0.0264954	13033.3	-0.000113023	C4H7NO3	-H(-)	100	Aspartate semialdehyde	(2S)-2-amino-3-oxobutanoate; (2S)-2-amino-3-oxobutanoic acid; (S)-2-Amino-3-oxobutanoate; (S)-2-Amino-3-oxobutanoic acid; 15N-Acetylglycine a-radical; 2-Acetamidoacetate; 2-Acetamidoacetic acid; 2-Amino-3-oxobutanoate; 2-Amino-3-oxobutanoic acid; Ac Gly; Acetamidoacetate; Acetamidoacetic acid; Aceturate; Aceturic acid; Acetylaminoacetate; Acetylaminoacetic acid; Acetylglycine; Acetylglycocoll; Et…	HMDB00532; HMDB06454; HMDB12249	C00441; C03508
46	116.072	TRUE	0.68257	89546.5	-0.000296039	C5H11NO2	-H(-)	100	Valine; Betaine	(.+-.)-Norvaline; (.+/-.)-Norvaline; (2S)-2-Amino-3-methylbutanoate; (2S)-2-Amino-3-methylbutanoic acid; (Carboxymethyl)trimethylammonium hydroxide inner salt; (S)-2-Amino-3-methylbutanoate; (S)-2-Amino-3-methylbutanoic acid; (S)-2-Amino-3-methylbutyrate; (S)-2-Amino-3-methylbutyric acid; (S)-2-amino-3-methyl-Butanoate; (S)-2-amino-3-methyl-Butanoic acid; (S)-Valine; (S)-a-Amino-b-methylbutyrate;…	HMDB00043; HMDB00883; HMDB01382; HMDB02141; HMDB03355; HMDB13716; HMDB15550	C00183; C00431; C00719; C01799; C07457
47	117.02	TRUE	0.193723	56826	-0.000255838	C4H6O4	-H(-)	100	Succinate	(3R,4R)-dihydro-3,4-dihydroxy-Threono-1,4-lactone 2(3H)-Furanone; (3R,4R)-rel-dihydro-3,4-dihydroxy-2(3H)-Furanone; 1,1-Ethanedicarboxylate; 1,1-Ethanedicarboxylic acid; 1,2-Ethanedicarboxylate; 1,2-Ethanedicarboxylic acid; 1,4-Butanedioate; 1,4-Butanedioic acid; 2-Methylmalonate; 2-Methylmalonic acid; 3,4-Bis[(trimethylsilyl)oxy]dihydro-cis-2(3H)-furanone; 3,4-Dihydroxydihydro-2(3H)-furanone; 4-…	HMDB00202; HMDB00254; HMDB00349; HMDB00940; HMDB31204; HMDB39324	C00042; C02170
48	117.035	TRUE	0.358966	12918.6	-0.000105242	C8H6O	-H(-)	100	Benzofuran	1-Benzofuran; 1-Oxaindene; 1-Oxidene; 1-Oxindene; 2,3-Benzofuran; BZF; Benzo(b)furan; Benzo[b]furan; Benzofurfuran; Coumaron; Coumarone; Cumaron; Cumarone	HMDB30968; HMDB32929; HMDB38998; HMDB40549	C14512
49	117.056	TRUE	0.279331	10494.4	4.91318e-06	C5H10O3	-H(-)	100	5-Hydroxypentanoic acid	(+-)-2-Hydroxypentanoate; (+-)-2-Hydroxypentanoic acid; (+-)-Ethyl 2-hydroxypropanoate; (+-)-Ethyl 2-hydroxypropionate; (+/-)-2-Hydroxy-2-methylbutanoate; (+/-)-2-Hydroxy-2-methylbutanoic acid; (+/-)-2-Hydroxy-2-methylbutyric acid; (+/-)-a-Hydroxy-a-methylbutyric acid; (+/-)-alpha-Hydroxy-alpha-methylbutyric acid; (-)-erythro-Nilate; (-)-erythro-Nilic acid; (2R,3S)-3-Hydroxy-2-methylbutyrate; (2R…	HMDB00351; HMDB00354; HMDB00396; HMDB00407; HMDB00410; HMDB00531; HMDB00642; HMDB00754; HMDB01863; HMDB01987; HMDB02011; HMDB40735; HMDB41603; HMDB59844
50	118.051	TRUE	0.194025	39741.8	-0.00021825	C4H9NO3	-H(-)	100	Threonine	(2S,3R)-(-)-Threonine; (2S,3R)-2-Amino-3-hydroxybutyrate; (2S,3R)-2-Amino-3-hydroxybutyric acid; (2S,3S)-2-amino-3-hydroxybutanoate; (2S,3S)-2-amino-3-hydroxybutanoic acid; (R-(R*,S*))-2-Amino-3-hydroxybutanoate; (R-(R*,S*))-2-Amino-3-hydroxybutanoic acid; (S)-2-Amino-4-hydroxybutanoate; (S)-2-Amino-4-hydroxybutanoic acid; (S)-2-amino-4-hydroxy-Butanoate; (S)-2-amino-4-hydroxy-Butanoic acid; (S)-…	HMDB00167; HMDB00719; HMDB04041; HMDB61148	C00188; C00263; C05519
51	118.981	TRUE	0.445103	60058.3	3.30936e-06	C3H4O3S	-H(-)	100	Mercaptopyruvic acid	3-Mercapto-pyruvate; 3-Mercapto-pyruvic acid; 3-Mercaptopyruvate; 3-Mercaptopyruvic acid; Mercaptopyruvate; Mercaptopyruvic acid; Thiopyruvate; beta-3-Mercapto-2-oxo-propanoate; beta-3-Mercapto-2-oxo-propanoic acid; beta-Mercaptopyruvate; beta-Mercaptopyruvic acid; beta-Thiopyruvate; beta-Thiopyruvic acid	HMDB01368	C00957
52	119.035	TRUE	0.343677	24088.7	-0.000302638	C4H8O4	-H(-)	100	Tetrose	(+/-)-erythro-2,3-dihydroxybutyrate; (+/-)-erythro-2,3-dihydroxybutyric acid; (2R,3S)-rel-2,3-dihydroxy--Butanoate; (2R,3S)-rel-2,3-dihydroxy--Butanoic acid; (3S)-1,3,4-trihydroxybutan-2-one; (R*,R*)-2,3,4-Trihydroxybutanal; (R*,R*)-2,3-dihydroxy-Butanoate; (R*,R*)-2,3-dihydroxy-Butanoic acid; (R*,R*)-2,3-dihydroxybutanoate; (R*,R*)-2,3-dihydroxybutanoic acid; (R*,S*)-2,3-dihydroxybutanoate; (R*,…	HMDB00337; HMDB00360; HMDB00498; HMDB02453; HMDB02601; HMDB02649; HMDB06293	C01796; C02045
53	120.012	TRUE	0.696922	2674.74	0.000147685	C3H7NO2S	-H(-)	100	Cys	(+)-2-Amino-3-mercaptopropionic acid; (2R)-2-amino-3-mercaptopropanoate; (2R)-2-amino-3-mercaptopropanoic acid; (2R)-2-amino-3-sulfanylpropanoate; (2R)-2-amino-3-sulfanylpropanoic acid; (R)-(+)-cysteine; (R)-2-Amino-3-mercaptopropanoate; (R)-2-Amino-3-mercaptopropanoic acid; (R)-2-amino-3-mercapto-Propanoate; (R)-2-amino-3-mercapto-Propanoic acid; (R)-cysteine; 2-Amino-3-mercaptopropanoate; 2-Ami…	HMDB00574; HMDB03417	C00793
54	120.046	TRUE	0.0878042	5798.91	-0.000150287	C7H7NO	-H(-)	100	Benzamide	1-(2-Pyridinyl)-Ethanone; 1-(2-Pyridinyl)ethanone; 1-(2-Pyridinyl)ethanone, 9CI; 1-(3-Pyridenyl)ethanone; 1-(3-Pyridinyl)-Ethanone; 1-(3-Pyridinyl)ethanone; 1-(3-Pyridinyl)ethanone, 9CI; 1-Pyridin-2-ylethanone; 1-Pyridin-3-ylethanone; 2-Acetopyridine; 2-AcetyIpyridine; 2-Pyridyl methyl ketone; 3-Acetopyridine; 3-Acetyl-Pyridine; 3-Pyridyl methyl ketone; Acetyl pyridine; Acetylpyridine; Amid kysel…	HMDB04461; HMDB33131; HMDB35281	C09815
54	120.046	TRUE	0.0878042	5798.91	0.000992013	C4H7NO2	.F(-)	40	Homoserine lactone	(2S)-(-)-Azetidine-2-carboxylic acid; (2S)-azetidine-2-carboxylic acid; (L)-Azetidine-2-carboxylic acid; (S)-(-)-Azetidine-2-carboxylic acid; (S)-2-Azetidinecarboxylic acid; (S)-Azetidine-2-carboxylic acid; 1-Amino-1-carboxycyclopropane; 1-Amino-Cyclopropanecarboxylic acid; 1-Aminocyclopropane-1-1-carboxylic acid; 1-Aminocyclopropane-1-carboxylate; 1-Aminocyclopropane-1-carboxylic acid; 1-Aminocy…	HMDB29387; HMDB29615; HMDB36458	C01234; C02926
55	120.997	TRUE	0.275931	10582.4	-5.8049e-05	C3H6O3S	-H(-)	100	3-Mercaptolactate	3-Mercaptolactate; b-Mercaptolactate; b-Mercaptolactic acid; beta-Mercaptolactate; beta-Mercaptolactic acid	HMDB02127	C05823
56	121.03	TRUE	0.584255	157522	-0.000418272	C7H6O2	-H(-)	100	Benzoate	(2E)-3-(2-Furyl)-2-propenal; (2E)-3-(2-furyl)acrylaldehyde; (2E)-3-(furan-2-yl)prop-2-enal; 2-Formylphenol; 2-Furanacrolein; 3-(2-Furanyl)-2-Propenal; 3-(2-Furyl)-2-propen-1-al; 3-(2-Furyl)-2-propenal; 3-(2-Furyl)acrolein; 3-(2-Furyl)acrylaldehyde; 3-(alpha -Furyl)propenal; 3-(alpha-Furyl)propenal; 3-2-Furyl; 4-Formylphenol; 4-Hydroxy-Benzaldehyde; 4-Hydroxybenzaldehyde; 4-Hydroxybenzenecarbonal;…	HMDB01870; HMDB11718; HMDB32918; HMDB34170	C00180; C00633; C06202
56	121.03	TRUE	0.584255	157522	0.000724028	C4H6O3	.F(-)	40	Oxobutanoic acid	(2S)-2-methyl-3-oxopropanoate; (2S)-2-methyl-3-oxopropanoic acid; (CH3CO)2O; (S)-Methylmalonate semialdehyde; 2-Formylpropionic acid ethyl ester; 2-Ketobutanoate; 2-Ketobutanoic acid; 2-Ketobutyrate; 2-Methyl-3-oxopropanoate; 2-Methyl-3-oxopropanoic acid; 2-Oxo-Butanoate; 2-Oxo-Butanoic acid; 2-Oxo-Butyrate; 2-Oxo-Butyric acid; 2-Oxo-N-butyrate; 2-Oxo-N-butyric acid; 2-Oxobutanoate; 2-Oxobutanoic…	HMDB00005; HMDB00060; HMDB01172; HMDB01259; HMDB02217; HMDB03381; HMDB31646	C00109; C00164; C00232; C00349; C06002	CHEBI:30831; CID:58
57	122.025	TRUE	0.156715	20080.2	-0.000179974	C6H5NO2	-H(-)	100	Nicotinate	2-Carboxypyridine; 2-Hydroxy-1,4-benzoquinone-4-imine; 2-Methoxy-5-aminopyridine; 2-Picolinic acid; 2-Pyridinecarboxylic acid; 3-Carboxylpyridine; 3-Carboxypyridine; 3-Pyridinecarboxylate; 3-Pyridinecarboxylic acid; 3-Pyridylcarboxylate; 3-Pyridylcarboxylic acid; 4,5-Dehydropipecolic acid; 4-Amino-3,5-cyclohexadiene-1,2-dione; 4-Hydroxynitrobenzene; 4-Nitrophenol; 490 Quinone; 5-Amino-2-Pyridinec…	HMDB01488; HMDB02243; HMDB31713; HMDB41950; HMDB60665	C00253; C06813; C07446; C10164
57	122.025	TRUE	0.156715	20080.2	0.000962326	C3H5NO3	.F(-)	40	Pyruvate oxime	2-(Hydroxyimino)propanoate; 2-(Hydroxyimino)propanoic acid; 2-Amino-3-oxo-Propanoate; 2-Amino-3-oxo-Propanoic acid; 2-Formylglycine; 2-Oximinopropanoate; 2-Oximinopropanoic acid; 3-Oxo-(9CI)-Alanine; 3-Oxoalanine; Amino-(8CI)Malonaldehydic acid; Pyruvate oxime; Pyruvic oxime; a-Formylglycine; alpha-Formylglycine	HMDB02455; HMDB11602
58	122.061	TRUE	0.162134	4152.98	-0.000183304	C7H9NO	-H(-)	100	Anisidine	1-(1-Methyl-1H-pyrrol-2-yl)-Ethanone; 1-(1-Methyl-1H-pyrrol-2-yl)ethanone; 1-(1-Methylpyrrol-2-yl)ethanone; 1-(1H-Pyrrol-2-yl)-1-Propanone; 1-(1H-Pyrrol-2-yl)-1-propanone; 1-(1H-Pyrrol-2-yl)propan-1-one; 1-(2-Pyrrolyl)-1-propanone; 1-Amino-4-methoxybenzene; 1-Ethyl-1H-Pyrrole-2-carboxaldehyde; 1-Ethyl-1H-pyrrole-2-carbaldehyde; 1-Ethyl-1H-pyrrole-2-carboxaldehyde; 1-Ethyl-1H-pyrrole-2-carboxyalde…	HMDB29300; HMDB32492; HMDB32578; HMDB36058; HMDB40360	C19326
58	122.061	TRUE	0.162134	4152.98	0.000958996	C4H9NO2	.F(-)	40	Aminobutanoic acid (ABA)	(+)-2-Aminobutanoate; (+)-2-Aminobutanoic acid; (+)-2-Aminobutyric acid; (+)-a-Methyl-b-alanine; (+)-alpha-Aminobutyric acid; (+)-alpha-Methyl-beta-alanine; (+)-b-Aminoisobutyric acid; (+)-beta-Aminoisobutyric acid; (+/-)-3-Amino-2-methylpropanoate; (+/-)-3-Amino-2-methylpropanoic acid; (+/-)-3-Aminobutyric acid; (+/-)-3-Aminoisobutyric acid; (+/-)-b-Aminoisobutyric acid; (+/-)-beta-Aminoisobutyr…	HMDB00092; HMDB00112; HMDB00452; HMDB00650; HMDB01906; HMDB02166; HMDB02299; HMDB03911; HMDB31329; HMDB31654; HMDB38394; HMDB41945; HMDB61050	C00334; C01026; C01205; C02261; C02356; C03284; C03665; C05145; C11735
59	124.008	TRUE	0.758713	83638.8	-0.000212076	C2H7NO3S	-H(-)	100	Taurine	1-Aminoethane-2-sulfonate; 1-Aminoethane-2-sulfonic acid; 2-Aminoethanesulfonate; 2-Aminoethanesulfonic acid; 2-Aminoethylsulfonate; 2-Aminoethylsulfonic acid; 2-Sulfoethylamine; Aminoethylsulfonate; Aminoethylsulfonic acid; Taurine; b-Aminoethylsulfonate; b-Aminoethylsulfonic acid; beta-Aminoethylsulfonate; beta-Aminoethylsulfonic acid	HMDB00251	C00245
60	125.025	TRUE	0.696453	141255	-0.000105446	C6H6O3	-H(-)	100	Pyrogallic acid	1,2,3-Benzenetriol; 1,2,3-Benzenetriol (ACD/Name 4.0); 1,2,3-Trihydroxy-Benzene; 1,2,3-Trihydroxybenzen; 1,2,3-Trihydroxybenzen (CZECH); 1,2,3-Trihydroxybenzene; 1,3, 5-Trihydroxybenzene; 1,3,5-Benzenetriol; 1,3,5-Benzenetriol (ACD/Name 4.0); 1,3,5-Trihydroxy-Benzene; 1,3,5-Trihydroxybenzene; 1,3,5-Trihydroxycyclohexatriene; 1,3,5-Triol; 2,3-Dihydroxyphenol; 2-(Methoxycarbonyl)furan; 2-Formyl-5-h…	HMDB13674; HMDB13675; HMDB29750; HMDB30776; HMDB31256; HMDB32651; HMDB34355; HMDB59735	C01108; C02183; C11101; C11918
61	125.097	TRUE	0.340846	13719.9	-9.23228e-05	C8H14O	-H(-)	100	Sulcatone	(2E)-2-Octen-4-one; (2E)-oct-2-enal; (2E,4E)-Octa-2,4-dienol; (3E)-3-Methyl-3-hepten-2-one; (3E)-3-Octen-2-one; (4E)-4-Octen-3-one; (5Z)-1,5-octadien-3-ol; (5Z)-5-Octenal; (E)-2-Octen-1-al; (E)-3-Octen-2-one; (E)-Oct-2-enal; (E,E)-2,4-Octadien-1-ol; (Z)-1,5-Octadien-3-ol; (Z)-1,5-octadien-3-ol; (Z)-5-Octenal; 1,5Z-Octadien-3R-ol; 1-Octene-3-one; 2-(E)-Octenal; 2-Butyl-2-butenal; 2-Ethylidene-Hexa…	HMDB13809; HMDB30961; HMDB30966; HMDB31197; HMDB31301; HMDB31309; HMDB31590; HMDB31591; HMDB32403; HMDB32451; HMDB33547; HMDB35242; HMDB35390; HMDB35915; HMDB37152; HMDB39769; HMDB39770; HMDB40146; HMDB40149; HMDB40151	C07287
62	126.02	TRUE	0.284593	7794.64	-7.42592e-05	C5H5NO3	-H(-)	100	2,3,6-Trihydroxypyridine	Hydroxyminaline	HMDB34368
63	126.056	TRUE	0.146172	9633.84	-0.00012524	C6H9NO2	-H(-)	100	(S)-2,3,4,5-Tetrahydropyridine-2-carboxylate	1,2-Didehydropiperidine-2-carboxylate; 1,6-Didehydropiperidine-2-carboxylate; 2,3,4,5- Tetrahydropyridine-2-carboxylate; Delta1-piperideine-2-carboxylate; Delta1-piperideine-6-carboxylate; Delta6-piperideine-2-carboxylate; delta(1)-Piperideine-2-carboxylate	HMDB01084; HMDB12130; HMDB29434; HMDB59657	C00450; C04092
64	127.004	TRUE	0.285891	16606.8	-0.000425133	C5H4O4	-H(-)	100	5-Hydroxy-2-furoic acid		HMDB59784
64	127.004	TRUE	0.285891	16606.8	-0.000715982	C6H6OS	-H(-) [+2]	44	5-Methyl-2-thiophenecarboxaldehyde	1-(2-Thienyl)-Ethanone; 1-(2-Thienyl)ethanone; 1-(2-Thienyl)ethanone, 9CI; 1-(3-Thienyl)-Ethanone; 1-(3-Thienyl)ethanone; 1-(3-Thienyl)ethanone, 9CI; 1-(Thiophen-3-yl)ethanone; 1-Thien-3-ylethanone; 1-Thiophen-2-yl-ethanone; 2-Acethylthiophene; 2-Acetothienone; 2-Acetothiophene; 2-Acetylthiophen; 2-Formyl-5-methylthiophene; 2-Thienyl methyl ketone; 3-Acetothienone; 5-METHYL-2-THIOPHENE-CARBOXALDE…	HMDB32431; HMDB33133; HMDB33134
65	127.015	TRUE	0.229447	14387.6	-0.000212094	C4H4N2O3	-H(-)	100	Barbiturate	2,4,6(1H,3H,5H)-Pyrimidinetrione; 2,4,6(1H,3H,5H)-Pyrimidinetrione (ACD/Name 4.0); 2,4,6-(1H,3H,5H)-Pyrimidinetrione; 2,4,6-Pyrimidinetriol; 2,4,6-Pyrimidinetrione(1H,3H,5H); 2,4,6-Trihydroxypyrimidine; 2,4,6-Trioxohexahydropyrimidine; 6-Hydroxyuracil; Barbiturate; Barbituric acid; Barbituric acid (VAN); Barbitursaure; Malonylharnstoff; Malonylurea; N,N'-(1,3-Dioxo-1,3-propanediyl)-Urea; NN'-(1,3…	HMDB41833	C00813
66	127.052	TRUE	0.149695	47183.2	-0.000219463	C5H8N2O2	-H(-)	100	Dihydrothymine	1-Carbamoyl-2-pyrrolidone; 2-Oxo-1-pyrrolidinecarboxamide, 9CI; 3-Methyl-(S)-2,5-Piperazinedione; 3-Methyl-2,5-Piperazinedione; 3-Methylpiperazine-2,5-dione; 5,6-Dihydro-5-methyluracil; 5,6-Dihydrothymine; 5-Methyl-5,6-dihydrouracil; 5-Methyl-Hydrouracil; 5-Methyldihydropyrimidine-2,4(1H,3H)-dione; Cyclo(Ala-Gly); Cyclo(alanyl-glycyl); Cyclo(alanylglycyl); Dihydro-5-methyl-2,4(1H,3H)-Pyrimidinedi…	HMDB00079; HMDB29874; HMDB31547	C00906
67	127.077	TRUE	-0.191129	41338.4	-7.41063e-05	C7H12O2	-H(-)	100	Ethyl tiglate	(+/-)-4-Heptanolide; (+/-)-Dihydro-5-propyl-2(3H)-furanone; (+/-)-gamma-propyl-gamma-butyrolactone; (3Z)-3-Hexenyl formate; (E)-2-Hexenyl formate; (E)-2-Methyl-2-butenoic acid ethyl ester; (E)-2-butenoic acid, 2-methyl-, ethyl ester; (E)-Ethyl 2-methyl-2-butenoate; (E)-Ethyl 2-methylcrotonate; (E)-Hex-2-enyl formate; (Z)-2-Hexenyl formate; (Z)-3-Hexenyl format; (Z)-3-Hexenyl formate; (Z)-4-Hepten…	HMDB29165; HMDB29314; HMDB30330; HMDB31174; HMDB31342; HMDB31351; HMDB31476; HMDB31477; HMDB31484; HMDB31500; HMDB31504; HMDB31593; HMDB31603; HMDB31681; HMDB32391; HMDB32460; HMDB33793; HMDB38271; HMDB38962; HMDB39819; HMDB40214; HMDB40591	C08487; C09822
68	127.113	TRUE	0.182793	4093.25	-7.20496e-05	C8H16O	-H(-)	100	1-Octanal	(2E)-2-Octen-1-ol; (2E)-2-Octen-4-ol; (3E)-3-Octen-1-ol; (3Z)-3-Octen-1-ol; (5Z)-5-Octen-1-ol; (5Z)-Octen-1-ol; (E)-2-Octen-1-ol; (E)-2-Octen-4-ol; (E)-2-octenol; (E)-3-Octen-1-ol; (E)-3-octen-1-ol; (E)-Oct-2-en-1-ol; (E)-Oct-2-en-4-ol; (E)-Oct-3-en-1-ol; (E)-oct-2-enol; (Z)-3-Octen-1-ol; (Z)-5-Octen-1-ol; (Z)-5-octenol; (Z)-Oct-5-en-1-ol; 1-Caprylaldehyde; 1-Octaldehyde; 1-Octanal; 1-Octylaldehy…	HMDB01140; HMDB29574; HMDB30030; HMDB31294; HMDB31295; HMDB31296; HMDB31298; HMDB31299; HMDB31300; HMDB32402; HMDB32450; HMDB35231; HMDB35768; HMDB37181	C01545; C07288; C14272; C17145
69	128.01	TRUE	0.831079	2556.86	-0.000194426	C3H3N3O3	-H(-)	100	Cyanuric acid	1,3,5-Triazin-2,4,6-triol; 1,3,5-Triazine-2,4, 6(1H,3H,5H)-trione; 1,3,5-Triazine-2,4,6(1H,3H,5H)-trione; 1,3,5-Triazine-2,4,6-triol; 1,3,5-Triazine-2,4,6-triol (ACD/Name 4.0); 2,4,6-Triazinetrione; 2,4,6-Trihydroxy-1,3,5-triazine; 2,4,6-Trihydroxy-S-triazine; 2,4,6-Trihydroxytriazine; 2,4,6-Trioxohexahydro-1,3,5-triazine; 5-Azabarbituric acid; Cyanurate; Cyanuric acid; Cyanuric acid (VAN); Cyanu…	HMDB41861	C06554
70	128.035	TRUE	-0.0997109	853081	-0.000133027	C5H7NO3	-H(-)	100	Oxoproline	(+)-2-Pyrrolidone-5-carboxylate; (+)-2-Pyrrolidone-5-carboxylic acid; (+)-Pyroglutamate; (+)-Pyroglutamic acid; (-)-2-Pyrrolidone-5-carboxylate; (-)-2-Pyrrolidone-5-carboxylic acid; (-)-Pyroglutamate; (-)-Pyroglutamic acid; (2R)-2-Carboxy-5-pyrrolidinone; (5S)-2-Oxopyrrolidine-5-carboxylate; (5S)-2-Oxopyrrolidine-5-carboxylic acid; (R)-(+)-2-Pyrrolidone-5-carboxylate; (R)-(+)-2-Pyrrolidone-5-carb…	HMDB00267; HMDB00805; HMDB01369; HMDB01843; HMDB02234; HMDB60262; HMDB61093	C01879; C02237; C04281; C04282
71	128.072	TRUE	0.178119	5657.47	2.77072e-05	C6H11NO2	-H(-)	100	Pipecolate	()-Piperidine-2-carboxylic acid; (+)-Pipecolic acid; (+)-Pipecolinic acid; (+/-)-2-Piperidinecarboxylate; (+/-)-2-Piperidinecarboxylic acid; (+/-)-Pipecolate; (+/-)-Pipecolic acid; (+/-)-Pipecolinate; (+/-)-Pipecolinic acid; (+/-)-homoproline; (-)-Pipecolate; (-)-Pipecolic acid; (.+/-.)-2-Piperidinecarboxylic acid; (2R)-2-Piperidinecarboxylic acid; (2R)-piperidine-2-carboxylic acid; (R)-()-2-Pipe…	HMDB00070; HMDB00716; HMDB04226; HMDB05960; HMDB15212; HMDB29435; HMDB29444; HMDB59649	C00408; C05936; C07500
72	129.019	TRUE	0.158677	30199.4	-0.000117741	C5H6O4	-H(-)	100	Itaconate	(2E)-2-Methyl-2-butenedioate; (2E)-2-Methyl-2-butenedioic acid; (2E)-4-methoxy-4-oxo-2-butenoic acid; (E)-2-Pentenedioate; (E)-2-Pentenedioic acid; (E)-Citraconate; (E)-Citraconic acid; (E)-Glutaconate; (E)-Glutaconic acid; (Z)-2-Methyl-2-butenedioate; (Z)-2-Methyl-2-butenedioic acid; 1,3-Propenedicarboxylate; 1,3-Propenedicarboxylic acid; 1-Propene-1,3-dicarboxylate; 1-Propene-1,3-dicarboxylic a…	HMDB00620; HMDB00634; HMDB00749; HMDB02092; HMDB13233; HMDB33809; HMDB59743; HMDB60365; HMDB61185	C00490; C01732; C02214; C02226; C02800
73	129.039	TRUE	-0.13813	419082	-0.000840643	C6H10OS	-H(-)	100	2-[(Methylthio)methyl]-2-butenal	2-((Methylthio)methyl)-2-Butenal; 2-((Methylthio)methyl)-2-butenal; 2-(Methylmercapto)methyl-2-butenal; 2-(Methylthio)methyl-2-butenal; 2-Ethyldihydro-3(2H)-Thiophenone; 2-Ethylidene methional; 2-Ethyltetrahydrothiophen-3-one; 4,5-Dihydro-2-ethylthiophen-3(2H)-one; Allyl thiopropionate; FEMA 3329; FEMA 3601; Propanethioic acid, S-2-propenyl ester; S-2-Propenyl propanethioate; S-Allyl propanethioa…	HMDB31370; HMDB37493; HMDB40238
74	129.056	TRUE	0.458401	53291.1	0.000205122	C6H10O3	-H(-)	100	4-Methyl-2-oxopentanoate	(+/-) Tetrahydro-4-hydroxy-4-methyl-2H-pyran-2-one; (1)-Tetrahydro-4-hydroxy-4-methyl-2H-pyran-2-one; (3R)-3-Methyl-2-oxopentanoate; (3R)-3-Methyl-2-oxopentanoic acid; (R)-3-methyl-2-oxopentanoate; (R)-3-methyl-2-oxopentanoic acid; (S)-3-methyl-2-oxopentanoate; (S)-3-methyl-2-oxopentanoic acid; 2,3,6-Trideoxy-1,4-hexonolactone; 2-Acetoxy-3-butanone; 2-Butanon-3-ol, acetate; 2-Keto-3-methylvalerat…	HMDB00408; HMDB00491; HMDB00695; HMDB01864; HMDB06024; HMDB10717; HMDB12882; HMDB31214; HMDB31216; HMDB31218; HMDB33286; HMDB33302; HMDB33698; HMDB41602; HMDB59876	C00233; C00902; C02122; C03465; C03500; C06102
75	129.092	TRUE	0.537681	37649.8	-0.000106903	C7H14O2	-H(-)	100	Ethyl isovalerate	1,3-Dioxolane, 4-methyl-2-(1-methylethyl), cis; 1,3-Dioxolane, 4-methyl-2-(1-methylethyl), trans; 1-Acetoxypentane; 1-Butanol, 2-methyl-, 1-acetate; 1-Butanol, 2-methyl-, acetate; 1-Butanol, 3-methyl-, 1-acetate; 1-Butanol, 3-methyl-, acetate; 1-Hexanecarboxylate; 1-Hexanecarboxylic acid; 1-Methylethyl 2-methylpropanoate; 1-Methylethyl butanoate; 1-Pentanol acetate; 1-Pentanol, acetate; 1-Pentyl …	HMDB00666; HMDB30028; HMDB30052; HMDB31528; HMDB31594; HMDB31595; HMDB31600; HMDB32204; HMDB32874; HMDB33745; HMDB34166; HMDB34239; HMDB35238; HMDB36209; HMDB36237; HMDB36238; HMDB38227; HMDB39095; HMDB39618; HMDB39619; HMDB40297	C12290; C12296; C17714
76	130.051	TRUE	0.191476	12265	-0.000205204	C5H9NO3	-H(-)	100	5-Aminolevulinic acid	(2S)-4-hydroxypyrrolidine-2-carboxylic acid; (2S,4R)-4-hydroxy-2-pyrrolidinecarboxylic acid; (2S,4R)-4-hydroxypyrrolidine-2-carboxylic acid; (4R)-4-hydroxy-L-proline; (4S)-4-hydroxy-L-Proline; (S)-(-)-N-Acetylalanine; (S)-N-Acetylalanine; 2-Oxo-5-amino-pentanoate; 2-Oxo-5-amino-pentanoic acid; 2-Oxo-5-aminopentanoate; 2-Oxo-5-aminopentanoic acid; 2-Oxo-5-aminovalerate; 4-Hydroxy-2-pyrrolidinecarb…	HMDB00725; HMDB00766; HMDB00783; HMDB01149; HMDB02104; HMDB02113; HMDB06055; HMDB06272; HMDB36576; HMDB59659; HMDB60460	C00430; C01015; C01110; C01157; C01165; C03440; C04397; C05147
77	130.087	TRUE	0.694756	257248	-9.73063e-05	C6H13NO2	-H(-)	100	(Iso)Leucine	(+/-)-Isoleucine; (+/-)-erythro-form; (-)-6-Deoxy-fagomine; (2R)-2-amino-4-methylpentanoic acid; (2S)-2-Amino-4-methylpentanoate; (2S)-2-Amino-4-methylpentanoic acid; (2S,3R)-2-amino-3-methylpentanoate; (2S,3R)-2-amino-3-methylpentanoic acid; (2S,3S)-2-Amino-3-methylpentanoate; (2S,3S)-2-Amino-3-methylpentanoic acid; (2S,3S)-2-amino-3-methyl-Pentanoate; (2S,3S)-2-amino-3-methyl-Pentanoic acid; (2…	HMDB00172; HMDB00557; HMDB00687; HMDB01645; HMDB01901; HMDB03640; HMDB13773; HMDB29168; HMDB33923; HMDB36382; HMDB60650	C00123; C00407; C01570; C01933; C02378; C02486; C16434
78	131.013	TRUE	0.434831	3909.9	0.000991677	C8H4O2	-H(-)	100	2,4,6-Octatriynoic acid		HMDB30967
79	131.035	TRUE	0.157128	34772.1	-0.000189048	C5H8O4	-H(-)	100	Glutarate	(Ethoxycarbonyl)acetate; (Ethoxycarbonyl)acetic acid; (S)-2-Hydroxy-2-methyl-3-oxobutanoate; (S)-2-Hydroxy-2-methyl-3-oxobutanoic acid; (S)-2-Hydroxy-2-methylsuccinate; (S)-2-Hydroxy-2-methylsuccinic acid; (S)-Citramalate; (S)-Citramalic acid; 1,1-Propanedicarboxylate; 1,1-Propanedicarboxylic acid; 1,3-Propanedicarboxylate; 1,3-Propanedicarboxylic acid; 1,5-Pentanedioate; 1,5-Pentanedioic acid; 2…	HMDB00576; HMDB00622; HMDB00661; HMDB01844; HMDB02001; HMDB06833; HMDB06855; HMDB29884; HMDB33958; HMDB40531	C00489; C00900; C06010; C08645
80	131.071	TRUE	0.312511	13221.7	-2.12895e-05	C6H12O3	-H(-)	100	D-2-Hydroxyisocaproate	(+)-2-Hydroxyisocaproate; (+)-2-Hydroxyisocaproic acid; (+)-a-Hydroxyisocaproate; (+)-a-Hydroxyisocaproic acid; (+)-alpha-Hydroxyisocaproate; (+)-alpha-Hydroxyisocaproic acid; (-)-2-Hydroxyisocaproate; (-)-2-Hydroxyisocaproic acid; (-)-a-Hydroxyisocaproate; (-)-a-Hydroxyisocaproic acid; (-)-alpha-Hydroxyisocaproate; (-)-alpha-Hydroxyisocaproic acid; (2R,3R)-2-hydroxy-3-methyl-pentanoate; (2R,3R)-…	HMDB00317; HMDB00409; HMDB00525; HMDB00624; HMDB00665; HMDB00746; HMDB01624; HMDB01975; HMDB10718; HMDB12843; HMDB29166; HMDB32158; HMDB32456; HMDB33851; HMDB40409; HMDB41844; HMDB59770	C03264; C06103; C07834
81	131.083	TRUE	0.181758	30531	-0.000316371	C5H12N2O2	-H(-)	100	Ornithine	(+)-S-Ornithine; (+/-)-2,5-Diaminopentanoic acid monohydrochloride; (2R)-2,5-diaminopentanoate; (2R)-2,5-diaminopentanoic acid; (R)-ornithine; (S)-2,5-Diaminopentanoate; (S)-2,5-Diaminopentanoic acid; (S)-Ornithine; (S)-a,D-Diaminovalerate; (S)-a,D-Diaminovaleric acid; 2,5-Diaminopentanoic acid hydrochloride; 5-Amino-L-Norvaline; D -2,5-Diaminopentanoic acid; D-Ornithine; DL -2,5-Diaminopentanoic…	HMDB00214; HMDB03374; HMDB32455	C00077; C00515; C01602
82	132.03	TRUE	-0.118671	60530.1	-0.000240436	C4H7NO4	-H(-)	100	Aspartate	(+)-Aspartate; (+)-Aspartic acid; (-)-Aspartic acid; (2R)-2-Aminobutanedioate; (2R)-2-Aminobutanedioic acid; (2S)-Aspartate; (2S)-Aspartic acid; (L)-Aspartate; (L)-Aspartic acid; (R)-2-Aminobutanedioate; (R)-2-Aminobutanedioic acid; (R)-2-Aminosuccinic acid; (R)-2-aminosuccinate; (R)-Aspartic acid; (S)-(+)-Aspartate; (S)-(+)-Aspartic acid; (S)-2-aminosuccinate; (S)-2-aminosuccinic acid; (S)-Amino…	HMDB00191; HMDB06483; HMDB11753	C00049; C00402; C19911
83	133.015	TRUE	-0.264991	386529	-0.000290987	C4H6O5	-H(-)	100	Malate	(-)-(S)-Malate; (-)-(S)-Malic acid; (-)-Hydroxysuccinate; (-)-Hydroxysuccinic acid; (-)-L-Malic acid; (-)-Malic acid; (2S)-2-Hydroxybutanedioate; (2S)-2-Hydroxybutanedioic acid; (R)-hydroxybutanedioic acid; (R)-malate; (S)-(-)-Hydroxysuccinate; (S)-(-)-Hydroxysuccinic acid; (S)-Hydroxybutanedioate; (S)-Hydroxybutanedioic acid; (S)-Malic acid; (S)-hydroxy-Butanedioate; (S)-hydroxy-Butanedioic acid…	HMDB00156; HMDB00744; HMDB31518; HMDB32872	C00149; C00497; C00711
84	133.033	TRUE	0.613969	8894.22	-0.000203391	C5H10O2S	-H(-)	100	S,S-Dimethyl-beta-propiothetin	(methylthio)acetic acid ethyl ester; 3-(Methylthio)propanoic Acid Methyl Ester; Acetic acid, (methylthio)-, ethyl ester; Diethyl Methyl(3-oxocyclohexyl)malonate; ETHYL 3-MERCAPTOPROPIONATE; Ethyl (methylsulfanyl)acetate; Ethyl (methylthio)acetate; Ethyl 2-(methylthio)-acetate; Ethyl 2-(methylthio)acetate; Ethyl 2-mercaptopropionate; Ethyl 3-sulfanylpropanoate; Ethyl alpha(methylthio)acetate; Ethy…	HMDB31521; HMDB32409; HMDB34377; HMDB40263; HMDB40410
84	133.033	TRUE	0.613969	8894.22	7.09988e-05	C4H7NO4	-H(-) [+1]	39	Aspartate	(+)-Aspartate; (+)-Aspartic acid; (-)-Aspartic acid; (2R)-2-Aminobutanedioate; (2R)-2-Aminobutanedioic acid; (2S)-Aspartate; (2S)-Aspartic acid; (L)-Aspartate; (L)-Aspartic acid; (R)-2-Aminobutanedioate; (R)-2-Aminobutanedioic acid; (R)-2-Aminosuccinic acid; (R)-2-aminosuccinate; (R)-Aspartic acid; (S)-(+)-Aspartate; (S)-(+)-Aspartic acid; (S)-2-aminosuccinate; (S)-2-aminosuccinic acid; (S)-Amino…	HMDB00191; HMDB06483; HMDB11753	C00049; C00402; C19911
85	133.065	TRUE	0.1847	32213.4	0.000524481	C9H10O	-H(-)	100	Indan-1-ol	(1-formylethyl)-Benzene; (2E)-3-Phenyl-2-propen-1-ol; (2E)-3-Phenylprop-2-en-1-ol; (4-Methylphenyl) methyl ketone; (4-Methylphenyl)ethanone; (E)-3-Phenyl-2-propen-1-ol; (E)-Cinnamyl alcohol; 1-(3-methylphenyl)ethanone; 1-(4-Methylphenyl)-Ethanone; 1-(4-Methylphenyl)ethanone; 1-(4-Methylphenyl)ethanone, 9CI; 1-Acetyl-4-methylbenzene; 1-Ethenyl-2-methoxy-Benzene; 1-Ethenyl-2-methoxybenzene, 9CI; 1-…	HMDB29639; HMDB29697; HMDB29698; HMDB30839; HMDB31626; HMDB32024; HMDB32142; HMDB32608; HMDB32623; HMDB33716; HMDB34107; HMDB34563; HMDB36441; HMDB59601; HMDB59895	C01710; C02394; C16930
86	134.025	TRUE	0.251892	7693.58	6.1617e-05	C7H5NO2	-H(-)	100	2-Benzoxazolol	1,3-Benzoxazol-2(3H)-one; 2(3H)-Benzoxazolinone; 2(3H)-Benzoxazolone, 9CI; 2-Benzoxaxolol; 2-Benzoxazolinone, 8CI; 2-Benzoxazolone; 2-Hydroxy-Benzoxazole; 2-Hydroxybenzoxazole; 3H-Benzooxazol-2-one; Benzoxazolin-2(3H)-one; Benzoxazolin-2-one; Benzoxazolinone; Benzoxazolone; Carbamic acid, (2-hydroxyphenyl)-, gamma-lactone	HMDB32931
87	135.03	TRUE	0.263391	20449.5	-0.000571506	C4H8O5	-H(-)	100	Threonate	(R*,R*)-2,3,4-trihydroxy-Butanoate; (R*,R*)-2,3,4-trihydroxy-Butanoic acid; (R*,S*)-2,3,4-trihydroxy-Butanoate; (R*,S*)-2,3,4-trihydroxy-Butanoic acid; 2,3,4-Trihydroxybutanoate; 2,3,4-Trihydroxybutanoic acid; Erythro-2,3,4-Trihydroxybutyrate; Erythro-2,3,4-Trihydroxybutyric acid; Erythronate; Erythronic acid; Threo-2,3,4-Trihydroxybutyrate; Threo-2,3,4-Trihydroxybutyric acid; Threonate	HMDB00613; HMDB00943	C01620
87	135.03	TRUE	0.263391	20449.5	0.000766494	C5H4N4O	-H(-)	100	Hypoxanthine	1,7-Dihydro-6H-purin-6-one; 1,7-Dihydro-6H-purine-6-one; 1H,7H-Hypoxanthine; 3H-Purin-6-ol; 4-Hydroxy-1H-purine; 6(1H)-Purinone; 6-Hydroxy-1H-purine; 6-Hydroxypurine; 6-Oxopurine; 7H-Purin-6-ol; 9H-Purin-6(1H)-one; 9H-Purin-6-ol; Allopurinolum [INN-Latin]; Alopurinol [INN-Spanish]; Hypoxanthine enol; Purin-6(1H)-one; Purin-6(3H)-one; Purin-6-ol; Purine-6-ol; Sarcine; Sarkin; Sarkine	HMDB00157; HMDB14581	C00262
88	135.045	TRUE	0.598483	102709	-0.000171774	C8H8O2	-H(-)	100	Phenyl acetate	(3E)-4-(2-Furyl)-3-buten-2-one; (4-hydroxyphenyl)acetaldehyde; (E)-2-methyl-3-(5-methyl-2-furyl)prop-2-enal; 1-(2-Furyl)but-2-en-3-one; 1-(2-Hydroxyphenyl)ethanone, 9CI; 2,4-Cresotaldehyde; 2-(3-Oxobutenyl)furan; 2-(4-Hydroxyphenyl)acetaldehyde; 2-Acetylphenol; 2-Anisaldehyde; 2-Benzoate; 2-Benzoic acid; 2-Formyl-5-methylphenol; 2-Furalacetone; 2-Furfurylideneacetone; 2-Furfurylideneacetone polym…	HMDB00209; HMDB02340; HMDB03767; HMDB29635; HMDB29686; HMDB31459; HMDB32400; HMDB32568; HMDB32603; HMDB33128; HMDB33766; HMDB33968; HMDB38176; HMDB40638; HMDB40733; HMDB41485	C00548; C01454; C03765; C05613; C07086; C07215; C10761
88	135.045	TRUE	0.598483	102709	0.000970526	C5H8O3	.F(-)	40	Ketovaline	(+/-)-2-Methyl-3-oxobutanoate; (+/-)-2-Methyl-3-oxobutanoic acid; .alpha.-keto-N-valeric acid; 1-(Acetyloxy)-2-Propanone; 1-(Acetyloxy)-2-propanone; 1-Acetoxy-2-propanone; 1-Acetoxy-propan-2-one; 1-Acetoxyacetone; 1-Acetyloxy-propan-2-one; 1-Hydroxy-2-propanone acetate; 1-Methoxybutane-1,3-dione; 2-Acetylpropionic acid; 2-Keto valeric acid; 2-Keto-3-Methylbutyrate; 2-Keto-3-Methylbutyric acid; 2-…	HMDB00019; HMDB00310; HMDB00720; HMDB01865; HMDB03771; HMDB12233; HMDB31643; HMDB34466	C00141; C03273; C06255	CHEBI:16530; CID:49
89	135.066	TRUE	0.389728	14353.6	-5.60865e-05	C5H12O4	-H(-)	100	2-Methylerythritol	(2R,3S)-2-methyl-1,2,3,4-Butanetetrol; 1,2,4,5-Pentanetetrol; 1-Deoxy-D-Ribitol; 1-Deoxy-D-ribitol; 2-C-Methyl-D-erythritol; 2-C-Methylerythritol; 2-Deoxy-D-ribitol; 3-Deoxy-D-arabinitol; 3-Methylerythritol; 5-Deoxy-D-ribitol; 5-Deoxy-L-ribitol; 5-Deoxyribitol; D-Threo-form; [S-(R,S)]-2-methyl-1,2,3,4-Butanetetrol	HMDB11659; HMDB31201; HMDB33919; HMDB41486
90	135.081	TRUE	0.342095	5966.99	0.000224462	C9H12O	-H(-)	100	4-Propylphenol	(2-Methoxyethyl)benzene, 9CI; (2-methoxyethyl)-Benzene; (3-Hydroxypropyl)benzene; (Ethoxymethyl)benzene, 9CI; (ethoxymethyl)-Benzene; (ethoxymethyl)benzene; 1,3,5-Trimethylphenol; 1-(2-Furanyl)-1-pentene; 1-(2-Hydroxyphenyl)propane; 1-(4-Hydroxyphenyl)propane; 1-Hydroxy-2,3, 6-trimethylbenzene; 1-Hydroxy-2,3,6-trimethylbenzene; 1-Hydroxy-2,4,6-trimethylbenzene; 1-Hydroxy-2-N-propylbenzene; 1-Hydr…	HMDB29667; HMDB31312; HMDB31446; HMDB31627; HMDB31628; HMDB32029; HMDB32149; HMDB32441; HMDB32544; HMDB32621; HMDB32624; HMDB32625; HMDB33962; HMDB34378; HMDB38984; HMDB38985; HMDB38986; HMDB38987; HMDB38988; HMDB39782; HMDB59896	C14311
91	136.041	TRUE	0.297805	14242.1	-0.000174998	C7H7NO2	-H(-)	100	Anthranilate	1-Amino-2-carboxybenzene; 1-Amino-4-carboxybenzene; 1-Methyl-3-pyridiniumcarboxylate; 1-Methylpyridinio-3-carboxylate; 2-(3-Pyridyl)acetate; 2-(3-Pyridyl)acetic acid; 2-(Pyridin-3-yl)acetate; 2-(Pyridin-3-yl)acetic acid; 2-Amino-Benzoate; 2-Amino-Benzoic acid; 2-Aminobenzoate; 2-Aminobenzoic acid; 2-Aminophenylacetate; 2-Aminophenylacetic acid; 2-Carboxyaniline; 3-(Carbomethoxy)pyridine; 3-(Metho…	HMDB00875; HMDB01123; HMDB01392; HMDB01538; HMDB01891; HMDB15687; HMDB29806; HMDB60722	C00108; C00568; C01004
91	136.041	TRUE	0.297805	14242.1	0.000967302	C4H7NO3	.F(-)	40	Aspartate semialdehyde	(2S)-2-amino-3-oxobutanoate; (2S)-2-amino-3-oxobutanoic acid; (S)-2-Amino-3-oxobutanoate; (S)-2-Amino-3-oxobutanoic acid; 15N-Acetylglycine a-radical; 2-Acetamidoacetate; 2-Acetamidoacetic acid; 2-Amino-3-oxobutanoate; 2-Amino-3-oxobutanoic acid; Ac Gly; Acetamidoacetate; Acetamidoacetic acid; Aceturate; Aceturic acid; Acetylaminoacetate; Acetylaminoacetic acid; Acetylglycine; Acetylglycocoll; Et…	HMDB00532; HMDB06454; HMDB12249	C00441; C03508
92	136.077	TRUE	0.0448037	4100.15	-4.23016e-05	C8H11NO	-H(-)	100	Tyramine	1,2,3,4,5,6-Hexahydro-7H-1-pyrindin-7-one, 12CI; 1-(1-Ethyl-1H-pyrrol-2-yl)-Ethanone; 1-(1-Ethyl-1H-pyrrol-2-yl)ethanone; 1-(1-Ethylpyrrol-2-yl)ethanone; 1-Ethyl-2-acetylazole; 1-Ethyl-2-acetylpyrrole; 1-N-Ethylpyrrole-2-yl ethanone; 2-(3-Hydroxyphenyl)ethylamine; 2-(4'-Hydroxyphenyl)ethylamine; 2-(4-Hydroxyphenyl)ethylamine; 2-(p-Hydroxyphenyl)ethylamine; 2-Acetyl-1-ethylpyrrole; 2-Amino-1-pheny…	HMDB00306; HMDB01065; HMDB01466; HMDB04989; HMDB29759; HMDB39657; HMDB40059; HMDB60681	C00483; C01183; C02735; C16570
93	137.098	TRUE	-0.0297069	66166	-0.000884792	C9H14O	-H(-)	100	Isophorone	(2E,6E)-2,6-Nonadienal; (2E,6E)-Nona-2,6-dien-1-al; (2E,6Z)-2,6-Nonadienal; (2E,6Z)-Nona-2,6-dien-1-al; (2E,6Z)-Nonadienal; (2E,6Z)-nona-2,6-dienal; (3Z,6Z)-3,6-Nonadienal; (E)-2,(Z)-6-nonadienal; (E,E)-2,6-Nonadienal; (E,E)-2,6-nonadienal; (E,Z)-2,6-Nonadienal; (E,Z)-2,6-nonadienal; (E,Z)-nona-2,6-dienal; (Z,Z)-3,6-Nonadienal; (Z,Z)-3.6-Nonadienal; .beta-Isophorone; 1',2',3',6'-Tetrahydro-4'-met…	HMDB13824; HMDB31084; HMDB31152; HMDB31195; HMDB31261; HMDB31685; HMDB33434; HMDB33857; HMDB35229; HMDB35929; HMDB36069; HMDB36091; HMDB36092; HMDB40338	C08499; C14743; C16323
93	137.098	TRUE	-0.0297069	66166	0.000257508	C6H14O2	.F(-)	40	2-Butoxyethanol	1, 1-Diaethoxy-aethan(GERMAN); 1, 1-Diethoxyethane; 1,1-Diaethoxy-aethan; 1,1-Diethoxy-Ethane; 1,1-Diethoxy-ethaan; 1,1-Diethoxyacetal; 1,1-Dietossietano; 2-BUTOXY ETHANOL (ETHYLENE GLYCOL MONOBUTYL ETHER); 2-Butossi-etanolo; 2-Butoxy ethanol; 2-Butoxy-1-ethanol; 2-Butoxy-Ethanol; 2-Butoxy-aethanol; 2-Butoxy-aethanol(GERMAN); 2-Butoxyethan-1-ol; 2-Butoxyethanol; 2-Butoxyethanol (butyl cellosolve)…	HMDB31327; HMDB31490; HMDB31644; HMDB59740	C19355
94	139.994	TRUE	0.153107	4355.14	0.000129025	C2H8NO2PS	-H(-)	100	Methamidophos	Acephate-met; Amidor; Chevron 9006; Chevron ortho 9006; Filitox; Hamidop; MTD; Metamidofos estrella; Metamidophos; Methamidophos; Methamidophos [ansi:bsi:iso]; Methyl phosphoramidothioate; Methyl phosphoramidothioate ((MeO)(MeS)P(O)(NH2)); Monitor; Monitor (insecticide); O,S-Dimethyl amidothiophosphate; O,S-Dimethyl phosphoramidothioate; O,S-Dimethyl phosphoramidothiolate; O,S-Dimethyl phosphoroa…	HMDB31803	C18667
95	140.012	TRUE	0.913369	30674.8	-0.000883868	C6H5O4	-H(-)	100	5-Hydroxymethyl-2-furanoate		HMDB29188
95	140.012	TRUE	0.913369	30674.8	-0.000574868	C2H8NO4P	-H(-)	100	Ethanolamine phosphate	2-Amino-Ethanol dihydrogen phosphate; 2-Amino-Ethanol dihydrogen phosphate (ester); 2-Amino-Ethanol phosphate; 2-Aminoethanol O-phosphate; 2-Aminoethyl dihydrogen phosphate; 2-Aminoethyl dihydrogen phosphate (ACD/Name 4.0); 2-Aminoethyl phosphate; Colamine acid phosphate; Colamine phosphate; Colamine phosphoric acid; Colaminephosphoric acid; Colaminphosphoric acid; EAP; Ethanolamine O-phosphate; …	HMDB00224; HMDB60151; HMDB60152	C00346
96	141.056	TRUE	0.209081	12422.2	-0.000315557	C7H10O3	-H(-)	100	4-Oxocyclohexanecarboxylate	(2R)-2,3-Dihydro-2-hydroxymethyl-6-methyl-4H-pyran-4-one; (2S)-2,3-Dihydro-6-hydroxymethyl-2-methyl-4H-pyran-4-one; 2,5-Dimethyl 4-methoxy furan-3-one; 2,5-Dimethyl-4-methoxy-2,3-dihydro-3-furanone; 2,5-Dimethyl-4-methoxy-3(2H)-furanone; 2-Ethyl-4-hydroxy-5-methyl-3(2H)-Furanone; 2-Ethyl-4-hydroxy-5-methyl-3(2H)-furanone (homofuraneol); 2-Ethyl-4-hydroxy-5-methylfuran-3(2H)-one; 3(2H)-Furanone, 2…	HMDB33551; HMDB33736; HMDB34230; HMDB41426; HMDB41427
96	141.056	TRUE	0.209081	12422.2	0.000826743	C4H10O4	.F(-)	40	Erythritol	(-)-Threitol; (R*,R*)-1,2,3,4-Butanetetrol; 1,2,3,4-Butanetetrol; Antierythrite; Butanetetrol; C*Eridex; Erythrit; Erythrite; Erythroglucin; Erythrol; L-(-)-Threitol; L-Erythritol; L-Threitol; Lichen sugar; Meso-Erythritol; Meso-Eythritol; Mesoerythritol; Paycite; Phycite; Phycitol; Tetrahydroxybutane; Threit; Threitol; i-Erythritol	HMDB02994; HMDB04136	C00503; C16884
97	142.051	TRUE	0.0159602	24592.6	3.51749e-05	C6H9NO3	-H(-)	100	2-Hydroxymethylclavam	2-Propenamide, polymer with 2-propenoic acid; 2-Propenamide-2-propenoic acid polymer; 2-Propenoic acid, polymer with 2-propenamide; Acrylamide - acrylic acid resin; Acrylamide acrylic acid polymer; Acrylamide-acrylate copolymer; Acrylamide-acrylate polymer; Acrylamide-acrylic acid copolymer; Acrylamide-acrylic acid polymer; Acrylamide-acrylic resin; Acrylic acid, polymer with acrylamide; Acrylic …	HMDB00894; HMDB14491; HMDB32161; HMDB61082
98	142.088	TRUE	0.139583	2535.16	-0.000510443	C7H13NO2	-H(-)	100	(E)-4-(Trimethylammonio)but-2-enoate	(2S)-2-carboxy-1,1-dimethylpyrrolidinium; (S)-2-carboxy-1,1-dimethylpyrrolidinium; 3b,6b-Dihydroxynortropane; Homostachydrine; L-Proline betaine; N,N-Dimethyl-L-proline; Prestwick-08G03; Stachydrine	HMDB04827; HMDB30410; HMDB38949	C10172
99	143.035	TRUE	0.601034	45907.5	-5.57453e-05	C6H8O4	-H(-)	100	2,3-Dimethylmaleate	(2E)-4-Ethoxy-4-oxo-2-butenoic acid; (2E)-hex-2-enedioate; (2E)-hex-2-enedioic acid; (5-oxotetrahydrofuran-2-yl)acetic acid; (E)-2-Methylglutaconate; (E)-2-methyl-2-Pentenedioate; (E)-2-methyl-2-Pentenedioic acid; (E)-3-Hexenedioate; (E)-3-Hexenedioic acid; (E)-CH3OC(O)CH=CHC(O)OCH3; (E)-hex-2-enedioate; (E)-hex-2-enedioic acid; 1,2-Bis(methoxycarbonyl)-trans-Ethylene; 2,3-Dimethylmaleate; 2-Bute…	HMDB00393; HMDB00522; HMDB02266; HMDB13311; HMDB29171; HMDB31257; HMDB36232; HMDB40207	C00922
100	143.083	TRUE	0.222962	3123.44	-0.000429752	C6H12N2O2	-H(-)	100	4-Amino-1-piperidinecarboxylic acid		HMDB60385
101	143.108	TRUE	0.685617	404915	-3.2191e-05	C8H16O2	-H(-)	100	Octanoic acid	(+/-)-2-ETHYLHEXANOIC ACID; (E)-1,1-Dimethoxyhex-2-ene; (E)-2-Hexenal, dimethyl acetal; (N-C3H7)2CHCOOH; (S)-2-propyl-4-pentanoate; (S)-2-propyl-4-pentanoic acid; 1,1-Dimethoxy-(2E)-2-Hexene; 1,1-Dimethoxy-(E)-2-Hexene; 1,3-Dioxolane, 2-butyl-4-methyl, cis; 1,3-Dioxolane, 2-butyl-4-methyl, trans; 1,3-Dioxolane, 4-methyl-2-(2-methylpropyl), cis; 1,3-Dioxolane, 4-methyl-2-(2-methylpropyl), trans; 1…	HMDB00482; HMDB01877; HMDB29980; HMDB30368; HMDB31230; HMDB31290; HMDB31478; HMDB31579; HMDB31587; HMDB31588; HMDB31596; HMDB31638; HMDB31703; HMDB32046; HMDB32047; HMDB32203; HMDB32225; HMDB32272; HMDB32335; HMDB32551; HMDB34161; HMDB34164; HMDB34234; HMDB34459; HMDB35457; HMDB36165; HMDB39217; HMDB39620; HMDB40209; HMDB40251; HMDB40252; HMDB40296; HMDB40298	C06423; C07185
102	144.046	TRUE	0.0918915	37448	-0.000167264	C9H7NO	-H(-)	100	3-Methyleneoxindole	1H-Indole-3-carbaldehyde; 1H-Indole-3-carboxaldehde; 3-Formylindole; 3-Indolealdehyde; 3-Indolecarbaldehyde; 3-Indolecarboxaldehyde; 3-Indolemethanal; B-Indolylaldehyde; INDOLE-3-CARBOXYALDEHYDE; Indol-3-carbaldehyd; Indol-3-carbaldehyde; Indol-3-carboxaldehyde; Indole-3-aldehyde; Indole-3-carbaldehyde; beta-Indolylaldehyde	HMDB29737	C08493
103	144.067	TRUE	0.191298	11603.9	-0.000168025	C6H11NO3	-H(-)	100	4-Acetamidobutanoate	(2S)-2-amino-6-oxohexanoate; (2S)-2-amino-6-oxohexanoic acid; (S)-5-Amino-3-oxohexanoate; (S)-5-Amino-3-oxohexanoic acid; 2-Amino-5-formylvalerate; 2-Amino-5-formylvaleric acid; 2-Amino-hexanedioate; 2-Amino-hexanedioic acid; 2-Amino-hexanedioic acid semialdhyde; 2-Aminoadipate 6-semialdehyde; 2-Aminoadipate semialdehyde; 2-Aminoadipate-6-semialdehyde; 2-Keto-6-amino-caproate; 2-Keto-6-amino-capr…	HMDB00730; HMDB00808; HMDB01263; HMDB03681; HMDB12131; HMDB12151; HMDB15127; HMDB29425; HMDB29426; HMDB59595; HMDB60265; HMDB61156	C01475; C02946; C03239; C03656; C04076
104	145.014	TRUE	0.577633	6544.12	-0.000127907	C5H6O5	-H(-)	100	Oxoglutarate	2-Ketoglutarate; 2-Ketoglutaric acid; 2-Oxo-1,5-pentanedioate; 2-Oxo-1,5-pentanedioic acid; 2-Oxoglutarate; 2-Oxoglutaric acid; 2-Oxopentanedioate; 2-Oxopentanedioic acid; Oxoglutarate; alpha-Ketoglutaric acid	HMDB00208; HMDB13701	C00026
105	145.03	TRUE	0.191586	4799.09	-9.56838e-07	C9H6O2	-H(-)	100	Coumarin	1, 2-Benzopyrone; 1,4-Benzopyrone; 1-Benzofuran-2-carbaldehyde; 1-Benzopyran-4-one; 2-Benzofurancarbaldehyde; 2-Formylbenzofuran; 2-Oxo-1,2-benzopyran; 2-Oxo-2H-1-Benzopyran; 2H-1-Benzopyran-2-one; 2H-Benzo[b]pyran-2-one; 2H-Chromen-2-one; 2H-Chromen-2-one (ACD/Name 4.0); 3-Phenyl-2-propynoate; 3-Phenyl-2-propynoic acid; 3-Phenyl-propiolate; 3-Phenyl-propiolic acid; 3-Phenylpropiolate; 3-Phenylpr…	HMDB01218; HMDB02359; HMDB32938; HMDB33183	C05851
106	145.051	TRUE	0.613452	84207.4	2.67262e-05	C6H10O4	-H(-)	100	2-Methylglutaric acid	(+-)-2-Methylglutaric acid; (2S)-2-ethyl-2-hydroxy-3-oxobutanoate; (2S)-2-ethyl-2-hydroxy-3-oxobutanoic acid; (S)-2-Aceto-2-hydroxybutanoate; (S)-2-Aceto-2-hydroxybutanoic acid; (S)-2-Hydroxy-2-ethyl-3-oxobutanoate; (S)-2-Hydroxy-2-ethyl-3-oxobutanoic acid; 1,6-Hexanedioate; 1,6-Hexanedioic acid; 2,2,-Dimethylsuccinate; 2,2-Dimethyl Succinate; 2,2-Dimethyl Succinic acid; 2,2-Dimethylbutanedioate;…	HMDB00422; HMDB00448; HMDB00752; HMDB00858; HMDB02074; HMDB02173; HMDB06900; HMDB33837	C06006; C06104
107	145.062	TRUE	0.0548367	236494	-0.000181191	C5H10N2O3	-H(-)	100	Glutamine	((2-aminopropanoyl)amino)acetic acid; (2S)-2,5-diamino-5-oxopentanoate; (2S)-2,5-diamino-5-oxopentanoic acid; (2S)-2-amino-4-carbamoylbutanoate; (2S)-2-amino-4-carbamoylbutanoic acid; (S)-2,5-Diamino-5-oxopentanoate; (S)-2,5-Diamino-5-oxopentanoic acid; 2-Aminoglutaramic acid; 3-Carbamoylamino-2-methylpropanoate; 3-Carbamoylamino-2-methylpropanoic acid; 3-Ureidoisobutyrate; 3-Ureidoisobutyric aci…	HMDB00641; HMDB02031; HMDB03423; HMDB06899; HMDB28687	C00064; C00819; C05100
108	145.086	TRUE	0.279554	14969.3	0.000600043	C7H14O3	-H(-)	100	3-Hydroxyisoheptanoic acid	2-Hydroxy-butyl ester(2S)-Propanoic acid; 2-Hydroxypropanoic acid butyl ester; 3-Hydroxy-5-methylhexanoate; 3-Hydroxy-5-methylhexanoic acid; 3-Hydroxyisoheptanoate; 3-Hydroxyisoheptanoic acid; Butanoic acid, 2-hydroxy-2-methyl-, ethyl ester; Butyl (S)-2-hydroxypropionate; Butyl 2-hydroxypropanoate; Butyl L-lactate; Butyl alpha -hydroxypropionate; Butyl alpha-hydroxypropionate; Butyl lactate; Buty…	HMDB02207; HMDB32269; HMDB36231; HMDB39407; HMDB40254; HMDB59842
109	145.098	TRUE	0.561258	62162.3	-8.83259e-05	C6H14N2O2	-H(-)	100	Lysine	(+)-S-Lysine; (3S,5S)-3,5-Diaminocaproate; (3S,5S)-3,5-Diaminocaproic acid; (S)-2,6-Diaminohexanoate; (S)-2,6-Diaminohexanoic acid; (S)-2,6-diamino-Hexanoate; (S)-2,6-diamino-Hexanoic acid; (S)-Lysine; (S)-a,e-Diaminocaproate; (S)-a,e-Diaminocaproic acid; 2,6-Diaminohexanoate; 2,6-Diaminohexanoic acid; 3,5-Diamino-Hexanoate; 3,5-Diamino-Hexanoic acid; 3,5-Diaminohexanoate; 3,5-Diaminohexanoic aci…	HMDB00182; HMDB03405; HMDB12114; HMDB12115	C00047; C00739; C01142; C01186
110	145.123	TRUE	0.329819	2438.33	0.000492749	C8H18O2	-H(-)	100	(R)-1,3-Octanediol	1-(1-Methoxyethoxy)pentane; Acetaldehyde methyl pentyl acetal	HMDB29359; HMDB37635; HMDB38679
111	146.025	TRUE	0.0275027	37564.5	-4.12977e-05	C8H5NO2	-H(-)	100	Indole-5,6-quinone	1H-Indole-5,6-dione; 8-Hydroxy-2,4,6-Octatriynamide; 8-Hydroxy-2,4,6-octatriynamide; Agrocybin; Indole-5,6 quinone	HMDB06779; HMDB30481	C05579
112	146.046	TRUE	0.190502	234949	1.36946e-05	C5H9NO4	-H(-)	100	Glutamate	(2R)-2-aminopentanedioate; (2R)-2-aminopentanedioic acid; (2S)-2-Aminopentanedioate; (2S)-2-Aminopentanedioic acid; (R)-2-aminopentanedioate; (R)-2-aminopentanedioic acid; (S)-(+)-Glutamate; (S)-(+)-Glutamic acid; (S)-2-Aminopentanedioate; (S)-2-Aminopentanedioic acid; (S)-Glutamate; (S)-Glutamic acid; 1-Amino-propane-1,3-dicarboxylate; 1-Amino-propane-1,3-dicarboxylic acid; 1-Aminopropane-1,3-di…	HMDB00148; HMDB02393; HMDB02931; HMDB03011; HMDB03339; HMDB06556; HMDB33550; HMDB60475	C00025; C00217; C00979; C05938; C12269
113	147.03	TRUE	-0.070798	25017.3	0.000133345	C5H8O5	-H(-)	100	Hydroxyglutarate	(R)-2-Hydroxyglutarate; (R)-2-Hydroxyglutaric acid; (R)-2-hydroxy-Pentanedioate; (R)-2-hydroxy-Pentanedioic acid; (R)-a-Hydroxyglutarate; (R)-a-Hydroxyglutaric acid; (R)-alpha-Hydroxyglutarate; (R)-alpha-Hydroxyglutaric acid; (R,S)-(b)-Citramalate; (R,S)-(b)-Citramalic acid; (R,S)-b-Methylmalate; (R,S)-b-Methylmalic acid; (R,S)-beta-Methylmalate; (R,S)-beta-Methylmalic acid; (S)-2-Hydroxyglutarat…	HMDB00426; HMDB00428; HMDB00606; HMDB00694; HMDB01900; HMDB11676; HMDB59655	C00815; C01087; C02266; C02630; C02674; C03196
114	147.049	TRUE	0.632588	28114.7	-0.000102429	C6H12O2S	-H(-)	100	3-(Methylthio)propyl acetate	(methylthio)methyl butyrate; 1-Propanol, 3-(methylthio)-, acetate; 3-(Methylthio)propanoic Acid Ethyl Ester; 3-(Methylthio)propionic acid ethylester; 3-(Methylthio)propyl acetate; 3-Mercapto-3-methylbutyl formate; 3-Mercapto-3-methylbutyl formate (ester); 3-Mercapto-3-methylbutylformate; 3-Mercaptopropanoic Acid Ethyl Ester; 3-Methyl-3-sulfanylbutyl formate; Ethyl 3-(methylsulfanyl)propanoate; Et…	HMDB31717; HMDB32271; HMDB32410; HMDB32495; HMDB36193; HMDB37619; HMDB38299; HMDB39653; HMDB40413; HMDB41306
114	147.049	TRUE	0.632588	28114.7	0.000254572	C5H9NO4	-H(-) [+1]	63	Glutamate	(2R)-2-aminopentanedioate; (2R)-2-aminopentanedioic acid; (2S)-2-Aminopentanedioate; (2S)-2-Aminopentanedioic acid; (R)-2-aminopentanedioate; (R)-2-aminopentanedioic acid; (S)-(+)-Glutamate; (S)-(+)-Glutamic acid; (S)-2-Aminopentanedioate; (S)-2-Aminopentanedioic acid; (S)-Glutamate; (S)-Glutamic acid; 1-Amino-propane-1,3-dicarboxylate; 1-Amino-propane-1,3-dicarboxylic acid; 1-Aminopropane-1,3-di…	HMDB00148; HMDB02393; HMDB02931; HMDB03011; HMDB03339; HMDB06556; HMDB33550; HMDB60475	C00025; C00217; C00979; C05938; C12269
115	147.067	TRUE	0.177964	12743.3	-0.000508529	C6H12O4	-H(-)	100	Mevalonate	(2R,3R)-2,3-dihydroxy-3-methylpentanoate; (2R,3R)-2,3-dihydroxy-3-methylpentanoic acid; (3RS)-Mevalonate; (3RS)-Mevalonic acid; (R)-2,3-Dihydroxy-3-methylpentanoate; (R)-2,3-Dihydroxy-3-methylpentanoic acid; (R)-2,3-Dihydroxy-3-methylvalerate; 1,2,3-Propanetriol 1-propanoate; 1-Keto-2-methylvalerate; 1-Monopropionin, 8CI; 2,3-Dihydroxy-3-Methyl-Valeric acid; 2,3-Dihydroxy-3-methylpentanoate; 2,3-…	HMDB00227; HMDB12140; HMDB31639; HMDB59629; HMDB59705	C00418; C06007
115	147.067	TRUE	0.177964	12743.3	-0.00036212	C7H14OS	-H(-) [+2]	36	4-Methyl-4-(methylthio)-2-pentanone	3-(Methylthio)hexanal; 4-Methyl-4-(methylthio)-2-pentanone; 4-Methylthio-4-methyl-2-pentanone; Corps Cassis; FEMA 3376; FEMA 3862; FEMA 3867; FEMA 3877; Hexanethioic acid, S-methyl ester; Methanethiol caproate; S-Methyl 4-methylpentanethioate; S-Methyl hexanethioate	HMDB37621; HMDB39465; HMDB39468; HMDB40186
116	147.082	TRUE	0.351367	5068.68	-0.000345202	C10H12O	-H(-)	100	Cuminaldehyde	(2,4-Dimethylphenyl)ethanone; (E)-1-(4-Methoxyphenyl)propene; (E)-1-Methoxy-4-(1-propenyl)benzene; (E)-1-p-Methoxyphenylpropene; (E)-Anethol; (E)-anethole; (E)-p-propenylanisole; 1-(2,4-Dimethylphenyl)-Ethanone; 1-(2,4-Dimethylphenyl)ethanone; 1-(2,4-Dimethylphenyl)ethanone, 9CI; 1-(4-Methoxyphenyl)-1(3)-propene; 1-(4-ethylphenyl)ethanone; 1-(Methyloxy)-4-[(1E)-prop-1-en-1-yl]benzene; 1-(p-Methox…	HMDB02214; HMDB30837; HMDB31616; HMDB32014; HMDB32015; HMDB32016; HMDB32017; HMDB32140; HMDB33382; HMDB34121; HMDB59845	C06577; C10452
116	147.082	TRUE	0.351367	5068.68	0.000797098	C7H12O2	.F(-)	40	Ethyl tiglate	(+/-)-4-Heptanolide; (+/-)-Dihydro-5-propyl-2(3H)-furanone; (+/-)-gamma-propyl-gamma-butyrolactone; (3Z)-3-Hexenyl formate; (E)-2-Hexenyl formate; (E)-2-Methyl-2-butenoic acid ethyl ester; (E)-2-butenoic acid, 2-methyl-, ethyl ester; (E)-Ethyl 2-methyl-2-butenoate; (E)-Ethyl 2-methylcrotonate; (E)-Hex-2-enyl formate; (Z)-2-Hexenyl formate; (Z)-3-Hexenyl format; (Z)-3-Hexenyl formate; (Z)-4-Hepten…	HMDB29165; HMDB29314; HMDB30330; HMDB31174; HMDB31342; HMDB31351; HMDB31476; HMDB31477; HMDB31484; HMDB31500; HMDB31504; HMDB31593; HMDB31603; HMDB31681; HMDB32391; HMDB32460; HMDB33793; HMDB38271; HMDB38962; HMDB39819; HMDB40214; HMDB40591	C08487; C09822
117	148.044	TRUE	0.528346	11736	8.32909e-05	C5H11NO2S	-H(-)	100	Methionine	(+-)-Methionine; (+/-)-2-Amino-4-(methylmercapto)butyric acid; (2S)-2-amino-4-(methylsulfanyl)butanoate; (2S)-2-amino-4-(methylsulfanyl)butanoic acid; (L)-methionine; (S)-(+)-methionine; (S)-2-Amino-4-(methylthio)butanoate; (S)-2-Amino-4-(methylthio)butanoic acid; (S)-2-amino-4-(methylthio)-Butanoate; (S)-2-amino-4-(methylthio)-Butanoic acid; (S)-2-amino-4-(methylthio)butyric acid; (S)-methionine…	HMDB00696; HMDB14997; HMDB33951	C00073; C01733; C07418
118	148.991	TRUE	0.436944	23548.2	0.000122485	C4H6O4S	-H(-)	100	Thiodiacetic acid	(carboxymethylthio)acetic acid; 2,2'-Thiobisacetic acid; 2,2'-Thiodiacetic acid; 2,2'-Thiodiethanoic acid; 2,2'-Thiodiglycolic acid; Dicarboxymethyl sulfide; Mercaptodiacetic acid; TDGA; Thiodi(acetic acid); Thiodiacetic acid; Thiodiglycolic acid; Thiodiglycollic acid; Usaf cb-36; Usaf e-2; alpha,alpha'-Dicarboxylic acid	HMDB42032	C14872
119	149.007	TRUE	0.269539	62872.2	-0.00080451	C8H6OS	-H(-)	100	2-(2-Thienyl)furan	2-(2-Furanyl)thiophene	HMDB29715
119	149.007	TRUE	0.269539	62872.2	0.00033779	C5H6O2S	.F(-)	40	4-Hydroxy-5-methyl-3(2H)-thiophenone		HMDB33548
120	149.024	TRUE	0.217935	13528.8	7.71559e-06	C8H6O3	-H(-)	100	Phenylglyoxylic acid	1,3-Benzodioxole-5-carbaldehyde; 1,3-Benzodioxole-5-carboxaldehyde; 1,3-Benzodioxole-5-carboxaldehyde, 9CI; 2-Oxo-2-phenylacetic acid; 3, 4-(Methylenedioxy)benzaldehyde; 3, 4-Bis(methylenedioxy)benzaldehyde; 3,4-(Methylenedioxy)-Benzaldehyde; 3,4-(Methylenedioxy)benzaldehyde; 3,4-Bis(methylenedioxy)benzaldehyde; 3,4-Dihydroxybenzaldehyde methylene ketal; 3,4-Dimethylenedioxybenzaldehyde; 3,4-METH…	HMDB01587; HMDB31515; HMDB32598; HMDB32612; HMDB40528	C02137; C10812
121	149.046	TRUE	0.168915	20912.2	-6.90934e-05	C5H10O5	-H(-)	100	Pentose	(+/-)-Arabinose; (R)-form; 2-Deoxy-D-ribonate; 2-Deoxy-D-ribonic acid; 2-Deoxyribonate; 3-C-Hydroxymethyltetrose; Aloe sugar; Aloinose; Apiose; Apiose, 9CI, 8CI; Arabinose; D(-)-Ribulose; D-(+)-Xylose; D-(-)-Ribose; D-Adonose; D-Apiose; D-Arabinulose; D-Araboketose; D-Erythro-2-Keptopentose; D-Erythro-Pentulose; D-Erythropentulose; D-Ribo-2,3,4,5-tetrahydroxyvaleraldehyde; D-Ribose; D-Ribosone; D…	HMDB00098; HMDB00283; HMDB00366; HMDB00621; HMDB00646; HMDB00751; HMDB01644; HMDB03371; HMDB12194; HMDB12325; HMDB29941; HMDB29942; HMDB59753; HMDB60254	C00121; C00181; C00259; C00309; C00310; C00312; C01488; C06115; C08353
122	149.061	TRUE	0.402517	19278.6	1.88471e-06	C9H10O2	-H(-)	100	Hydrocinnamic acid	(+-)-Hydratropasaeure; (+-)-hydratropic acid; (3-Methylphenyl)acetate; (3-Methylphenyl)acetic acid; (4-Methylphenyl)acetic acid; (acetoxymethyl)benzene; (p-tolyl)-Acetic acid; (p-tolyl)acetic acid; -methoxy acetophenone; 1-(2-Hydroxy-5-methylphenyl)-Ethanone; 1-(2-Hydroxy-5-methylphenyl)ethanone; 1-(2-Hydroxy-5-methylphenyl)ethanone, 9CI; 1-(2-Methoxyphenyl)-Ethanone; 1-(2-Methoxyphenyl)ethan-1-o…	HMDB00764; HMDB02097; HMDB02222; HMDB02237; HMDB03654; HMDB11743; HMDB13744; HMDB31310; HMDB32073; HMDB32075; HMDB32569; HMDB32570; HMDB32592; HMDB32617; HMDB33967; HMDB33970; HMDB37715; HMDB38355; HMDB40428; HMDB40925; HMDB59824	C01839; C01963; C02646; C05629; C15513; C17883
123	149.097	TRUE	0.467585	21897.7	-6.64712e-05	C10H14O	-H(-)	100	Thymol	(+)-3,9-epoxy-p-mentha-3,8-diene; (+)-Carvone; (+)-menthofuran; (-)-(R)-carvone; (-)-Perillaldehyde; (-)-Pinocarvone; (-)-carvone; (-)-p-Mentha-6,8-dien-2-one; (2,6,6-Trimethylcyclohexa-1,3-dienyl)methanal; (4-Isopropylphenyl)methanol; (4R)-(-)-Carvone; (6R)-3,6-dimethyl-4,5,6,7-tetrahydro-1-benzofuran; (R)-(+)-Menthofuran; (R)-(-)-p-Mentha-6,8-dien-2-one; (R)-4,5,6,7-tetrahydro-3,6-dimethylbenzo…	HMDB01878; HMDB03647; HMDB04487; HMDB29652; HMDB31570; HMDB31613; HMDB31817; HMDB32063; HMDB32213; HMDB32626; HMDB33544; HMDB34846; HMDB34921; HMDB35089; HMDB35172; HMDB35250; HMDB35591; HMDB35761; HMDB35770; HMDB35824; HMDB36061; HMDB36070; HMDB36089; HMDB36999; HMDB37561; HMDB38913	C01767; C01951; C02576; C06576; C09840; C09868; C09884; C09908; C11383; C11939; C14200; C17062
124	150.042	TRUE	0.48848	2806.6	0.000479124	C5H5N5O	-H(-)	100	Guanine	2-Amino-1,7-dihydro-6H-Purin-6-one; 2-Amino-1,9-dihydro-6H-purin-6-one; 2-Amino-1,9-dihydro-purin-6-one; 2-Amino-3,7-dihydro-6H-purin-6-one; 2-Amino-6-hydroxy-1H-purine; 2-Amino-6-hydroxypurine; 2-Amino-6-purinol; 2-Amino-Hypoxanthine; 2-Aminohypoxanthine; 2-Hydroxy-6-aminopurine; 2-Hydroxyadenine; 2-Oxoadenine; 2-Oxyadenine; 6-Amino-1,7-dihydro-8H-Purin-8-one; 6-Amino-2-hydroxypurine; 6-Amino-3,…	HMDB00132; HMDB00403; HMDB00542	C00242
124	150.042	TRUE	0.48848	2806.6	-0.000784438	C5H11NO2S	-H(-) [+2]	41	Methionine	(+-)-Methionine; (+/-)-2-Amino-4-(methylmercapto)butyric acid; (2S)-2-amino-4-(methylsulfanyl)butanoate; (2S)-2-amino-4-(methylsulfanyl)butanoic acid; (L)-methionine; (S)-(+)-methionine; (S)-2-Amino-4-(methylthio)butanoate; (S)-2-Amino-4-(methylthio)butanoic acid; (S)-2-amino-4-(methylthio)-Butanoate; (S)-2-amino-4-(methylthio)-Butanoic acid; (S)-2-amino-4-(methylthio)butyric acid; (S)-methionine…	HMDB00696; HMDB14997; HMDB33951	C00073; C01733; C07418
125	150.056	TRUE	-0.0512925	12399.7	-1.5229e-05	C8H9NO2	-H(-)	100	Acetaminophen	(+/-)-a-phenylglycine; (+/-)-alpha-phenylglycine; 1,2,3,6-Tetrahydrophthalimide; 1,2,5,6-Tetrahydrophthalimide; 2,3-Dihydro-5,6-dihydroxyindole; 2-(Methylamino)-Benzoic acid; 2-Amino-2-phenylacetate; 2-Amino-2-phenylacetic acid; 2-Phenyl-glycine; 3-alpha,4,7,7-alpha-Tetrahydro-1H-Isoindole-1,3(2H)-dione; 3a,4,7,7a-Tetrahydro-1H-Isoindole-1,3(2H)-dione; 3a,4,7,7a-Tetrahydro-Isoindole-1,3-dione; 3a…	HMDB01859; HMDB02210; HMDB12219; HMDB12992; HMDB29703; HMDB32609; HMDB33903; HMDB59846; HMDB60680	C03005; C16571; C17756
126	151.026	TRUE	0.564459	6465.19	-9.58312e-05	C5H4N4O2	-H(-)	100	Xanthine	1H,3H,9H-Alloxanthine; 1H-Purine-2,6-diol; 1H-Pyrazolo[3,4-D]pyrimidin-4,6-diol; 2,6(1,3)-Purinedion; 2,6-Dihydroxypurine; 2,6-Dioxopurine; 3,7-Dihydro-1H-purine-2,6-dione; 3,7-Dihydropurine-2,6-dione; 4,6-Dihydroxypyrazolo[3,4-D]pyrimidine; 6,8-Dihydroxypurine; 6,8-Purinediol; 7,9-Dihydro-1H-Purine-6,8-dione; 7,9-Dihydro-8H-purin-8-one; 8-Oxohypoxanthine; 9H-Purine-2,6(1H,3H)-dione; 9H-Purine-2,…	HMDB00292; HMDB00786; HMDB01182	C00385; C07599
126	151.026	TRUE	0.564459	6465.19	-0.00080233	C4H9NO3S	-H(-) [+1]	55	(S)C(S)S-S-Methylcysteine sulfoxide	MethyIIn, pyrolyzate	HMDB29432
127	151.04	TRUE	0.413642	26321.9	5.704e-05	C8H8O3	-H(-)	100	p-Hydroxyphenylacetic acid	(2-Hydroxyphenyl)acetate; (2-Hydroxyphenyl)acetic acid; (3-hydroxy-phenyl)-acetate; (3-hydroxy-phenyl)-acetic acid; (4-Hydroxy-phenyl)-essigsaeure; (4-hydroxy-phenyl)-acetate; (4-hydroxy-phenyl)-acetic acid; (4-hydroxyphenyl)acetate; (4-hydroxyphenyl)acetic acid; (O-Hydroxyphenyl)acetate; (O-Hydroxyphenyl)acetic acid; (O-hydroxyphenyl)-Acetate; (O-hydroxyphenyl)-Acetic acid; (RS)-Mandelate; (RS)-…	HMDB00020; HMDB00440; HMDB00669; HMDB00703; HMDB01101; HMDB02390; HMDB03791; HMDB04815; HMDB12308; HMDB29657; HMDB29658; HMDB29659; HMDB29660; HMDB29661; HMDB29662; HMDB31609; HMDB32399; HMDB32572; HMDB32594; HMDB32604; HMDB32606; HMDB32629; HMDB32919; HMDB33003; HMDB34172; HMDB36907; HMDB41283; HMDB60390	C00642; C00755; C01984; C02181; C02519; C03663; C04043; C05593; C05852; C10675; C10804; C12305; C13635; C14088	CHEBI:18101; CID:127
128	151.051	TRUE	0.156659	7139.34	0.000105902	C7H8N2O2	-H(-)	100	N1-Methyl-2-pyridone-5-carboxamide	1-Methyl-4-pyridone-3-carboxamide; 1-Methyl-4-pyridone-5-carboxamide; 1-Methyl-5-carboxylamide-2-pyridone; 3-(Aminocarbonyl)-1-methyl-4(1H)-pyridone; 5-Aminocarbonyl-1-methyl-4(1H)-pyridone; N'-Methyl-2-pyridone-5-carboxamide; N'-Methyl-4-pyridone-5-carboxamide; N'Methyl-2-pyridone-5-carboxamide; N(1)-Methyl-2-pyridone-5-carboxamide; N-Methyl-2-pyridone-5-carboxamide; N1-Methyl-4-pyridone-3-carbo…	HMDB04193; HMDB04194	C05842; C05843
128	151.051	TRUE	0.156659	7139.34	-0.000590853	C5H10O5	-H(-) [+2]	32	Pentose	(+/-)-Arabinose; (R)-form; 2-Deoxy-D-ribonate; 2-Deoxy-D-ribonic acid; 2-Deoxyribonate; 3-C-Hydroxymethyltetrose; Aloe sugar; Aloinose; Apiose; Apiose, 9CI, 8CI; Arabinose; D(-)-Ribulose; D-(+)-Xylose; D-(-)-Ribose; D-Adonose; D-Apiose; D-Arabinulose; D-Araboketose; D-Erythro-2-Keptopentose; D-Erythro-Pentulose; D-Erythropentulose; D-Ribo-2,3,4,5-tetrahydroxyvaleraldehyde; D-Ribose; D-Ribosone; D…	HMDB00098; HMDB00283; HMDB00366; HMDB00621; HMDB00646; HMDB00751; HMDB01644; HMDB03371; HMDB12194; HMDB12325; HMDB29941; HMDB29942; HMDB59753; HMDB60254	C00121; C00181; C00259; C00309; C00310; C00312; C01488; C06115; C08353
129	151.076	TRUE	0.351415	14859.1	-1.4757e-05	C9H12O2	-H(-)	100	2-Isopropyl-1,4-benzenediol	(Dimethoxymethyl)benzene; (E,E)-2-Propenyl 2,4-hexadienoate; (dimethoxymethyl)-Benzene; 1,3-dimethoxy-5-methylbenzene; 1,4-Dihydroxy-2-isopropylbenzene; 1-(2-Furanyl)-1-Pentanone; 1-(2-Furyl)-1-pentanone; 1-Hydroxy-2-methoxy-4-ethylbenzene; 2,2,6-Trimethyl-2-cyclohexene-1,4-dione (cetoisophorone); 2,2,6-Trimethylcyclohex-2-en-1,4-dione (4-oxo-isophorone); 2,4-Hexadienoic acid, 2-propenyl ester; 2…	HMDB32132; HMDB32599; HMDB36169; HMDB36227; HMDB39801; HMDB39956; HMDB40175; HMDB40216; HMDB40449; HMDB41326; HMDB41804; HMDB59853
130	151.088	TRUE	0.0237561	7177.15	8.00736e-05	C8H12N2O	-H(-)	100	2-Methoxy-(3 or 5 or 6)-isopropylpyrazine	2-Isopropyl-3-methoxypyrazine; 2-Isopropyl-5-methoxypyrazine; 2-Isopropyl-6-methoxypyrazine; 3-Isopropyl-2-methoxypyrazine	HMDB32381; HMDB40052; HMDB40053; HMDB40340
131	151.113	TRUE	0.162521	3756.86	2.37688e-05	C10H16O	-H(-)	100	(-)-trans-Carveol	(+)-(4S,6S)-cis-carveol; (+)-3-Thujone; (+)-4(8)-Para-menthen-3-one; (+)-Camphor; (+)-Isopulegone; (+)-Isothujone; (+)-Myrtenol; (+)-Perillyl alcohol; (+)-Pin-2-ene-10-ol; (+)-Piperitone; (+)-Pulegone; (+)-Thujone; (+)-b-Thujone; (+)-beta-Thujone; (+)-bornan-2-one; (+)-cis-Carveol; (+)-cis-Thujone; (+)-cis-p-Mentha-1,8-dien-6-ol; (+)-cis-p-Mentha-2,8-dien-1-ol; (+)-trans-p-Mentha-1(7),8-dien-2-ol…	HMDB03450; HMDB03634; HMDB03667; HMDB30892; HMDB30893; HMDB31854; HMDB32120; HMDB32242; HMDB32536; HMDB34715; HMDB34916; HMDB34973; HMDB34974; HMDB34975; HMDB34985; HMDB35054; HMDB35077; HMDB35078; HMDB35092; HMDB35100; HMDB35120; HMDB35125; HMDB35158; HMDB35203; HMDB35241; HMDB35277; HMDB35280; HMDB35600; HMDB35604; HMDB35622; HMDB35656; HMDB35706; HMDB35737; HMDB35738; HMDB35741; HMDB35743; HMD…	C00964; C01499; C02452; C02759; C07271; C09847; C09859; C09885; C09893; C09906; C11395; C11408; C11409; C11415; C11938; C11941; C18018; C20260
132	152.002	TRUE	0.66455	3424.16	-1.18535e-05	C3H7NO4S	-H(-)	100	3-Sulfinoalanine	3-Sulfino- Alanine; 3-Sulfino-L-alanine; 3-Sulphino-L-alanine; Alanine 3-sulfinic acid; Cysteine hydrogen sulfite ester; Cysteine sulfinate; Cysteine sulfinic acid; L-Cysteine sulfinic acid; L-Cysteinesulfinic acid	HMDB00996; HMDB60179	C00606
133	152.035	TRUE	0.273536	14074.2	-0.00016323	C7H7NO3	-H(-)	100	3-Hydroxyanthranilic acid	2-Amino-3-hydroxy-Benzoate; 2-Amino-3-hydroxy-Benzoic acid; 2-Amino-3-hydroxybenzoate; 2-Amino-3-hydroxybenzoic acid; 3-Amino Salicylate; 3-Amino Salicylic acid; 3-Amino-(8CI)salicylate; 3-Amino-(8CI)salicylic acid; 3-Amino-2-hydroxy-(9CI)benzoate; 3-Amino-2-hydroxy-(9CI)benzoic acid; 3-Amino-2-hydroxy-benzoate; 3-Amino-2-hydroxy-benzoic acid; 3-Amino-2-hydroxybenzoate; 3-Amino-2-hydroxybenzoic a…	HMDB01476; HMDB01972; HMDB14378; HMDB14389; HMDB59749; HMDB59811	C00632; C02518
133	152.035	TRUE	0.273536	14074.2	0.00097907	C4H7NO4	.F(-)	40	Aspartate	(+)-Aspartate; (+)-Aspartic acid; (-)-Aspartic acid; (2R)-2-Aminobutanedioate; (2R)-2-Aminobutanedioic acid; (2S)-Aspartate; (2S)-Aspartic acid; (L)-Aspartate; (L)-Aspartic acid; (R)-2-Aminobutanedioate; (R)-2-Aminobutanedioic acid; (R)-2-Aminosuccinic acid; (R)-2-aminosuccinate; (R)-Aspartic acid; (S)-(+)-Aspartate; (S)-(+)-Aspartic acid; (S)-2-aminosuccinate; (S)-2-aminosuccinic acid; (S)-Amino…	HMDB00191; HMDB06483; HMDB11753	C00049; C00402; C19911
134	153.001	TRUE	0.337024	6147.43	0.000502639	C7H6O2S	-H(-)	100	1-(2-Thienyl)-1,2-propanedione	1-(2-Thienyl)-1,2-Propanedione; 1-(2-Thienyl)propane-1,2-dione; 2-Pyruvoylthiophene	HMDB40002
135	153.021	TRUE	0.375726	18236.2	-0.00120246	C7H6O4	-H(-)	72	Gentisic acid	2,3-Dihydroxybenzoate; 2,3-Dihydroxybenzoic acid; 2,4-DHBA; 2,4-Dihydroxy-2H-pyran-alpha -acetic acid, 3, 4-lactone; 2,4-Dihydroxy-Benzoic acid; 2,4-Dihydroxybenzoate; 2,4-Dihydroxybenzoic acid; 2,5-Dihydroxybenzoate; 2,5-Dihydroxybenzoic acid; 2,5-Dioxybenzoate; 2,5-Dioxybenzoic acid; 2,6-Dihydroxy-Benzoic acid; 2,6-Dihydroxybenzoate; 2,6-Dihydroxybenzoic acid; 2,6-Dihydroxybenzoic acid (ACD/Nam…	HMDB00152; HMDB00397; HMDB01856; HMDB13676; HMDB13677; HMDB29666; HMDB34299	C00196; C00230; C00628; C16748
135	153.021	TRUE	0.375726	18236.2	-6.01584e-05	C4H6O5	.F(-)	40	Malate	(-)-(S)-Malate; (-)-(S)-Malic acid; (-)-Hydroxysuccinate; (-)-Hydroxysuccinic acid; (-)-L-Malic acid; (-)-Malic acid; (2S)-2-Hydroxybutanedioate; (2S)-2-Hydroxybutanedioic acid; (R)-hydroxybutanedioic acid; (R)-malate; (S)-(-)-Hydroxysuccinate; (S)-(-)-Hydroxysuccinic acid; (S)-Hydroxybutanedioate; (S)-Hydroxybutanedioic acid; (S)-Malic acid; (S)-hydroxy-Butanedioate; (S)-hydroxy-Butanedioic acid…	HMDB00156; HMDB00744; HMDB31518; HMDB32872	C00149; C00497; C00711
136	153.032	TRUE	0.322502	7172.92	0.000209726	C4H11O4P	-H(-)	100	Diethylphosphate	DEP; DPF; Di-Ethyl phosphate; Diethyl acid phosphate; Diethyl hydrogen phosphate; Diethyl phosphate; Diethyl phosphoric acid; Diethylphosphoric acid; Ethyl phosphate; O,O-Diethyl hydrogen phosphate; O,O-Diethyl phosphate; O,O-Diethylphosphoric acid; Phosphoric acid diethyl ester	HMDB12209	C06608
136	153.032	TRUE	0.322502	7172.92	-0.000300674	C3H6N2O4	.F(-)	40	(-)-Ureidoglycolate	(-)-Ureidoglycolate; (-)-Ureidoglycolic acid; (S)-Ureidoglycolate; (S)-Ureidoglycolic acid; (S)-[(aminocarbonyl)amino]hydroxy-acetic acid; S-(-)-Ureidoglycolic acid; Ureidoglycolate	HMDB01005	C00603
137	153.039	TRUE	0.313062	8418.27	-0.000795709	C8H10OS	-H(-)	100	1-(2-Thienyl)-1-butanone	1-(2,5-Dimethyl-3-thienyl)-Ethanone; 1-(2,5-Dimethyl-3-thienyl)ethanone; 1-(2,5-Dimethyl-3-thienyl)ethanone, 9CI; 1-(2,5-Dimethylthiophen-3-yl)ethanone; 1-(2-Methyl-5-thienyI)-1-propanone; 1-(2-Thienyl)-1-Butanone; 1-(2-Thienyl)butan-1-one; 1-(5-Methyl-2-thienyl)-1-Propanone; 1-(5-Methylthien-2-yl)propan-1-one; 1-(5-Methylthiophen-2-yl)propan-1-one; 1-(Thiophen-2-yl)butan-1-one; 1-Thien-2-ylbutan…	HMDB32935; HMDB40231; HMDB40589
137	153.039	TRUE	0.313062	8418.27	0.000346591	C5H10O2S	.F(-)	40	S,S-Dimethyl-beta-propiothetin	(methylthio)acetic acid ethyl ester; 3-(Methylthio)propanoic Acid Methyl Ester; Acetic acid, (methylthio)-, ethyl ester; Diethyl Methyl(3-oxocyclohexyl)malonate; ETHYL 3-MERCAPTOPROPIONATE; Ethyl (methylsulfanyl)acetate; Ethyl (methylthio)acetate; Ethyl 2-(methylthio)-acetate; Ethyl 2-(methylthio)acetate; Ethyl 2-mercaptopropionate; Ethyl 3-sulfanylpropanoate; Ethyl alpha(methylthio)acetate; Ethy…	HMDB31521; HMDB32409; HMDB34377; HMDB40263; HMDB40410
138	153.055	TRUE	0.278469	9417.33	0.00027256	C8H10O3	-H(-)	100	Hydroxytyrosol	1,3-Di-O-methylpyrogallol; 1,3-Dimethoxy-2-hydroxybenzene; 1,3-Dimethyl pyrogallate; 2,6-Dimethoxy-Phenol; 2,6-Dimethoxyphenol; 2,6-Dimethoxyphenol (syringol); 2,6-Dimethoxyphenyl; 2,6-Dwumetoksyfenol; 2-(3,4-Dihydroxyphenyl)ethanol; 2-Furancarboxylic acid, propyl ester; 2-Furancarboxylic acid, propyl ester (9CI); 2-Furanmethanol, 2-propanoate; 2-Furanmethanol, propanoate; 2-Furanmethyl propanoat…	HMDB05784; HMDB30570; HMDB32012; HMDB34158; HMDB37724; HMDB37728; HMDB59966	C06317; C10787
139	154.062	TRUE	-0.0328635	57353	-3.646e-06	C6H9N3O2	-H(-)	100	Histidine	(S)-1H-Imidazole-4-alanine; (S)-2-Amino-3-(4-imidazolyl)propionsaeure; (S)-4-(2-Amino-2-carboxyethyl)imidazole; (S)-Histidine; (S)-a-Amino-1H-imidazole-4-propanoate; (S)-a-Amino-1H-imidazole-4-propanoic acid; (S)-alpha-Amino-1H-imidazole-4-propanoate; (S)-alpha-Amino-1H-imidazole-4-propanoic acid; (S)-alpha-Amino-1H-imidazole-4-propionate; (S)-alpha-Amino-1H-imidazole-4-propionic acid; (S)1H-Imid…	HMDB00177; HMDB34267	C00135
140	154.997	TRUE	0.528727	7492.86	0.00124249	C6H4O5	-H(-)	68	2,5-Furandicarboxylic acid	(1,5-dimethylhexyl)Hydrazine; 2,5-Furandicarboxylate; Dehydromucate; Dehydromucic acid; Dehydroschleimsaeure; Furan 2,5-dicarboxylate; Furan 2,5-dicarboxylic acid; Furan-2,5-dicarbonsaeure; Furan-2,5-dicarboxylate; Furan-2,5-dicarboxylic acid; Furane-a,a'-dicarboxylate; Furane-a,a'-dicarboxylic acid	HMDB04812
141	155.011	TRUE	0.796742	4066.8	-0.000785405	C5H4N2O4	-H(-)	100	Orotate	1,2,3,6-Tetrahydro-2,6-dioxo-4-Pyrimidinecarboxylic acid; 1,2,3,6-Tetrahydro-2,6-dioxo-4-pyrimidecarboxylic acid; 1,2,3,6-Tetrahydro-2,6-dioxopyrimidin-4-carbonsaeure; 2,6-Dihydroxy-4-pyrimidinecarboxylic acid; 2,6-Dihydroxypyrimidine-4-carboxylic acid; 2,6-Dioxo-1,2,3,6-tetrahydro-pyrimidine-4-carboxylic acid; 2,6-Dioxo-1,2,3,6-tetrahydropyrimidine-4-carboxylic acid; 6-Carboxy-2,4-dihydroxypyrim…	HMDB00226	C00295
142	155.018	TRUE	0.287461	5416.65	-0.000920324	C7H8O2S	-H(-)	100	3-(Acetylthio)-2-methylfuran	2-Methyl-3-furanthiol, acetate; Acetic acid, thio-, S-furfuryl ester; Ethanethioic acid, S-(2-furanylmethyl) ester; Ethanethioic acid, S-(2-methyl-3-furanyl) ester; FEMA 3162; Furfuryl thioacetate; Furfurylthiol acetate; S-(2-Furanylmethyl) ethanethioate; S-(2-Furanylmethyl)ethanethioate, 9CI; S-(2-Furylmethyl) ethanethioate; S-(2-Methyl-3-furyl) ethanethioate; S-(2-Methyl-3-furyl)-ethanethioate;…	HMDB32160; HMDB32334; HMDB35088
143	155.035	TRUE	0.274414	8317.72	0.000201262	C7H8O4	-H(-)	100	Ascladiol	5-(2-Hydroxyethylidene)-4-(hydroxymethyl)-2(5H)-Furanone; 5-(2-Hydroxyethylidene)-4-(hydroxymethyl)-2(5H)-furanone, 9CI	HMDB29610; HMDB59731
144	155.047	TRUE	0.426722	4251.49	-0.000401633	C6H8N2O3	-H(-)	100	5-Hydroxymethyl-4-methyluracil	(S)-3-(5-oxo-4,5-dihydro-3H-imidazol-4-yl)propanoate; (S)-3-(5-oxo-4,5-dihydro-3H-imidazol-4-yl)propanoic acid; 1-Imidazolelactate; 1-Imidazolelactic acid; 2-Hydroxy-3-[4-imidazolyl]-propanoate; 2-Hydroxy-3-[4-imidazolyl]-propanoic acid; 3-(4-Oxo-4,5-dihydro-1H-imidazol-5-yl)propanoate; 3-(4-Oxo-4,5-dihydro-1H-imidazol-5-yl)propanoic acid; 3-(5-Oxo-4,5-dihydro-3H-imidazol-4-yl)propanoate; 3-(5-Ox…	HMDB00544; HMDB01014; HMDB02320	C03680; C05132
145	155.071	TRUE	0.415448	17812.1	3.95208e-06	C8H12O3	-H(-)	100	8-Hydroxy-5,6-octadienoic acid	4-Ethoxy-2,5-dimethylfuran-3(2H)-one	HMDB31101; HMDB32232
146	155.107	TRUE	0.367833	13345.3	0.000304061	C9H16O2	-H(-)	100	C9:1	(2E)-2-Heptenyl acetate; (2E)-2-Hexenyl propionate; (3Z)-3-Hexenyl propionate; (4R,5R)-5-butyl-4-methyloxolan-2-one; (4S,5S)-5-butyl-4-methyloxolan-2-one; (E)-2-Hexen-1-ol, propanoate; (E)-2-Hexenyl propanoate; (E)-2-Hexenyl propionate; (E)-2-heptenyl acetate; (E)-3-Heptenyl acetate; (E)-Hept-2-enyl acetate; (E)-Hept-3-enyl acetate; (Z)-3-Hexen-1-ol, propanoate; (Z)-3-hexenyl propanoate; (Z)-3-he…	HMDB04362; HMDB31263; HMDB31271; HMDB31514; HMDB31531; HMDB32265; HMDB32307; HMDB32413; HMDB32491; HMDB33167; HMDB34716; HMDB35307; HMDB36208; HMDB36222; HMDB37023; HMDB37496; HMDB37618; HMDB37629; HMDB38272; HMDB38275; HMDB39736; HMDB39794; HMDB40210; HMDB59728; HMDB59817; HMDB59840; HMDB59894; HMDB60286
147	156.031	TRUE	0.383485	3700.8	-0.000343134	C6H7NO4	-H(-)	100	2-Aminomuconic acid	2-Aminohexa-2,4-dienedioate; 2-Aminohexa-2,4-dienedioic acid; 2-Aminomuconate; 2-Aminomuconic acid; O-Aminomuconate	HMDB01241	C02220
148	156.067	TRUE	0.193865	7882.87	2.1222e-05	C7H11NO3	-H(-)	100	3-Methylcrotonylglycine	(E)-N-(2-methyl-1-oxo-2-butenyl)-Glycine; 3-Methylcrotonyl glycine; 3-Methylcrotonyl-glycine; 3-Methylcrotonylglycin; 3-Methylcrotonylglycine; N-((E)-2-Methyl-but-2-enoyl)-glycine; N-(3-Methyl-1-oxo-2-butenyl)-Glycine; N-Tigloylglycine; N-Tiglylglycine; beta-Methylcrotonylglycine	HMDB00459; HMDB00959; HMDB14755	C07411
149	157.037	TRUE	0.838349	4354.29	-0.000148345	C4H6N4O3	-H(-)	100	Allantoin	(S)-allantoin; 2,5-Dioxo-4-imidazolidinyl-urea; 4-Ureido-2,5-Imidazolidinedione; 5-Ureido-Hydantoin; 5-Ureidohydantoin; 5-Ureidohydrantoin; AVC/Dienestrolcream; Alantan; Allantoin; Allantol; Alloxantin; Cordianine; D00121; Fancol TOIN; Glyoxyldiureid; Glyoxyldiureide; Glyoxylic diureide; N-(2,5-Dioxo-4-imidazolidinyl)urea; Psoralon; Sebical; Septalan	HMDB00462	C01551
150	157.051	TRUE	0.271818	18789.1	3.91098e-05	C7H10O4	-H(-)	100	Isopropylmaleate	2-Isopropylmaleate; 2-Isopropylmaleic acid; 4,6-Dioxoheptanoate; 4,6-Dioxoheptanoic acid; Succinylacetone; b-Isopropylmaleate; beta-Isopropylmaleate; ethyl 5-oxooxolane-2-carboxylate	HMDB00635; HMDB12241; HMDB36380; HMDB59815	C02631
151	157.064	TRUE	0.629421	6992.84	0.00166013	C11H10O	-H(-)	35	2-Methoxynaphthalene	2-Methoxy-Naphthalene; 2-Naphthol methyl ether; 2-Naphthyl methyl ether; Jara jara; Methyl 2-naphthyl ether; Methyl beta -naphthyl ether; Methyl beta-naphthyl ether; Nerolin; Nerolin yara yara; Yara yara; Yara-yara; Yura yara; b-Naphthyl methyl ether; beta -Methoxynaphthalene; beta -Naphthol methyl ether; beta -Naphthyl methyl ether; beta-Methoxynaphthalene; beta-Naphthol mether ether; beta-Napht…	HMDB32861; HMDB60303; HMDB60322
152	158.046	TRUE	0.343225	4215.67	-0.000216843	C6H9NO4	-H(-)	100	L-2-Amino-4-methylenepentanedioic acid	4-Methylene glutamic acid; 4-Methylene-L-glutamate; 4-Methylidene glutamic acid; L-CCG-I; gamma-Methylene glutamic acid	HMDB29433; HMDB34442	C00651
153	158.061	TRUE	0.404955	12947.3	0.000107618	C10H9NO	-H(-)	100	Indoleacetaldehyde	1H-Indol-3-ylacetaldehyde; 1H-Indole-3-acetaldehyde; 2-(3-Indolyl)acetaldehyde; 2-(Indol-3-yl)acetaldehyde; Indol-3-ylacetaldehyde; Indole-3-acetaldehyde; Indoleacetaldehyde; Tryptaldehyde	HMDB01190	C00637
154	158.082	TRUE	0.196162	10947.2	5.91592e-05	C7H13NO3	-H(-)	100	2-Methylbutyrylglycine	(2-methyl-butyrylamino)-acetate; (2-methyl-butyrylamino)-acetic acid; 2-(3-Methylbutanoylamino)ethanoate; 2-(3-Methylbutanoylamino)ethanoic acid; 2-MBG; 2-Methylbutyrylglycine; 2-methylbutyryl glycine; 3-Carboxy-N,N,N-trimethyl-2-oxo-1-propanaminium; 3-Carboxy-N,N,N-trimethyl-2-oxopropan-1-aminium; 3-Methylbutyrylglycine; 4-Hydroxy-1,1-dimethylpyrrolidinium-2-carboxylate; 4-Hydroxy-stachydrine; 4…	HMDB00339; HMDB00678; HMDB00927; HMDB11757; HMDB12154; HMDB12175; HMDB29230; HMDB29409; HMDB29412; HMDB31345; HMDB36384; HMDB38593; HMDB38625	C02636; C03087; C08269
155	159.014	TRUE	0.383862	48470.5	-0.00145804	C6H8O3S	-H(-)	48	Thiacremonone	2,4-Dihydroxy-2,5-dimethyl-3(2H)-thiophenone, 9CI	HMDB35901
156	159.066	TRUE	0.402269	29408.6	0.000233993	C7H12O4	-H(-)	100	Pimelate	(+/-)-3-Methyladipic acid; 1,7-Heptanedioate; 1,7-Heptanedioic acid; 1-methyl ester Hexanedioic acid; 2-Methyladipate; 2-Methylhexanedioic acid; 3,3-Dimethylglutarate; 3,3-Dimethylglutaric acid; 3,3-Dimethylpentanedioate; 3,3-Dimethylpentanedioic acid; 3-Methyl-hexanedioate; 3-Methyl-hexanedioic acid; 3-Methyladipate; 3-Methylhexanedioate; 3-Methylhexanedioic acid; 4-O-ethyl 1-O-methyl butanedioa…	HMDB00555; HMDB00857; HMDB02441; HMDB29167; HMDB29573; HMDB41605; HMDB59722; HMDB59738; HMDB59893	C02656
157	159.078	TRUE	0.27939	6193.79	-0.000762645	C6H12N2O3	-H(-)	100	Ala-Ala	4-Acetamido-2-aminobutanoic acid; A-A Dipeptide; AA dipeptide; Ala-Ala; Alanine Alanine dipeptide; Alanine-Alanine dipeptide; Alanyl-D-alanine; Alanylalanine; L-Alanyl-L-Alanine; N-g-Acetyldiaminobutyric acid; NADA	HMDB03459; HMDB28680; HMDB31411	C00993
158	159.102	TRUE	0.394988	14479.4	0.000173033	C8H16O3	-H(-)	100	Propylhydroxypentanoic acid	(+/-)-3-Hydroxyoctanoate; (+/-)-3-Hydroxyoctanoic acid; (R)-2-Hydroxycaprylate; (R)-2-Hydroxycaprylic acid; (R)-2-Hydroxyoctanoate; (R)-2-Hydroxyoctanoic acid; (R)-a-Hydroxycaprylate; (R)-a-Hydroxycaprylic acid; (R)-alpha-Hydroxycaprylate; (R)-alpha-Hydroxycaprylic acid; 2-Hydroxy-D-octanoate; 2-Hydroxy-D-octanoic acid; 2-Hydroxy-delta-octanoate; 2-Hydroxy-delta-octanoic acid; 2-Hydroxycaprylate;…	HMDB00486; HMDB00711; HMDB01954; HMDB02264; HMDB10722; HMDB13898; HMDB13899; HMDB13900; HMDB31509; HMDB32270; HMDB32827; HMDB59825; HMDB59867	C16649; C16650; C16651
159	160.025	TRUE	0.630965	3015.86	0.000115288	C5H7NO5	-H(-)	100	Formyl-Asp	(2S)-2-amino-4-hydroxypentanedioate; (2S)-2-amino-4-hydroxypentanedioic acid; 2-(Hydroxyimino)- Pentanedioate; 2-(Hydroxyimino)- Pentanedioic acid; 2-Oxime-(8CI)-2-oxoglutarate; 2-Oxime-(8CI)-2-oxoglutaric acid; 4-Hydroxy-L-glutamate; 4-Hydroxy-L-glutamic acid; Erythro-4-hydroxyglutamate; L-Erythro-4-Hydroxyglutamate; L-Erythro-4-hydroxy-glutamate; Oxime-(6CI,7CI)-2-oxoglutarate; Oxime-(6CI,7CI)-…	HMDB02273; HMDB02467; HMDB60495	C01044; C03079
160	160.04	TRUE	0.235833	11900.7	0.000149668	C9H7NO2	-H(-)	100	2-Indolecarboxylic acid	1H-Indole-2-carboxylate; 1H-Indole-2-carboxylic acid; 1H-Indole-3-carboxylate; 1H-Indole-3-carboxylic acid; 2-Carboxyindole; 2-Indolecarboxylate; 3-Formyl-6-hydroxyindole; 3-Indole Carboxylic acid; 3-Indolecarboxylate; 3-Indolecarboxylic acid; 3-Indoleformate; 3-Indoleformic acid; 3-Indolylcarboxylate; 3-Indolylcarboxylic acid; 4,6-Quinolinediol; Indole - 3 Carboxylate; Indole - 3 Carboxylic acid…	HMDB02285; HMDB03320; HMDB04077; HMDB31172; HMDB60289	C05639; C19837
161	160.061	TRUE	0.137456	17041.7	0.000169557	C6H11NO4	-H(-)	100	Aminoadipate	(+/-)-2-Aminoadipate; (+/-)-2-Aminoadipic acid; (+/-)-form; 2,2'-Iminobispropanoic acid; 2,2'-Iminodipropionic acid; 2-Aminoadipate; 2-Aminoadipic acid; 4-Acetoxy-2-aminobutanoic acid; Alanopine; Aminoadipate; DL-2-Aminoadipate; DL-2-Aminoadipic acid; DL-2-Aminohexanedioate; DL-2-Aminohexanedioic acid; DL-a-Aminoadipate; DL-a-Aminoadipic acid; DL-alpha-Aminoadipate; DL-alpha-Aminoadipic acid; Hom…	HMDB00510; HMDB29423; HMDB33747	C00956; C03210
162	161.024	TRUE	0.313944	10596.5	7.53918e-05	C9H6O3	-H(-)	100	Umbelliferone	3-Hydroxy-2-benzopyrone; 3-Hydroxy-2H-1-benzopyran-2-one; 3-Hydroxy-coumarin; 3-Hydroxycoumarin; 7-Hydroxy-2H-1-Benzopyran-2-one; 7-Hydroxy-2H-chromen-2-one; 7-Hydroxy-Coumarin; 7-Hydroxycoumarin; 7-Hydroxycoumarin sulfate; 7-Hydroxycoumarin sulphate; 7-Hydroxycoumarin, 14C-labeled; 7-Oxycoumarin; Hydrangin; Hydrangine; O-Hydroxyphenylpyruvic acid lactone; Skimmetin; Skimmetine; Umbelliferon; Umb…	HMDB02149; HMDB29865	C09315
163	161.035	TRUE	0.172179	10106.1	0.000238637	C8H6N2O2	-H(-)	100	Quindoxin	1,4-Dihydroxyquinoxaline; Bayo N-ox; Celbar; Chindoxin; Chinoxalin-1,4-dioxid; Grofas; ICI 8173; Quindoxin; Quindoxin [inn:ban]; Quindoxin, BAN, INN; Quindoxina; Quindoxine; Quindoxinum; Quinoxaline 1, 4-di-N-oxide; Quinoxaline 1,4-di-N-oxide; Quinoxaline 1,4-dioxide; Quinoxaline di-N-oxide; Quinoxaline dioxide; Quinoxaline, 1,4-dioxide; Quinoxaline-1,4-dioxide copper(II) salt; Quinoxaline-di-N-o…	HMDB32927
164	161.046	TRUE	0.473923	79639.7	2.42115e-05	C6H10O5	-H(-)	100	Hydroxyadipate	(2R)-2-Hydroxyadipate; (2R)-2-Hydroxyadipic acid; (3S)-3-hydroxyadipate; (3S)-3-hydroxyadipic acid; 1,5-Anhydro-D-fructose; 1,5-Anhydrofructose; 1,6-Anhydro-D-glucose; 1,6-Anhydro-b-D-glucopyranose; 1,6-Anhydro-b-D-glucose; 1,6-Anhydro-beta-D-glucopyranose; 1,6-Anhydro-beta-D-glucose; 1,6-Anhydro-beta-delta-glucopyranose; 1,6-Anhydro-beta-delta-glucose; 1,6-Anhydro-beta-glucopyranose; 1,6-Anhydro…	HMDB00321; HMDB00345; HMDB00355; HMDB00368; HMDB00640; HMDB29934; HMDB32873; HMDB41561; HMDB59758	C02360; C02488; C03761; C11592
165	161.081	TRUE	0.372623	12395.5	0.000795832	C7H14O4	-H(-)	100	Cymarose		HMDB59918
166	161.097	TRUE	0.774899	6309.24	0.000324618	C11H14O	-H(-)	100	1-Phenyl-1-pentanone	(4-Isopropylphenyl)ethanone; (p-isopropylphenyl)-Acetaldehyde; 1-(4-(1-Methylethyl)phenyl)-Ethanone; 1-(4-(1-Methylethyl)phenyl)ethan-1-one; 1-(4-(1-Methylethyl)phenyl)ethanone; 1-(4-Isopropylphenyl)ethanone; 1-Benzoylbutane; 1-Phenyl-1-Pentanone; 1-Phenylpentan-1-one; 1-[4-(1-Methylethyl)phenyl]-Ethanone; 1-[4-(1-Methylethyl)phenyl]ethanone, 9CI; 1-[4-(Propan-2-yl)phenyl]ethanone; 2-Methyl-4-phe…	HMDB31208; HMDB31856; HMDB32025; HMDB32415; HMDB33562; HMDB36183; HMDB39803; HMDB40245; HMDB41493
167	162.041	TRUE	0.513084	2505.44	-0.000353089	C5H9NO5	-H(-)	100	Hydroxy-Glu	N-Carboxymethyl-L-serine	HMDB30393
167	162.041	TRUE	0.513084	2505.44	0.000984911	C6H5N5O	-H(-)	100	Pterin	2-Amino-1H-pteridin-4-one; 2-Amino-3H-pteridin-4-one; 2-Amino-4(1H)-pteridinone; 2-Amino-4(3H)-pteridinone; 2-Amino-4-hydroxypteridine; 2-Amino-4-oxopteridine; 2-Amino-4-pteridinol; 2-Amino-4-pteridone; 2-Amino-Quinonoid dihydropterin; 2-Aminopteridin-4-one; 4-Oxo-2-aminopteridine; 4-Oxopterin; Pteridoxamine; Pterine	HMDB00802	C00715
167	162.041	TRUE	0.513084	2505.44	0.000133335	C5H10N2O2S	-H(-) [+1]	59	Methomyl	1-(Methylthio)acetaldehyde O-methylcarbamoyloxime; 1-(Methylthio)ethylideneamino methylcarbamate; 2-Methylthio-acetaldehyd-O-(methylcarbamoyl)-oxim; 2-Methylthio-acetaldehyd-O-(methylcarbamoyl)-oxime; 2-Methylthio-propionaldehyd-O-(methylcarbamoyl)-oxim; 3-Thiabutan-2-one, O-(methylcarbamoyl)oxime; Acetimidothioic acid, methyl-, N-(methylcarbamoyl) ester; Du Pont 1179; Du Pont Insecticide 1179; D…	HMDB31804	C11196
167	162.041	TRUE	0.513084	2505.44	-0.000156582	C6H11NO2S	-H(-) [+2]	58	Allyl-Cys	L-DeoxyallIIn; L-trans-S-(1-Propenyl)cysteine, 9CI; S-2-Propenyl-L-Cysteine; S-Allyl-L -cysteine; S-Allylcysteine	HMDB29440; HMDB34323	C16759
168	162.056	TRUE	0.285209	5643.69	0.000544431	C9H9NO2	-H(-)	100	3-Methyldioxyindole	3-Hydroxy-3-methyl-2-Indolinone; 3-Hydroxy-3-methyl-Oxindole; 3-Hydroxy-3-methyloxindole; 4-(3-Pyridyl)-3-butenoate; 4-(3-Pyridyl)-3-butenoic acid	HMDB01424; HMDB04186	C05834
169	163.077	TRUE	0.444215	18748.6	-0.000583567	C10H12O2	-H(-)	100	Cumate	(+/-)-alpha-Methylbenzyl acetate; (E)-2-Methoxy-4-(prop-1-enyl)phenol; (E)-2-methoxy-4- (1-propenyl)-Phenol; (E)-2-methoxy-4-(1-propenyl)-Phenol; (E)-2-methoxy-4-propenyl-Phenol; (E)-3-(4-Methoxyphenyl)-2-propen-1-ol; (RS)-2-Phenylbutanoate; (RS)-2-Phenylbutanoic acid; (RS)-3-Phenylbutanoate; (RS)-3-Phenylbutanoic acid; (e)-isoeugenol; (p-Methoxyphenyl)-2-propanone; (p-hydroxybenzyl)acetone; (p-m…	HMDB00329; HMDB00543; HMDB01955; HMDB05802; HMDB05809; HMDB30060; HMDB30063; HMDB31761; HMDB32038; HMDB32336; HMDB32586; HMDB32618; HMDB32620; HMDB32891; HMDB33723; HMDB33945; HMDB34471; HMDB34615; HMDB34732; HMDB35213; HMDB35268; HMDB35414; HMDB36098; HMDB37160; HMDB37174; HMDB38184; HMDB40359; HMDB40460; HMDB41472; HMDB41473; HMDB41612	C06578; C07213; C07216; C09904; C10453; C10469; C12303
169	163.077	TRUE	0.444215	18748.6	0.000558733	C7H12O3	.F(-)	40	trans-4-Hydroxycyclohexanecarboxylate	1-(Tetrahydro-5-hydroxy-4-methyl-3-furanyl)-Ethanone; 1-(Tetrahydro-5-hydroxy-4-methyl-3-furanyl)ethanone; 1-(Tetrahydro-5-hydroxy-4-methyl-3-furanyl)ethanone, 9CI; 2-(Acetoxymethyl)tetrahydrofuran; 2-Acetoxymethyloxolane; 2-Furanmethanol, tetrahydro-, 2-acetate; 2-Furanmethanol, tetrahydro-, acetate; 2-Hydroxy-3-methyl-4-acetyltetrahydrofuran; 2-Hydroxy-3-methyl-4-acetyltetrahydrofurane; 4-Acety…	HMDB01988; HMDB31176; HMDB36594; HMDB37114; HMDB40433
170	163.087	TRUE	-0.277837	5273.33	0.000568239	C9H12N2O	-H(-)	100	Fenuron	1,2-Diamino-1-(2-hydroxyphenyl)propene; 3-Amino-1-(2-aminophenyl)-1-Propanone; Diaminopropiophenone	HMDB12246; HMDB34900
171	163.113	TRUE	0.512919	4259.77	0.000200563	C11H16O	-H(-)	100	4-(1,1,3,3-Tetramethylbutyl)-phenol	(Butoxymethyl)benzene, 9CI; (E)-Jasmone; (Z)-3-Methyl-2-(2-pentenyl)-2-cyclopenten-1-one; (Z)-Jasmone; (butoxymethyl)-Benzene; (butoxymethyl)benzene; 1, 1-Dimethyl-3-phenyl-1-propanol; 1,1-Dimethyl-3-Phenylpropanol; 1,1-Dimethyl-3-phenyl-1-Propanol; 1,1-Dimethyl-3-phenyl-1-propanol; 1,1-Dimethyl-3-phenylpropanol; 1,1-Dimethyl-3-phenylpropyl alcohol; 1-(1-Methoxy-1-methylethyl)-4-methylbenzene; 1-…	HMDB13825; HMDB29653; HMDB31311; HMDB31454; HMDB31624; HMDB31625; HMDB31866; HMDB32060; HMDB35601; HMDB35989; HMDB36719; HMDB36814; HMDB36816; HMDB37294	C08490
172	164.021	TRUE	0.158963	185452	-0.000103188	C5H3N5O2	-H(-)	100	8-Oxoguanine	2-Amino-1H-purine-6,8-dione; 8-OXOGUANINE	HMDB41820	C20155
173	164.072	TRUE	0.435198	87476.8	0.000108711	C9H11NO2	-H(-)	100	Phenylalanine	(-)-beta-Phenylalanine; (L)-Phenylalanine; (S)-(-)-Phenylalanine; (S)-2-Amino-3-phenylpropionate; (S)-2-Amino-3-phenylpropionic acid; (S)-2-amino-3-phenylpropanoate; (S)-2-amino-3-phenylpropanoic acid; (S)-Phenylalanine; (S)-alpha-Amino-benzenepropanoate; (S)-alpha-Amino-benzenepropanoic acid; (S)-alpha-Amino-beta-phenylpropionate; (S)-alpha-Amino-beta-phenylpropionic acid; (S)-alpha-Aminobenzene…	HMDB00159; HMDB01007; HMDB04992; HMDB06044; HMDB33485; HMDB33589; HMDB34169; HMDB59934	C00079; C07527
174	165.019	TRUE	0.407799	144975	0.000771433	C8H6O4	-H(-)	100	Phthalate	1,3-Benzodioxole-5-carboxylic acid; 1,3-Benzodioxole-5-carboxylic acid, 9CI; 1,4-Benzenedicarboxylate; 1,4-Benzenedicarboxylic acid; 3, 4-(Methylenedioxy)benzoic acid; 3,4-(Methylenedioxy)-Benzoic acid; 3,4-(Methylenedioxy)benzoic acid; 3,4-Dioxymethylenebenzoic acid; 3,4-Methylene dioxybenzoic acid; 5-Benzodioxolecarboxylic acid; Alizarinate; Alizarinic acid; BQA; Benzene-p-dicarboxylate; Benzen…	HMDB02107; HMDB02334; HMDB02428; HMDB32613	C01606; C06337
175	165.04	TRUE	0.0319015	30035.6	0.000116573	C5H10O6	-H(-)	100	Pentonic acid	Arabinonate; Arabinonic acid; D-Ribonate; Ribonate; Ribonic acid	HMDB00539; HMDB00867; HMDB59750; HMDB60255; HMDB60256	C00878; C01685; C05411
175	165.04	TRUE	0.0319015	30035.6	0.000984473	C6H14OS2	-H(-)	100	S-Propyl 1-propanesulfinothioate	1-Propanesulfinothioic acid, S-propyl ester; O-Benzoylthiamine; S-Propyl 1-propanesulfinothioate, 9CI; S-Propyl propane-1-thiosulphinate	HMDB34394
176	165.103	TRUE	-0.0163113	5897.71	9.23892e-05	C9H14N2O	-H(-)	100	3-Isopropyl-2-methoxy-5-methylpyrazine	1dzk; 2-Isobutyl-3-methoxy-Pyrazine; 2-Isobutyl-3-methoxypyrazine; 2-Isobutyl-3-methoxypyrazine, 8CI; 2-Methoxy-3-(1-methyl-propyl) pyrazine; 2-Methoxy-3-(1-methylpropyl)-Pyrazine; 2-Methoxy-3-(2-methyl-propyl) pyrazine; 2-Methoxy-3-(2-methylpropyl)-Pyrazine; 2-Methoxy-3-isobutylpyrazine; 2-Methoxy-3-sec-butylpyrazine; 2-Methoxy-5-methyl-3-(1-methylethyl)pyrazine, 9CI; 2-Sec-Butyl-3-Methoxypyrazi…	HMDB29742; HMDB31860; HMDB32933
177	165.128	TRUE	0.0684889	2411.96	0.000107156	C11H18O	-H(-)	100	(-)-Nopol	(2,6,6-Trimethyl-1-cyclohexen-1-yl)acetaldehyde; 10,11,12,13-Tetranor-a-santalan-9-ol; 2,6,6-Trimethyl-1-Cyclohexene-1-acetaldehyde; 2,6,6-Trimethyl-1-cyclohexene-1-acetaldehyde; 2-Amyl-3-methyl-2-cyclopenten-1-one; 2-N-Pentyl-3-methyl-2-cyclopenten-1-one; 2-Pentyl-3-methyl-2-cyclopenten-1-one; 2-Pentylidene-Cyclopentanone; 2-Pentylidenecyclopentan-1-one; 3-(4-Methylcyclohex-3-en-1-yl)butyraldehy…	HMDB30002; HMDB30252; HMDB31359; HMDB31565; HMDB31728; HMDB32540; HMDB33546; HMDB36190; HMDB36815
178	166.019	TRUE	0.276854	8446.76	-0.0013848	C4H9NO4S	-H(-)	54	Homocysteinesulfinic acid	2-Amino-4-sulfino-Butanoate; 2-Amino-4-sulfino-Butanoic acid; 2-Amino-4-sulfino-Butyric acid; 2-Amino-4-sulfinobutyric acid	HMDB06462
179	166.051	TRUE	0.303272	10817.9	9.54895e-05	C8H9NO3	-H(-)	100	Pyridoxal	1,2,3,4-Tetrahydro-4-hydroxyphthalimide; 1,2,3,6-Tetrahydro-3-hydroxyphthalimide; 3-Hydroxy-5-(hydroxymethyl)-2-methylpyridine-4-carboxaldehyde; 5-Hydroxy-4-(hydroxymethyl)-6-methyl-3-Pyridinecarboxaldehyde; 5-Hydroxy-4-(hydroxymethyl)-6-methyl-Nicotinaldehyde; 5-Hydroxy-4-(hydroxymethyl)-6-methylpyridine-3-carbaldehyde; Pyridoxal; Pyridoxaldehyde	HMDB01545; HMDB04290; HMDB34887; HMDB34889; HMDB60374	C00250; C06051
180	166.061	TRUE	0.268434	6886.01	0.000759731	C7H9N3O2	-H(-)	100	(S)-Spinacine	Spinacine	HMDB29873; HMDB60362
181	166.087	TRUE	0.0144948	2457.07	0.000101093	C9H13NO2	-H(-)	100	3-Methoxytyramine	(+)-Synephrine; (+)-[(methylamino)methyl]-Benzenemethano; (+)-p-Synephrine; 2-(2-Furanyl)-3-hydroxypiperidine; 2-(3-Hydroxy-2-piperidinyl)furan; 3-Hydroxy-4-methoxy-Benzeneethanamine; 3-Hydroxy-4-methoxyphenethylamine; 3-Methoxy-4-hydroxyphenylethyl amine; 3-Methoxytyramine; 3-Methyl-5-(2-pyrrolidinyl)-2(5H)-furanone; 3-O-Methyldopamine; 4-(2-(Methylamino)ethyl)-1,2-Benzenediol; 4-(2-Amino-ethyl)…	HMDB00022; HMDB02182; HMDB04826; HMDB12162; HMDB14748; HMDB15165; HMDB32020; HMDB38869; HMDB39837; HMDB41888; HMDB60592; HMDB60807	C04548; C05587; C07146; C07441; C07453; C07832	CHEBI:742324; CID:1669
182	167.021	TRUE	0.627989	26492.7	7.65114e-05	C5H4N4O3	-H(-)	100	Urate	1H-Purine-2,6,8-triol; 2,6,8-Trihydroxypurine; 2,6,8-Trioxopurine; 2,6,8-Trioxypurine; Lithate; Lithic acid; Purine-2,6,8(1H,3H,9H)-trione; Urate; Uric acid	HMDB00289	C00366
183	167.035	TRUE	0.540372	26480.3	-1.79792e-05	C8H8O4	-H(-)	100	Homogentisate	(+/-)-alpha,4-dihydroxy-Benzeneacetate; (+/-)-alpha,4-dihydroxy-Benzeneacetic acid; (2,5-dihydroxyphenyl)-Acetate; (2,5-dihydroxyphenyl)-Acetic acid; (3,4-Dihydroxyphenyl)acetate; (3,4-Dihydroxyphenyl)acetic acid; (3,4-dihydroxyphenyl)-Acetic acid; (R)-4-Hydroxymandelate; (RS)-p-Hydroxymandelate; (RS)-p-Hydroxymandelic acid; (S)-4-Hydroxymandelate; 1,1',1'',1'''-[Dithiobis(carbonothioylnitrilo)]t…	HMDB00130; HMDB00484; HMDB00750; HMDB00822; HMDB01336; HMDB01868; HMDB06242; HMDB29644; HMDB29673; HMDB33129; HMDB34335; HMDB59713; HMDB60003	C00544; C01161; C01692; C05577; C06672; C10331; C11527
184	167.071	TRUE	0.343876	11265.7	0.000352076	C9H12O3	-H(-)	100	2,6-Dimethoxy-4-methylphenol	(4-Hydroxy-3-methoxyphenyl)ethanol; 1,3,3-Trimethyl-7-oxabicyclo-[4.1.0]-heptane-2,5-dione; 1,3,3-Trimethyl-7-oxabicyclo[4.1.0]heptane-2,5-dione; 1,3,5-Trimethoxybenzol; 1-(3-Furanyl)-4-hydroxy-1-pentanone, 9CI; 1-Ipomeanol; 2,6-Dimethoxy-4-methyl-Phenol; 2,6-Dimethoxy-4-methyl-phenol; 2,6-Dimethoxy-4-methylphenol, 9CI; 2,6-Dimethoxy-p-cresol; 2-(4-Guaiacyl)-ethanol; 2-(4-Hydroxy-3-methoxyphenyl)…	HMDB29680; HMDB30472; HMDB30473; HMDB32252; HMDB32921; HMDB37729; HMDB38925; HMDB59963
185	167.082	TRUE	0.113227	5559.12	0.000157934	C8H12N2O2	-H(-)	100	Pyridoxamine	2-Methyl-4-aminomethyl-5-hydroxymethyl-3-Pyridinol; 4-(Aminomethyl)-5-(hydroxymethyl)-2-methyl-3-pyridinol; 4-(Aminomethyl)-5-hydroxy-6-methyl-3-Pyridinemethanol; PM; Pyridoxylamine	HMDB01431	C00534
186	167.107	TRUE	0.335194	12297	0.000799421	C10H16O2	-H(-)	100	C10:2	(3E)-3-hexen-1-yl ester(2E)-2-Butenoic acid; (3E)-3-hexenyl ester(2E)-2-Butenoic acid; (3Z)-3-Hexenyl (2Z)-2-butenoate; (3Z)-3-hexen-1-yl ester(2E)-2-Butenoic acid; (3z)-3-hexenyl Ester(2e)-2-butenoic Acid; (E)-3-Hexenyl crotonate; (R)-5,6-Dihydro-6-pentyl-2H-pyran-2-one; (Z)-3-Hexenyl crotonate; (Z)-3-hexenyl (E)-2-butenoate; (Z)-7-Decen-5-olide; (Z)-Dec-7-en-5-olide; (Z)-Tetrahydro-6-(2-penteny…	HMDB13105; HMDB31156; HMDB31273; HMDB32219; HMDB32312; HMDB32313; HMDB32319; HMDB32434; HMDB33700; HMDB34452; HMDB34670; HMDB35714; HMDB35766; HMDB35829; HMDB36067; HMDB36103; HMDB37014; HMDB37175; HMDB37821; HMDB40639	C02108; C09836; C16461
187	167.144	TRUE	0.613649	3475.42	4.3528e-05	C11H20O	-H(-)	100	10-Undecenal	(3E)-4,8-Dimethyl-3,7-nonadien-2-ol; 1-Undecen-10-al; 10-Hendecenal; 10-Undecen-1-al; 10-Undecenyl aldehyde; 10-Undecylenealdehyde; 10-Undecylenic aldehyde; 4,8-Dimethyl-3,7-Nonadien-2-ol; 4,8-Dimethyl-3,7-nonadien-2-ol; 4,8-Dimethylnona-3,7-dien-2-ol; 9-Hendecenal; Aldehyde C-11 undecylenic; Aldehyde C-11, undecylenic; C-11 Aldehyde, undecylenic; FEMA 3094; FEMA 3095; FEMA 3423; N-UNDECYLENIC AL…	HMDB31128; HMDB32238; HMDB33577; HMDB35417; HMDB37807; HMDB40247
188	168.067	TRUE	-0.1013	11911.9	4.14624e-05	C8H11NO3	-H(-)	100	Pyridoxine	(-)-(R)-Norepinephrine; (-)-Arterenol; (-)-Noradrenaline; (-)-Norepinephrine; (-)-alpha-(Aminomethyl)protocatechuyl alcohol; (R)-(-)-Norepinephrine; (R)-4-(2-Amino-1-hydroxyethyl)-1,2-benzenediol; (R)-Noradrenaline; (R)-Norepinephrine; 2,4,5-Trihydroxyphenethylamine; 2-Methyl-3-hydroxy-4,5-bis(hydroxymethyl)pyridine; 2-Methyl-3-hydroxy-4,5-di(hydroxymethyl)pyridine; 2-Methyl-4,5-bis(hydroxymethyl…	HMDB00216; HMDB00239; HMDB01537; HMDB04817; HMDB35178; HMDB37685	C00314; C00547
189	170.046	TRUE	0.138756	6953.87	0.000142832	C7H9NO4	-H(-)	100	Tetrahydrodipicolinate	(S)-2,3,4,5-tetrahydropyridine-2,6-dicarboxylate; 2,3,4,5-Tetrahydro-2,6-dipicolinate; 2,3,4,5-Tetrahydro-2,6-pyridinedicarboxylic acid; 2,3,4,5-Tetrahydrodipicolinate; 2,3,4,5-Tetrahydrodipicolinic acid; 2,3,4,5-Tetrahydropyridine-2,6-dicarboxylic acid; Delta1-piperideine-2,6-dicarboxylate; L-2,3,4,5-Tetrahydrodipicolinate; Thdpa	HMDB12289	C03972
190	170.119	TRUE	0.332428	13040.7	0.000142516	C9H17NO2	-H(-)	100	Gabapentin	1-(Aminomethyl)cyclohexaneacetic acid; Aclonium; Gabapentin; Gabapentine; Gabapentino; Gabapentinum; Gabapetin; Neurontin; Novo-Gabapentine	HMDB05015
191	171.011	TRUE	0.263762	10607.6	0.00104868	C7H8O3S	-H(-)	92	p-Toluenesulfonic acid	4-methylbenzenesulfonic acid; 4-toluenesulfonic acid; PARA-TOLUENE SULFONATE; Toluen-4-sulfonsaeure; Toluene-4-sulfonate; Tosylate; p-methylbenzenesulfonic acid; p-methylphenylsulfonic acid; p-toluenesulphonic acid; p-tolylsulfonic acid; toluene-4-sulfonic acid; tosylic acid	HMDB59933	C06677
192	171.044	TRUE	0.308933	3509.7	0.00125971	C11H8O2	-H(-)	66	Menadione	(Z)-2-Decene-4,6,8-triynoic acid methylester; 2-Methyl-1,4-naftochinon; 2-Methyl-1,4-naphthalendione; 2-Methyl-1,4-naphthalenedione; 2-Methyl-1,4-naphthochinon; 2-Methyl-1,4-naphthodione; 2-Methyl-1,4-naphthoquinone; 2-Methylnaphthoquinone; 2Z-Dehydromatricaria ester; 3-Methyl-1,4-naphthoquinone; Aquakay; Aquinone; Hemodal; Juva-K; K-Thrombyl; K-Vitan; Kaergona; Kanone; Kappaxan; Kappaxin; Karcon…	HMDB01892; HMDB33765	C05377; C08446
193	171.056	TRUE	0.220368	4302.48	0.000737293	C10H8N2O	-H(-)	100	3-Acetyl-2,7-naphthyridine	1-(2,7-Naphthyridin-3-yl)-Ethanone; 1-(2,7-Naphthyridin-3-yl)ethanone, 9CI; 2,7-Naphthyridine-3-methylketone; 3-(Cyanomethyl)-4-hydroxyindole; 4-Hydroxy-1H-indole-3-acetonitrile; Naphthyridylmethylketone	HMDB37296; HMDB38462
194	171.066	TRUE	-0.263473	68055.2	0.000106589	C8H12O4	-H(-)	100	2-Octenedioic acid	(Z)-4-Octene-1,8-dioate; (Z)-4-Octene-1,8-dioic acid; 1-Hexene-1,6-dicarboxylate; 1-Hexene-1,6-dicarboxylic acid; 2,4-Dioxohexanoic acid, ethyl ester; 2-Butenedioic acid (2E)-, 1,4-diethyl ester; 2-Butenedioic acid (2E)-, diethyl ester; 2-Butenedioic acid (E)-, diethyl ester; 2-Butenedioic acid (E)-, diethyl ester (9CI); 2-Butenedioic acid(E)-,diethyl ester; 2-Octenedioate; 2-Octenedioic acid; An…	HMDB00341; HMDB04982; HMDB13312; HMDB32352; HMDB34851; HMDB38601
195	171.102	TRUE	0.705559	120283	0.00017431	C9H16O3	-H(-)	100	Tetrahydrofurfuryl butyrate	(Tetrahydro-2-furanyl)methyl butanoate; (Tetrahydro-2-furyl)methyl butyrate; 3-Methylbutyl 3-oxobutanoate; 3-Methylbutyl acetoacetate; 3-Methylbutyl beta-ketobutyrate; 4-Ketopentanoic acid butyl ester; Acetoacetic acid isoamyl ester; Acetoacetic acid, isopentyl ester; Butanoic acid, (tetrahydro-2-furanyl)methyl ester; Butanoic acid, 2-tetrahydrofurylmethyl ester; Butanoic acid, 3-oxo-, 3-methylbu…	HMDB36188; HMDB36213; HMDB36396; HMDB40165; HMDB40202; HMDB40203; HMDB59936; HMDB59937; HMDB60287
196	171.139	TRUE	0.369529	175003	7.49727e-05	C10H20O2	-H(-)	100	Decanoic acid (FA10:0)	(1Alpha,3beta,4beta)-p-menthane-3,8-diol; (2E)-1,1-Diethoxy-2-hexene; (3Z)-1-(1-Ethoxyethoxy)-3-hexene; (E)-1,1-Diethoxyhex-2-ene; (E)-1-(1-Ethoxyethoxy)-3-hexene; (E)-1-(1-Ethoxyethoxy)hex-3-ene; (Z)-1-(1-Ethoxyethoxy)-3-hexene; (Z)-1-(1-Ethoxyethoxy)hex-3-ene; (Z)-1-Ethoxy-1-(3-hexenyloxy)ethane; (phenylmethyl)-Penicillin; (phenylmethyl)-Penicillinic acid; (phenylmethyl)penicillin; (phenylmethy…	HMDB00511; HMDB29760; HMDB30029; HMDB31264; HMDB31739; HMDB32045; HMDB32070; HMDB32155; HMDB32264; HMDB32302; HMDB32315; HMDB33620; HMDB34457; HMDB34849; HMDB35595; HMDB35723; HMDB36136; HMDB36145; HMDB36228; HMDB37387; HMDB37849; HMDB38038; HMDB38602; HMDB38783; HMDB39218; HMDB40157; HMDB40167; HMDB40195; HMDB40211; HMDB40529; HMDB41216	C01571; C12289; C12292
197	172.039	TRUE	0.243332	4849.71	0.00104517	C10H7NO2	-H(-)	93	2-Quinolinecarboxylic acid	2-Carboxyquinoline; 2-Quinolinecarboxylate; 2-Quinolinecarboxylic acid; 2-Quinolinylcarboxylate; 2-Quinolinylcarboxylic acid; Quinaldate; Quinaldic acid; Quinaldinate; Quinaldinic acid; Quinolin-2-carboxylate; Quinolin-2-carboxylic acid; Quinoline-2-carboxylate; Quinoline-2-carboxylic acid	HMDB00842	C06325
198	172.061	TRUE	0.204074	8577.1	0.000128046	C7H11NO4	-H(-)	100	Acetyl-Glu-semialdehyde	2-Acetamido-5-oxopentanoate; 2-Acetamido-5-oxopentanoic acid	HMDB06488	C01250
199	172.097	TRUE	0.416335	6611.07	0.000545114	C8H15NO3	-H(-)	100	Acetyl-Leu	Acetyl-L-leucine; Caproylglycine; Hexanoylglycine; Isovalerylalanine; N-Acetyl-L-leucin; N-Acetyl-L-leucine; N-Acetylleucine; N-Caproylglycine; N-Hexanoyl-Glycine; N-Hexanoylglycine; N-Isovaleryl-L-alanine; N-Isovalerylsarcosine	HMDB00701; HMDB00747; HMDB02087; HMDB11756	C02710
199	172.097	TRUE	0.416335	6611.07	-0.000576387	C8H12N2O	.F(-) [+1]	32	2-Methoxy-(3 or 5 or 6)-isopropylpyrazine	2-Isopropyl-3-methoxypyrazine; 2-Isopropyl-5-methoxypyrazine; 2-Isopropyl-6-methoxypyrazine; 3-Isopropyl-2-methoxypyrazine	HMDB32381; HMDB40052; HMDB40053; HMDB40340
200	172.109	TRUE	0.558592	21699.5	0.000526474	C7H15N3O2	-H(-)	100	Indospicine		HMDB59607
201	173.008	TRUE	0.730214	10653.9	0.000974867	C6H6O6	-H(-)	100	Aconitate	(1E)-1-propene-1,2,3-tricarboxylic acid; (1E)-Prop-1-ene-1,2,3-tricarboxylic; (1E)1-Propene-1,2,3-tricarboxylate; (1E)1-Propene-1,2,3-tricarboxylic acid; (1Z)-1-Propene-1,2,3-tricarboxylate; (1Z)-1-Propene-1,2,3-tricarboxylic acid; (E)-1-propene-1,2,3-tricarboxylic acid; (E)-Aconitic acid; (Z)-1-Propene-1,2,3-tricarboxylate; (Z)-1-Propene-1,2,3-tricarboxylic acid; (Z)-Aconitate; (Z)-Aconitic acid…	HMDB00072; HMDB00958; HMDB01264	C00417; C00425; C02341
201	173.008	TRUE	0.730214	10653.9	-0.000383333	C7H6O2S	.F(-)	40	1-(2-Thienyl)-1,2-propanedione	1-(2-Thienyl)-1,2-Propanedione; 1-(2-Thienyl)propane-1,2-dione; 2-Pyruvoylthiophene	HMDB40002
202	173.024	TRUE	-0.283996	4089.42	0.000161541	C10H6O3	-H(-)	100	Juglone	-Hydroxy-1,4-naphthalenedione; 3-Formylisocoumarin; 5-Hydroxy-1,4-naphthalenedione, 9CI; 8-Hydroxy-1,4-Naphthoquinone; 8-Hydroxy-1,4-naphthalenedione; Antibiotic PD7; Artemidinal; C.I. Natural Brown 7; CI 75500; Isocoumarin-3-carboxaldehyde; Juglone; Lawsone; Nucin; PD7; Regianin	HMDB30577; HMDB30773	C03840
203	173.061	TRUE	0.392897	7361.79	0.00012582	C11H10O2	-H(-)	100	Menadiol	(3E)-3-propylidene-2-benzofuran-1(3H)-one; 1-Hydroxy-4-methoxynaphthalene; 3-Propylidene-1(3H)-Isobenzofuranone; 3-Propylidene-Phthalide; 3-Propylidenephthalide; 4-Methoxy-1-Naphthalenol; 4-Methoxy-1-Naphthol; 4-Methoxy-1-naphthol; FEMA 2952; Isopropylidenephthalide; Phthalide, 3-propylidene (6CI,8CI); Propylidene phthalide; Propylidenephthalide	HMDB31845; HMDB32727
204	173.071	TRUE	0.126056	4498.36	0.000923043	C10H10N2O	-H(-)	100	Indole-acetamide	(indol-3-yl)acetamide; 1-Indole-3-acetamide; 1-Phenyl-3-methyl-1H-4,5-dihydropyrazol-5-one; 1-Phenyl-3-methyl-2-pyrazolin-5-one; 1-Phenyl-3-methyl-5-oxopyrazole; 1-Phenyl-3-methyl-5-pyrazolinone; 1-Phenyl-3-methyl-5-pyrazolone; 1H-Indole-3-acetamide; 2,4-Dihydro-5-methyl-2-phenyl-3H-pyrazol-3-one; 2-(1H-Indol-3-yl)acetamide; 2-(3-Indolyl)acetamide; 3-Indoleacetamide; 3-Indolylacetamide; 3-Methyl-…	HMDB06240; HMDB29739	C02693; C13008
205	173.094	TRUE	0.556154	6181.55	-0.000473265	C7H14N2O3	-H(-)	100	Acetylornithine	(+)-Theanine; (2S)-2-acetamido-5-aminopentanoate; (2S)-2-acetamido-5-aminopentanoic acid; AOR; Acetyl-Ornithine; G-V Dipeptide; GV dipeptide; Gly-Val; Glycine Valine dipeptide; Glycine-Valine dipeptide; Glycylvaline; L-Glycyl-L-Valine; L-Theanine; L-Valyl-L-Glycine; L-gamma-Glutamylethylamide; N(2)-Acetyl-L-ornithine; N-gamma-Ethyl-L-glutamine; N2-Acetyl-L-ornithine; Theanine; V-G Dipeptide; VG d…	HMDB03357; HMDB28854; HMDB29127; HMDB34365	C00437
206	173.104	TRUE	-0.157248	64874.7	1.10959e-05	C6H14N4O2	-H(-)	100	Arginine	(S)-2-Amino-5-[(aminoiminomethyl)amino]pentanoate; (S)-2-Amino-5-[(aminoiminomethyl)amino]pentanoic acid; (S)-2-amino-5-[(aminoiminomethyl)amino]-Pentanoate; (S)-2-amino-5-[(aminoiminomethyl)amino]-Pentanoic acid; 2-Amino-5-guanidinovalerate; 2-Amino-5-guanidinovaleric acid; 5-[(Aminoiminomethyl)amino]-L-Norvaline; Arginine; D-2-Amino-5-guanidinovalerate; D-2-Amino-5-guanidinovaleric acid; L-(+)-…	HMDB00517; HMDB03416	C00062; C00792
207	174.041	TRUE	0.466794	12093.8	0.000227868	C6H9NO5	-H(-)	100	Acetyl-Asp	(2S)-2-(formylamino)pentanedioate; (2S)-2-(formylamino)pentanedioic acid; (2S)-2-acetamidobutanedioate; (2S)-2-acetamidobutanedioic acid; (2S)-2-formamidopentanedioate; (2S)-2-formamidopentanedioic acid; (S)-2-(acetylamino)butanedioate; (S)-2-(acetylamino)butanedioic acid; (S)-2-(acetylamino)succinic acid; Acetyl-L-aspartate; Acetyl-L-aspartic acid; Acetylaspartate; Acetylaspartic acid; L-N-Acety…	HMDB00812; HMDB03470; HMDB39163; HMDB60273	C01042; C01045
208	174.056	TRUE	0.229756	6186.76	3.91464e-06	C10H9NO2	-H(-)	100	Indole-3-acetate	(1H-Indol-3-yl)-acetate; (1H-Indol-3-yl)-acetic acid; (5-hydroxy-1H-indol-3-yl)acetaldehyde; (5-hydroxyindol-3-yl)acetaldehyde; 1-Methoxy-1H-indole-3-carboxaldehyde, 9CI; 1-Methoxy-3-formylindole; 1H-Indol-3-ylacetate; 1H-Indol-3-ylacetic acid; 1H-Indole-3-acetate; 1H-Indole-3-acetic acid; 2-(1H-Indol-3-yl)acetate; 2-(1H-Indol-3-yl)acetic acid; 2-(3-Indolyl)acetate; 2-(3-Indolyl)acetic acid; 2-Hy…	HMDB00197; HMDB04073; HMDB38628; HMDB40972	C00954; C05634
209	174.077	TRUE	0.456923	5320.23	7.56179e-05	C7H13NO4	-H(-)	100	Calystegin B2	(+-)-2-Aminopimelic acid; (2S)-2-aminoheptanedioic acid; 2-Amino-(+-)-Heptanedioic acid; 2-Amino-Heptanedioic acid; 2-Aminopimelate; 2-Aminopimelic Acid; 4-(2-Carboxy-ethylamino)-butyrate; 4-(2-Carboxy-ethylamino)-butyric acid; CEGABA; Calystegin B2; Calystegine B2; Calystegine B5; Carboxyethyl-GABA; DL-2-Aminopimelate; DL-2-Aminopimelic Acid(alpha-); Dl-2-Aminopimelic acid; N-Carboxyethyl-gamma-…	HMDB02201; HMDB34252; HMDB36383; HMDB38594	C10851
210	175.025	TRUE	0.721551	108159	9.0063e-05	C6H8O6	-H(-)	100	Hexuronic acid; Ascorbate	(+)-Sodium L-ascorbate; (+)-ascorbate; (+)-ascorbic acid; 1,2,3-Tripropanetricarboxylic acid; 3-Carboxyglutaric acid; 3-Keto-L-gulofuranolactone; 3-Oxo-L-gulofuranolactone; Adenex; Allercorb; Antiscorbic vitamin; Antiscorbutic vitamin; Arco-cee; Ascoltin; Ascor-B.I.D.; Ascorb; Ascorbajen; Ascorbate; Ascorbic acid; Ascorbicab; Ascorbicap; Ascorbicin; Ascorbin; Ascorbutina; Ascorin; Ascorteal; Asco…	HMDB00044; HMDB06355; HMDB31193	C00072; C02670; C19806
211	175.061	TRUE	-0.0487001	60196.2	8.62291e-05	C7H12O5	-H(-)	100	3-Propylmalate	(2R,3S)-2-hydroxy-3-(propan-2-yl)butanedioate; (2R,3S)-2-hydroxy-3-(propan-2-yl)butanedioic acid; (2R,3S)-2-hydroxy-3-isopropylsuccinic acid; (2R,3S)-3-Isopropylmalate; (2R,3S)-3-carboxy-2-hydroxy-4-methylpentanoate; (2R,3S)-3-carboxy-2-hydroxy-4-methylpentanoic acid; (2R,3S)-3-isopropylmalic acid; (2S)-2-Isopropylmalate; 1,2,3-Propanetriol, 1,2-diacetate; 1,2-Diacetin; 1,2-Diacetylglycerol; 1,2-…	HMDB00402; HMDB02025; HMDB12156; HMDB29169; HMDB31712	C02504; C04411
212	175.076	TRUE	0.251646	17814.2	0.000309217	C11H12O2	-H(-)	100	Ethyl cinnamate	(2E)-3-Phenyl-2-propenyl acetate; (e)-cinnamyl acetate; (e)-ethyl cinnamate; 2-(2-Phenylethenyl)-1,3-Dioxolane; 2-Methyl-3-(4-methoxyphenyl)-2-propenal; 2-Propenyl benzeneacetate; 2-Propenyl phenylacetate; 2-Styryl-1,3-Dioxolane; 2-Styryl-1,3-dioxolane, 8CI; 3-(4-Methoxyphenyl)-2-methyl-2-Propenal; 3-(4-Methoxyphenyl)-2-methylacrylaldehyde; 3-Phenyl-2-propenyl acetate; 3-Phenyl-ethyl ester(E)-2-P…	HMDB29699; HMDB33834; HMDB36905; HMDB37142; HMDB37145	C12299
213	175.087	TRUE	0.510393	5651.09	0.00053599	C10H12N2O	-H(-)	100	Serotonin	(-)-Cotinine; (S)-(-)-Cotinine; (S)-Cotinine; 3-(2-Aminoethyl)-1H-indol-5-ol; 3-(2-Aminoethyl)indol-5-ol; 3-(b-Aminoethyl)-5-hydroxyindole; 5-HT; 5-HTA; 5-Hydroxy-3-(b-aminoethyl)indole; 5-Hydroxy-tryptamine; 5-Hydroxyltryptamine; 5-Hydroxytriptamine; 5-Hydroxytryptamine; Antemovis; Cotinina; Cotininum; DS substance; Enteramin; Enteramine; S-(-)-Cotinine	HMDB00259; HMDB01046	C00780
214	176.021	TRUE	0.745491	5799.48	0.000257549	C6H11NOS2	-H(-)	100	Sulforaphane	1-Isothiocyanato-4-(methylsulfinyl)-Butane; 1-Isothiocyanato-4-(methylsulfinyl)butane; 4-Methylsulfinyl butyl isothiocyanate; DL-sulforaphane; SFN; Sulforafan; Sulforaphane; Sulforathane	HMDB05792
215	176.036	TRUE		6523.8	-0.000512032	C9H7NO3	-H(-)	100	4-Acetyl-2(3H)-benzoxazolone	4-Acetylbenzoxazolin-2-one	HMDB40612
215	176.036	TRUE		6523.8	0.000630268	C6H7NO4	.F(-)	40	2-Aminomuconic acid	2-Aminohexa-2,4-dienedioate; 2-Aminohexa-2,4-dienedioic acid; 2-Aminomuconate; 2-Aminomuconic acid; O-Aminomuconate	HMDB01241	C02220
216	177.041	TRUE	0.363451	15866.8	-0.000247771	C6H10O6	-H(-)	100	Glucono-lactone	1,5-D-Gluconolactone; 1,5-Gluconolactone; 1,5-delta-Gluconolactone; 2-Dehydro-3-deoxy-D-gluconate; 2-Keto-3-deoxy-D-gluconate; 2-Keto-3-deoxygluconate; 2-Ketoglucose; 3,4,5-Trihydroxy-6-hydroxymethyl-tetrahydro-pyran-2-one; 3-Dehydro-beta-D-galactose; 3-Dehydro-beta-delta-galactose; 3-Deoxy-2-oxo-D-gluconate; 3-Deoxy-D-erythro-2-hexulosonate; 3-Deoxy-D-erythro-2-hexulosonic acid; 3-Keto-beta-D-ga…	HMDB00150; HMDB01353; HMDB01385; HMDB02541; HMDB03466; HMDB29932	C00198; C01040; C01216; C03383; C05394
216	177.041	TRUE	0.363451	15866.8	0.000620129	C7H14OS2	-H(-)	100	Methylthiomethyl 2-methylbutanethiolate		HMDB31714
217	177.056	TRUE	0.436064	20322.4	1.98059e-05	C10H10O3	-H(-)	100	4-Methoxycinnamic acid	(2E)-3-(4-Hydroxy-2-methoxyphenyl)-2-propenal; (4S)-4,8-Dihydroxy-alpha-tetralone; (E)-3-(4-Methoxyphenyl)acrylate; (E)-3-(4-Methoxyphenyl)acrylic acid; 2,2'-(Oxybis(methylene))bis-Furan; 2,2'-(Oxybis(methylene))bisfuran; 2,2'-(Oxydimethylene)di-Furan; 2,2'-(Oxydimethylene)difuran; 2,2'-Difurfuryl ether; 2,2'-[Oxybis(methylene)]bis-Furan; 2,2'-[Oxybis(methylene)]bisfuran; 2-[(2-Furylmethoxy)methy…	HMDB02040; HMDB30903; HMDB31055; HMDB33248; HMDB38712; HMDB38965; HMDB39471
218	177.067	TRUE	0.4372	6535.87	-2.01184e-05	C9H10N2O2	-H(-)	100	4-Oxo-4-(3-pyridyl)-butanamide	2-(3-Ethenyl-1,5-dihydro-4-methyl-5-oxo-2H-pyrrol-2-ylidene)-Acetamide; 2-(4-Ethenyl-1,5-dihydro-3-methyl-5-oxo-2H-pyrrol-2-ylidene)-Acetamide; 3-Methyl-5-oxo-4-vinyl- (1,5-dihydropyrrol-2-ylidene)acetamide; 4-(3-Pyridyl)-4-oxobutyramide; 4-Methyl-5-oxo-3-vinyl-(1,5-dihydropyrrol-2-ylidene)acetamide; 4-Oxo-4-(3-pyridyl)-butanamide; Carbamide phenylacetate; POBAM; Phenacetylcarbamide; Phenacetylur…	HMDB01267; HMDB04145; HMDB04146; HMDB15253	C07428
219	177.077	TRUE	0.533195	6775.01	0.000125808	C7H14O5	-H(-)	100	Digitalose	2-Methylrhamnose; 2-O-Methyl-L-fucose; 2-O-Methylfucose; 6-Deoxy-2-O-methyl-L-Galactose	HMDB33789
219	177.077	TRUE	0.533195	6775.01	0.000725762	C8H16O2S	-H(-) [+2]	39	Methionyl butyrate	(methylthio)methyl hexanoate; 3-(Methylthio)propyl Butyrate; FEMA 3880; Hexanoic acid, (methylthio)methyl ester; Methylthiomethyl hexanoate	HMDB32378; HMDB38300; HMDB38920
220	177.103	TRUE	0.509222	5093.72	0.000651659	C10H14N2O	-H(-)	100	Pseudooxynicotine	(1'S,2'S)-Nicotine-N'-oxide; (2S)-N-oxide 3-(1-methyl-2-pyrrolidinyl)-Pyridine; 1'-Oxide Nicotine; 1-Methyl-2-(3-pyridyl)-2,3,4,5-tetrahydropyrrol-1-olate; 1-Methyl-2-(3-pyridyl)pyrrolidine 1-oxide; 2-Hydroxynicotine; 3-(1-Methyl-1-oxido-2-pyrrolidinyl)pyridine; 3-(1-Methyl-1-oxidopyrrolidin-2-yl)pyridine; 4-(Methylamino)-1-(3-pyridinyl)-1-butanone; 4-(Methylamino)-1-(3-pyridyl)-1-butanone; N-Oxi…	HMDB01240; HMDB01329; HMDB01497; HMDB60679	C16569
221	178.051	TRUE	0.148464	9105.63	1.0288e-05	C9H9NO3	-H(-)	100	Hippurate	(benzoylamino)-Acetate; (benzoylamino)-Acetic acid; -(2-Nitrovinyl)anisole; -(4-Methoxyphenyl)-2-nitroethene; -Methoxy-4-(2-nitrovinyl)benzene; -methoxy-b-nitrostyrene; -methoxy-w-nitrostyrene; 1-(4-Methoxyphenyl)-2-nitroethene; 1-(4-Methoxyphenyl)-2-nitroethylene; 1-Methoxy-4-(2-nitroethenyl)-Benzene; 1-Methoxy-4-(2-nitrovinyl)benzene; 1-Methoxy-4-[(E)-2-nitroethenyl]benzene; 2'-Nitro vinyl anis…	HMDB00714; HMDB00992; HMDB12884; HMDB32398; HMDB32595	C01586; C19569
222	178.072	TRUE	0.602449	2728.73	7.94752e-05	C6H13NO5	-H(-)	100	Hexosamine	(+)-2-amino-2-deoxy-D-glucopyranose; (3R,4R,5S,6R)-3-amino-6-(hydroxymethyl)oxane-2,4,5-triol; 1-Amino-1-deoxy-D-fructose; 2-Amino-2-deoxy-D-Glucose; 2-Amino-2-deoxy-D-glucopyranose; 2-Amino-2-deoxy-beta-D-glucopyranose; 2-Amino-2-deoxyglucose; 2-Aminoglucose; 2-Deoxy-2-amino-D-glucose; 2-Deoxy-2-aminoglucose; Chitosamine; Cosamin; D-(+)-Glucosamine; D-Glucosamine; D-Isoglucosamine; beta-D-Glucos…	HMDB01514; HMDB02030; HMDB30091	C00329; C08349
223	179.035	TRUE	0.181351	19351	0.000438397	C9H8O4	-H(-)	100	4-Hydroxyphenylpyruvic acid	(p-Hydroxyphenyl)pyruvate; (p-Hydroxyphenyl)pyruvic acid; (p-hydroxyphenyl)-Pyruvate; (p-hydroxyphenyl)-Pyruvic acid; 2-(Acetyloxy)benzoate; 2-(Acetyloxy)benzoic acid; 2-(Methoxycarbonyl)benzoate; 2-(Methoxycarbonyl)benzoic acid; 2-Acetoxybenzenecarboxylic acid; 2-Acetoxybenzoate; 2-Acetoxybenzoic acid; 2-Carboxyphenyl acetate; 2-Hydroxy-3-(4-hydroxyphenyl)propenoate; 2-Hydroxy-3-(4-hydroxyphenyl…	HMDB00707; HMDB01879; HMDB01964; HMDB02130; HMDB03501; HMDB06915; HMDB11663; HMDB32057; HMDB32131	C01179; C01197; C01405; C01481; C05350; C12623
224	179.056	TRUE	0.501589	70172.1	0.000270625	C6H12O6	-H(-)	100	Hexose	(+)-Galactose; (+)-Glucose; (+)-mannose; (+-)-mannose; (-)-chiro-inositol; (-)-inositol; (1R,2R,3R,4R,5R,6R)-cyclohexane-1,2,3,4,5,6-hexol; (2S,4S,5R)-2,4,5,6-tetrahydroxyhexanoate; (2S,4S,5R)-2,4,5,6-tetrahydroxyhexanoic acid; 1,3,5/2,4,6-Cyclohexanehexol; 1,3-Dihydroxyacetone dimer; 1-L-Chiro-Inositol; 1L-Chiro-inositol; 2,5-Bis(hydroxymethyl)-1,4-dioxane-2,5-diol; 2,5-Dihydroxydioxane-2,5-dime…	HMDB00122; HMDB00143; HMDB00169; HMDB00211; HMDB00346; HMDB00516; HMDB00660; HMDB01151; HMDB01266; HMDB03345; HMDB03418; HMDB03449; HMDB06088; HMDB12326; HMDB32222; HMDB33704; HMDB34220	C00031; C00137; C00159; C00221; C00267; C00795; C00962; C00984; C01487; C01825; C02336; C06153; C08356; C15923
225	180.033	TRUE	0.354384	16140.9	0.00067226	C5H11NO4S	-H(-)	100	Acamprosate	3-(Acetylamino)propanesulphonic acid; 3-Acetamido-1-propanesulfonic acid; N-Acetylhomotaurine	HMDB14797
226	180.067	TRUE	0.798762	69629.7	5.88537e-05	C9H11NO3	-H(-)	100	Tyrosine	(-)-a-Amino-p-hydroxyhydrocinnamate; (-)-a-Amino-p-hydroxyhydrocinnamic acid; (-)-alpha-Amino-p-hydroxyhydrocinnamate; (-)-alpha-Amino-p-hydroxyhydrocinnamic acid; (2S)-2-azaniumyl-3-(3-hydroxyphenyl)propanoate; (S)-(-)-Tyrosine; (S)-2-Amino-3-(p-hydroxyphenyl)propionate; (S)-2-Amino-3-(p-hydroxyphenyl)propionic acid; (S)-3-(p-Hydroxyphenyl)alanine; (S)-Tyrosine; (S)-a-Amino-4-hydroxybenzenepropa…	HMDB00158; HMDB01119; HMDB02184; HMDB03831; HMDB06050; HMDB59720; HMDB60280	C00082; C04368; C19579
227	181.051	TRUE	0.298045	21183.7	-0.000873261	C9H10O4	-H(-)	100	Homovanillic acid	(3-Hydroxyphenyl)hydracrylate; (3-Hydroxyphenyl)hydracrylic acid; (4-Hydroxy-3-methoxyphenyl)acetate; (4-Hydroxy-3-methoxyphenyl)acetic acid; (RS)-3-(4-Hydroxyphenyl)lactate; (RS)-3-(4-Hydroxyphenyl)lactic acid; 1-(2,6-Dihydroxy-4-methoxyphenyl)ethanone; 2',4'-Dihydroxy-6'-methoxyacetophenone; 2',6'-Dihydroxy-4'-methoxyacetophenone; 2,6-Dihydroxy-4-methoxyacetophenone; 2,6-Dimethoxy-Benzoic acid;…	HMDB00118; HMDB00333; HMDB00423; HMDB00755; HMDB02643; HMDB04061; HMDB29232; HMDB29273; HMDB29646; HMDB33624; HMDB37274; HMDB41270; HMDB59763	C03672; C05582; C05583; C10447; C10680
227	181.051	TRUE	0.298045	21183.7	0.000269039	C6H10O5	.F(-)	40	Hydroxyadipate	(2R)-2-Hydroxyadipate; (2R)-2-Hydroxyadipic acid; (3S)-3-hydroxyadipate; (3S)-3-hydroxyadipic acid; 1,5-Anhydro-D-fructose; 1,5-Anhydrofructose; 1,6-Anhydro-D-glucose; 1,6-Anhydro-b-D-glucopyranose; 1,6-Anhydro-b-D-glucose; 1,6-Anhydro-beta-D-glucopyranose; 1,6-Anhydro-beta-D-glucose; 1,6-Anhydro-beta-delta-glucopyranose; 1,6-Anhydro-beta-delta-glucose; 1,6-Anhydro-beta-glucopyranose; 1,6-Anhydro…	HMDB00321; HMDB00345; HMDB00355; HMDB00368; HMDB00640; HMDB29934; HMDB32873; HMDB41561; HMDB59758	C02360; C02488; C03761; C11592
228	181.086	TRUE	0.521563	16743.3	-0.00126625	C6H10N6O	-H(-)	65	Dacarbazine	Biocarbazine R; DTIC; DTIE; Dacarbazino [INN-Spanish]; Dacarbazinum [INN-Latin]; Dtic-Dome; ICDMT; ICDT; Imidazole Carboxamide	HMDB14989
228	181.086	TRUE	0.521563	16743.3	0.00142115	C10H14O3	-H(-)	51	Amyl 2-furoate	(-)-Menthofuran oxide; 1-(2-Hydroxy-4-methoxyphenyl)-2-propanol; 1-Ethyl-3,5-dimethoxy-4-hydroxybenzene; 2,4,5,6,7,7a-Hexahydro-7a-hydroxy-3,6-dimethyl-2-benzofuranone; 2,6-Dimethoxy-4-ethylphenol; 2-Ethoxy-4-(methoxymethyl)-Phenol; 2-Ethoxy-4-(methoxymethyl)phenol, 9CI; 2-Furancarboxylic acid, pentyl ester; 2-Furancarboxylic acid, pentyl ester (9CI); 2-Furanylmethyl 3-methylbutanoate; 2-Furanylm…	HMDB29456; HMDB32607; HMDB33394; HMDB36522; HMDB37641; HMDB37727; HMDB38181; HMDB38354; HMDB39874; HMDB59891
229	181.123	TRUE	0.215576	6113.34	9.22345e-05	C11H18O2	-H(-)	100	Geranyl formate	(2-Hydroxyethyl)hydrazine; (2E)-3,7-Dimethyl-2,6-octadienyl formate; (2E)-3,7-dimethyl-2,6-octadien-1-ol, 1-formate; (2E)-3,7-dimethylocta-2,6-dien-1-yl formate; (2E,6Z)-Nona-2,6-dienyl acetate; (5E)-3,4-dimethyl-5-pentylidene-oxolan-2-one; (E)-3,7-Dimethyl-2,6-octadienyl formate; (E)-3-Hexenyldihydro-5-methylfuran-2(3H)-one; (E,Z)-2-Methyl-2-butenoic acid 3-hexenyl ester; (Z)-3-Hexenyl 2-methylc…	HMDB30006; HMDB30424; HMDB32050; HMDB32463; HMDB34708; HMDB34730; HMDB35156; HMDB36191; HMDB36215; HMDB37388; HMDB37829; HMDB38005; HMDB38068; HMDB38079; HMDB38245; HMDB38279; HMDB40595; HMDB59816	C12294
230	181.159	TRUE	0.595033	4756.14	0.000301512	C12H22O	-H(-)	100	Geosmin	1,10-Dimethyl-9-decalol; 11,12,13-Trinor-5-eudesmanol; 2-Ethyl-1,3,3-trimethyl-2-Norbornanol; 2-Ethyl-1,3,3-trimethyl-Bicyclo(2.2.1)heptan-2-ol; 2-Ethyl-1,3,3-trimethyl-Bicyclo(2.2.2)heptan-2-ol; 2-Ethyl-1,3,3-trimethylbicyclo(2.2.1)heptan-2-ol; 2-Ethylfenchol; 4,8a-Dimethyloctahydro-4a(2H)-naphthalenol; 4,8alpha-Dimethyl-octahydro-naphthalen-4alpha-ol; Ethyl fenchol; Ethyl-1,3,3-trimethyl-Bicycl…	HMDB31020; HMDB31102; HMDB31341; HMDB32279; HMDB32542; HMDB36461; HMDB38972	C16286
231	181.993	TRUE	0.463538	4613.19	-0.001216	C7H5NO3S	-H(-)	71	Saccharin	1, 2-Benzisothiazol-3(2H)-one, 1,1-dioxide; 1, 2-Benzisothiazolin-3-one 1,1-dioxide; 1, 2-Dihydro-2-ketobenzisosulfonazole; 1,1-Diox-1,2-benzisothiazol-3-one; 1,1-Dioxide-1,2-benzisothiazol-3(2H)-one; 1,1-Dioxide-1,2-benzisothiazolin-3-one; 1,1-Dioxo-1,2-benzisothiazol-3(2H)-one; 1,1-Dioxo-1,2-dihydro-1lambda*6*-benzo[D]isothiazol-3-one; 1,1-Dioxo-1,2-dihydro-benzo[D]isothiazol-3-one; 1,2-Benziso…	HMDB29723	C12283
231	181.993	TRUE	0.463538	4613.19	-7.37007e-05	C4H5NO4S	.F(-)	40	Acesulfame	1,2,3-Oxathiazin-4(3H)-one, 6-methyl-, 2,2-dioxide; 3,4-Dihydro-6-methyl-1,2,3-oxathiazin-4-one 2,2-dioxide; 3,4-Dihydro-6-methyl-1,2,3-oxathiazin-4-one-2,2-dioxide; 6-Methyl-1,2,3-oxathiazin-4(3H)-on 2,2-dioxid; 6-Methyl-1,2,3-oxathiazin-4(3H)-one 2,2-dioxide; 6-Methyl-1,2,3-oxathiazin-4(3H)-one 2,2-dioxide, 9CI; 6-Methyl-3,4-dihydro-1,2,3-oxathiazin-4-one 2,2-dioxide; Acesulfame [ban:inn]; Acet…	HMDB33585
232	182.046	TRUE	0.604006	4755.48	0.000122468	C8H9NO4	-H(-)	100	4-Pyridoxate	2-Methyl-3-hydroxy-4-carboxy-5-hydroxymethylpyridine; 3-Hydroxy-5-(hydroxymethyl)-2-methyl-4-pyridinecarboxylate; 3-Hydroxy-5-(hydroxymethyl)-2-methyl-4-pyridinecarboxylic acid; 3-Hydroxy-5-(hydroxymethyl)-2-methyl-Isonicotinate; 3-Hydroxy-5-(hydroxymethyl)-2-methyl-Isonicotinic acid; 3-Hydroxy-5-(hydroxymethyl)-2-methylisonicotinate; 3-Hydroxy-5-(hydroxymethyl)-2-methylisonicotinic acid; 3-Hydro…	HMDB00017	C00847	CHEBI:17405; CID:6723
232	182.046	TRUE	0.604006	4755.48	0.000955121	C8H10N2OS	-H(-) [+1]	58	Ethionamide sulphoxide		HMDB60624
233	183.066	TRUE	0.229862	10228.9	0.000111869	C9H12O4	-H(-)	100	7-Methyl-2-hydroxy-6-oxoocta-2,4-dienoate	1-(3-Hydroxy-4-methoxyphenyl)-1,2-ethanediol; 1-(4-Hydroxy-3-methoxyphenyl)-1,2-ethanediol; 1-(4-Hydroxyphenyl)-1,2,3-propanetriol, 9CI; 2-Hydroxy-3-oxabicyclo[3.3.0]oct-1(5)-eneacetic acid; 3-Methoxy-4-hydroxyphenethylene glycol; 3-Methoxy-4-hydroxyphenyl glycol; 4-Hydroxy-3-methoxy-b-phenylglycol; 4-Hydroxy-3-methoxy-beta-phenylglycol; 4-Hydroxy-3-methoxyphenyl glycol; 5,8-Dihydroquinoline-5,8-…	HMDB01490; HMDB35056; HMDB36072; HMDB39650; HMDB40603; HMDB59730	C05594
233	183.066	TRUE	0.229862	10228.9	0.000420869	C5H15NO4P	-H(-)	100	Choline-P	Choline phosphate; N-Trimethyl-2-aminoethylphosphonate; O-Phosphocholine; Phosphocholine; Phosphoryl-choline	HMDB01565	C00588
234	183.103	TRUE	0.397688	18317.6	9.57882e-05	C10H16O3	-H(-)	100	5-exo-Hydroxy-1,2-campholide	1-(1-(Acetyloxy)cyclohexyl)-Ethanone; 1-(1-(Acetyloxy)cyclohexyl)ethanone; 1-Acetoxy-1-acetylcyclohexane; 1-Acetoxycyclohexyl methyl ketone; 1-Acetylcyclohexyl acetate; 1-Hydroxycyclohexyl Methyl Ketone Acetate; 1-[1-(Acetyloxy)-1-cyclohexyl]ethanone, 9CI; 10-Oxo-8E-decenoic acid; FEMA 3701; Ketone, 1-hydroxycyclohexyl methyl, acetate; Methyl 1-acetoxycyclohexyl ketone; trans-1,2,trans-1,5-2-(1-F…	HMDB36117; HMDB36998; HMDB39052; HMDB39710; HMDB40883
235	183.139	TRUE	0.302244	8980.34	0.000131948	C11H20O2	-H(-)	100	Citronellyl formate	(+)-3,7-Dimethyloct-6-enyl formate; (-)-3,7-Dimethyloct-6-enyl formate; (1)-3,7-Dimethyloct-6-enyl formate; (2E)-2-Hexenyl 3-methylbutanoate; (2E)-2-Hexenyl pentanoate; (3Z)-3-Hexenyl 3-methylbutanoate; (3Z)-3-Hexenyl pentanoate; (E)-2-Hexenyl 2-methylbutyrate; (E)-2-Hexenyl isovalerate; (E)-2-Hexenyl pentanoate; (E)-2-Hexenyl valerate; (E)-3-Hexen-1-ol, pentanoate; (E)-Hex-2-enyl 2-methylbutyrat…	HMDB31062; HMDB31063; HMDB31087; HMDB31272; HMDB31406; HMDB31691; HMDB31843; HMDB32308; HMDB32320; HMDB32396; HMDB32404; HMDB32453; HMDB32461; HMDB32489; HMDB32534; HMDB33371; HMDB33724; HMDB34428; HMDB34429; HMDB36140; HMDB36784; HMDB37106; HMDB37185; HMDB37225; HMDB37309; HMDB38273; HMDB38274; HMDB38277; HMDB38278; HMDB38311; HMDB38906; HMDB40593	C12295; C13422; C13910
236	183.175	TRUE	0.825411	2470.46	9.95195e-05	C12H24O	-H(-)	100	Dodecylaldehyde	1-Dodecanal; 1-Dodecyl aldehyde; 12-(2,3-Dihydroxycyclopentyl)-2-dodecanone; 2,3-Epoxypropyl Methanesulphonate; 2,6,10-Trimethylundec-2-en-6-ol; 2-Methylnonylacetaldehyde; Aldehyde C-12, lauric; Aldehyde C12; Aldehyde MNA; C-12 Aldehyde, lauric; C-12 Lauric aldehyde; C12 aldehyde; Decyl methyl ketone; Dodecan-2-one; Dodecanaldehyde; Dodecanone-(2); Dodecyl aldehyde; Dodecylaldehyde; Duodecylic al…	HMDB31019; HMDB31734; HMDB32543; HMDB33933	C02278; C14996
237	184.002	TRUE	0.644299	4669.45	-3.24845e-05	C3H8NO6P	-H(-)	100	Phosphoserine	3-O-Phosphoserine; 3-Phospho-1-serine; 3-Phospho-serine; 3-Phosphoserine; DL-O-Phosphorylserine; DL-O-Phosphoserine; DL-O-Serine phosphate; DL-Serine dihydrogen phosphate; DL-Serine monophosphorate; DL-Serine monophosphoric acid; Dexfosfoserine; Energoserina; Fosforina; L-3-Phosphoserine; L-O-Phosphoserine; L-O-Serine phosphate; L-Phosphoserine; L-Serine dihydrogen phosphate (ester); L-Serine pho…	HMDB00272; HMDB01721	C01005
238	184.098	TRUE	0.239554	2719.67	-2.79486e-05	C9H15NO3	-H(-)	100	Pseudoecgonine	(+)-Pseudoecgonine; (2R,3S)-3-hydroxy-8-methyl-8-azabicyclo[3.2.1]octane-2-carboxylic acid; (2S,3S)-3-hydroxy-8-methyl-8-azabicyclo[3.2.1]octane-2-carboxylate; (2S,3S)-3-hydroxy-8-methyl-8-azabicyclo[3.2.1]octane-2-carboxylic acid; 3-b-Hydroxy-2-b-tropanecarboxylic acid; 3-beta-Hydroxy-2-beta-tropanecarboxylic acid; D-Pseudoecgonine; D-Psi-Ecgonine; Ekgonin; L-Ecgonine; Pseudo-ecgonine; Pseudoecg…	HMDB06348; HMDB06548	C10858; C12449
239	185.045	TRUE	0.253104	7221.9	0.000446344	C8H10O5	-H(-)	100	Erinapyrone C	5,6-Epoxy-5,6-dihydro-5-(1-hydroxyethyl)-2-(hydroxymethyl)-4H-pyran-4-one; 6-(1-Hydroxyethyl)-3-(hydroxymethyl)-2,7-dioxabicyclo[4.1.0]hept-3-en-5-one, 9CI	HMDB41026
240	185.071	TRUE	-0.117463	7488.5	0.000776465	C11H10N2O	-H(-)	100	1-Methoxy-1H-indole-3-acetonitrile	1-Methoxy-1H-indole-3-acetonitrile, 9CI; 1-Methoxyindoleacetonitrile	HMDB40973
241	185.082	TRUE	0.37687	20199.3	0.000162405	C9H14O4	-H(-)	100	5-(2-Methylpropyl)tetrahydro-2-oxo-3-furancarboxylic acid	2-Carboxy-4-octanolide; 2-Carboxy-6-methyl-4-heptanolide	HMDB30988; HMDB30992
242	186.042	TRUE	0.560902	3245.3	-0.000721109	C7H9NO5	-H(-)	100	1-(Malonylamino)cyclopropanecarboxylic acid	1-((Carboxyacetyl)amino)-Cyclopropanecarboxylic acid; 1-(Malonylamino)cyclopropane-1-carboxylic cid; 1-(Malonylamino)cyclopropanecarboxylic acid; MACC; Macpca	HMDB31700
242	186.042	TRUE	0.560902	3245.3	2.47148e-05	C7H10N2O2S	-H(-) [+1]	58	Carbimazole	Athyromazole; Carbethoxymethimazole; Carbimazol; Carbimazol [INN-Spanish, French]; Carbimazolum [INN-Latin]; Carbinazole	HMDB14533	C07615
243	186.056	TRUE	0.136453	3105.93	0.000365453	C11H9NO2	-H(-)	100	Indoleacrylic acid	3-Indoleacrylate; 3-Indoleacrylic acid; Indoleacrylate; Indoleacrylic acid	HMDB00734
244	186.076	TRUE	0.157438	3261.31	0.000872711	C8H13NO4	-H(-)	100	2-Keto-6-acetamidocaproate	2-Keto-6-acetamidocaproate; 2-Keto-6-acetamidocaproic acid; 2-Keto-6-acetamidohexanoate; 2-Keto-6-acetamidohexanoic acid; 2-Oxo-6-acetamidocaproate; 2-Oxo-6-acetamidocaproic acid; 6-Acetamido-2-oxohexanoate; 6-Acetamido-2-oxohexanoic acid	HMDB12150	C05548
245	186.113	TRUE	0.131268	12742	0.000170371	C9H17NO3	-H(-)	100	N-Heptanoylglycine	(Heptanoylamino)acetic acid; 1,2-Ethanediol; 2-(Heptanoylamino)acetic acid; Ethane-1,2-diol; Ethylene alcohol; Ethylene glycol; Ethylene oxide polymer; Glycol; Glycol alcohol; L-Glycol; L-Glycols; MXE; Miralax; Monoethylene glycol; N-(1-Oxoheptyl)glycine; N-(Carboxymethyl)heptanamide; Poly(oxyethylene) glycol; Polyethylene glycol 6000; Polyethylene oxide; a-Hydro-w-hydroxypoly(oxy-1,2-ethanediyl)…	HMDB13010; HMDB37790	C01092
246	187.006	TRUE	0.839399	7459.5	0.00059627	C7H8O4S	-H(-)	100	p-Cresol sulfate	4-Cresol sulfate; 4-Cresol sulphate; Benzyl sulfate; Benzyl sulphate; Mono(4-methylphenyl) Sulfate; Para-Cresol sulfate; Para-Cresol sulphate; Sulfuric acid mono(p-tolyl) ester (8CI); p-Cresol sulfate; p-Cresol sulphate; p-Cresyl sulfate; p-Cresyl sulphate; p-Cresyl-sulfate; p-Cresyl-sulphate; p-Cresylsulfate; p-Cresylsulphate; p-Tolyl sulfate (6CI,7CI); p-Tolyl sulphate (6CI,7CI)	HMDB11635; HMDB34782
247	187.025	TRUE	0.743367	9517.9	0.000163203	C7H8O6	-H(-)	100	cis-2-Methylaconitate	(2Z)-but-2-ene-1,2,3-tricarboxylic acid; (Z)-2-Butene-1,2,3-tricarboxylic acid; (Z)-But-2-ene-1,2,3-tricarboxylate; alpha-Methyl-cis-aconitate; alpha-Methylaconitate; cis-2-Butene-1,2,3-tricarboxylic acid	HMDB06357; HMDB60320	C04225
248	187.04	TRUE	0.409605	7147.38	-0.000384865	C11H8O3	-H(-)	100	Isoplumbagin	8-Hydroxy-2-methyl-1,4-naphthalenedione, 9CI; Isoplumbagin	HMDB35291
248	187.04	TRUE	0.409605	7147.38	0.000757435	C8H8O4	.F(-)	40	Homogentisate	(+/-)-alpha,4-dihydroxy-Benzeneacetate; (+/-)-alpha,4-dihydroxy-Benzeneacetic acid; (2,5-dihydroxyphenyl)-Acetate; (2,5-dihydroxyphenyl)-Acetic acid; (3,4-Dihydroxyphenyl)acetate; (3,4-Dihydroxyphenyl)acetic acid; (3,4-dihydroxyphenyl)-Acetic acid; (R)-4-Hydroxymandelate; (RS)-p-Hydroxymandelate; (RS)-p-Hydroxymandelic acid; (S)-4-Hydroxymandelate; 1,1',1'',1'''-[Dithiobis(carbonothioylnitrilo)]t…	HMDB00130; HMDB00484; HMDB00750; HMDB00822; HMDB01336; HMDB01868; HMDB06242; HMDB29644; HMDB29673; HMDB33129; HMDB34335; HMDB59713; HMDB60003	C00544; C01161; C01692; C05577; C06672; C10331; C11527
249	187.051	TRUE	0.315346	6860.18	0.000678098	C10H8N2O2	-H(-)	100	(-)-3-Cyanomethyl-3-hydroxy-1H-indol-2(3H)-one		HMDB38633
250	187.061	TRUE	0.150722	12911.3	4.90103e-05	C8H12O5	-H(-)	100	Tetrahydro-2,5-furan-diacetic acid		HMDB59767
251	187.076	TRUE	0.298484	8330.37	0.000375173	C12H12O2	-H(-)	100	Trigoforin	(E)-3-Butylidenephthalide; (E)-3-Isobutylidenephthalide; 2-Methylpropylidenephthalide (e); 3,4,7-Trimethylcoumarin; 3-(2-Methylpropylidene)-(3E)-1(3H)-Isobenzofuranone; 3-Butylidene-phthalide; 3-Butylidenephthalide, 8CI; Allyl (2E)-3-phenyl-2-propenoate; Allyl 3-phenylacrylate; Allyl cinnamate; Allylester kyseliny skoricove; Cinnamic acid, allyl ester; FEMA 2022; FEMA 3333; Ligusticum lactone; Pr…	HMDB29495; HMDB32028; HMDB32061; HMDB41219	C16924
252	187.097	TRUE	0.562194	95993.6	0.000110137	C9H16O4	-H(-)	100	Azelaic acid	(2R) - 2- pentylbutanedioate; (2R) - 2- pentylbutanedioic acid; (2R) - 2- pentylsuccinic acid; 1,3-Dioxolane-2-acetic acid, 2,4-dimethyl-, ethyl ester; 1,7-Dicarboxyheptane; 1,7-Heptanedicarboxylate; 1,7-Heptanedicarboxylic acid; 1,9-Nonanedioate; 1,9-Nonanedioic acid; 2- Pentylsuccinic acid; Acetoacetic acid, ethyl ester, 1,2-propylene ketal; Anchoate; Anchoic acid; Azalaic acid; Azelaic acid; A…	HMDB00784; HMDB11717; HMDB32200; HMDB32258; HMDB32387; HMDB36233; HMDB59760; HMDB59783; HMDB59814; HMDB59879	C08261
253	187.134	TRUE	0.37847	11623.2	0.000235387	C10H20O3	-H(-)	100	3-Hydroxycapric acid	(+/-)3-hydroxy-decanoate; (+/-)3-hydroxy-decanoic acid; 10:0(3-OH); 2-Amino-4-phenyl-4H-pyrano[3,2-h]quinoline-3-carbonitrile; 2-Hexyl-1,3-Dioxolane-4-methanol; 2-Hexyl-1,3-dioxan-5-ol; 2-Hexyl-cis-1,3-Dioxan-5-ol; 2-Hexyl-m-Dioxan-5-ol; 2-Hexyl-trans-1,3-Dioxan-5-ol; 3-Amino-1-phenyl-1H-4-oxa-5-aza-phenanthrene-2-carbonitrile; 3-HDA; 3-Hydroxy-decanoate; 3-Hydroxy-decanoic acid; 3-Hydroxydecanoa…	HMDB02203; HMDB10725; HMDB33201; HMDB33574; HMDB33640; HMDB34783; HMDB38186; HMDB39470; HMDB39668; HMDB39669; HMDB39893; HMDB40329; HMDB41600
254	188.035	TRUE	0.228653	5516.13	0.000563145	C10H7NO3	-H(-)	100	Kynurenic acid	2-Carboxy-4-hydroxyquinoline; 4-Hydroxy-2-Quinolinecarboxylic acid; 4-Hydroxy-Quinaldate; 4-Hydroxy-Quinaldic acid; 4-Hydroxyquinaldate; 4-Hydroxyquinaldic acid; 4-Hydroxyquinaldinate; 4-Hydroxyquinaldinic acid; 4-Hydroxyquinoline-2-carboxylate; 4-Hydroxyquinoline-2-carboxylic acid; Kynurenate; Kynurenic acid; Quinurenic acid	HMDB00715; HMDB60331; HMDB60332	C01717
255	188.056	TRUE	0.466698	6933.9	7.59408e-05	C7H11NO5	-H(-)	100	Acetyl-Glu	2-Acetamido-L-Glutaraldehydate; 2-Acetamido-L-Glutaraldehydic acid; 5-[(Carboxymethyl)amino]-5-oxo-Pentanoate; 5-[(Carboxymethyl)amino]-5-oxo-Pentanoic acid; Ac-Glu-OH; Acetyl-L-glutamate; Acetyl-L-glutamic acid; Acetyl-glutamate; Acetylglutamate; Acetylglutamic acid; DL-Acetylglutamate; DL-Acetylglutamic acid; Glutarylglycine; N-(Carboxymethyl)-Glutaramic acid; N-Ac-Glu-OH; N-Acetyl L-glutamate;…	HMDB00590; HMDB01138	C00624
256	188.072	TRUE	0.393183	2771.35	-0.000344657	C11H11NO2	-H(-)	100	3-Indolepropionic acid	1H-Indole-3-acetic acid, methyl ester; 1H-Indole-3-propionate; 1H-Indole-3-propionic acid; 3-(1H-Indol-3-yl)propanoate; 3-(1H-Indol-3-yl)propanoic acid; 3-(1H-Indol-3-yl)propionate; 3-(1H-Indol-3-yl)propionic acid; 3-(2-Carboxyethyl)-1H-indole; 3-(3-Indolyl)propanoate; 3-(3-Indolyl)propanoic acid; 3-(3-Indolyl)propionate; 3-(3-Indolyl)propionic acid; 3-Indolepropionate; IAA methyl ester; INDOLE-3…	HMDB02302; HMDB14970; HMDB29738	C07437
256	188.072	TRUE	0.393183	2771.35	0.000797643	C8H11NO3	.F(-)	40	Pyridoxine	(-)-(R)-Norepinephrine; (-)-Arterenol; (-)-Noradrenaline; (-)-Norepinephrine; (-)-alpha-(Aminomethyl)protocatechuyl alcohol; (R)-(-)-Norepinephrine; (R)-4-(2-Amino-1-hydroxyethyl)-1,2-benzenediol; (R)-Noradrenaline; (R)-Norepinephrine; 2,4,5-Trihydroxyphenethylamine; 2-Methyl-3-hydroxy-4,5-bis(hydroxymethyl)pyridine; 2-Methyl-3-hydroxy-4,5-di(hydroxymethyl)pyridine; 2-Methyl-4,5-bis(hydroxymethyl…	HMDB00216; HMDB00239; HMDB01537; HMDB04817; HMDB35178; HMDB37685	C00314; C00547
257	189.004	TRUE	0.850192	3116.93	6.59488e-05	C6H6O7	-H(-)	100	Oxalosuccinic acid	Oxalosuccinate; Oxalosuccinic acid	HMDB03974	C05379
257	189.004	TRUE	0.850192	3116.93	0.000802667	C7H8O4S	-H(-) [+2]	64	p-Cresol sulfate	4-Cresol sulfate; 4-Cresol sulphate; Benzyl sulfate; Benzyl sulphate; Mono(4-methylphenyl) Sulfate; Para-Cresol sulfate; Para-Cresol sulphate; Sulfuric acid mono(p-tolyl) ester (8CI); p-Cresol sulfate; p-Cresol sulphate; p-Cresyl sulfate; p-Cresyl sulphate; p-Cresyl-sulfate; p-Cresyl-sulphate; p-Cresylsulfate; p-Cresylsulphate; p-Tolyl sulfate (6CI,7CI); p-Tolyl sulphate (6CI,7CI)	HMDB11635; HMDB34782
257	189.004	TRUE	0.850192	3116.93	0.000970514	C6H7NO4S	-H(-) [+1]	58	Lanthionine ketimine		HMDB04823; HMDB61116
258	189.019	TRUE	0.0049817	3500.48	0.000168273	C10H6O4	-H(-)	100	Coumarin-4-carboxylic acid	6-Formyl-7-hydroxy-2H-1-benzopyran-2-one; 6-Formyl-7-hydroxycoumarin; 6-Formylumbelliferone; 7,8-Methylenedioxycoumarin; 8H-1,3-Dioxolo[4,5-h][1]benzopyran-8-one, 9CI; Coumarin-4-carboxylic acid	HMDB32944; HMDB39045; HMDB39147
259	189.04	TRUE	0.399823	8361.63	-1.01332e-05	C7H10O6	-H(-)	100	3-Dehydroquinate	2-Hydroxy-2-(2-oxopropyl)succinic acid; 3-Dehydroquinic acid; 5-Dehydroquinate; 5-Dehydroquinic acid; Cyclohexan-1,4,5-triol-3-one-1-carboxylic acid	HMDB12710; HMDB59927	C00944
259	189.04	TRUE	0.399823	8361.63	0.000857767	C8H14OS2	-H(-)	100	5-(Methylthio)-2-[(methylthio)methyl]-2-pentenal	2,8-Dithianon-4-en-4-carboxaldehyde; 2,8-Dithianon-4-en-4-carboxaldhyde; 2,8-Dithianon-4-ene-4-carboxaldehyde; 2-Methylthiomethyl-5-methylthiopent-2-enal; 2-[(Methylthio)methyl]-5-(methylthio)-2-pentenal; 4-Formyl-2,8-dithianon-4-ene; 5-(Methylthio)-2-((methylthio)methyl)-2-Pentenal; 5-(Methylthio)-2-((methylthio)methyl)-2-pentenal; 5-(Methylthio)-2-((methylthio)methyl)pent-2-enal; 5-(Methylthio)…	HMDB37815
260	189.056	TRUE	0.190228	9158.29	0.000177247	C11H10O3	-H(-)	100	7-Methoxy-6-methyl-2H-1-benzopyran-2-one	3,5-Dimethoxy-1H-inden-1-one; 7-Hydroxy-2,5-dimethylchromone; 7-Methoxy-6-methyl-2H-1-benzopyran-2-one; 7-Methoxy-6-methylcoumarin; Avenalumic acid; Coixinden A	HMDB32991; HMDB39359; HMDB40326; HMDB40731; HMDB40938; HMDB41122	C17916
261	189.067	TRUE	-0.0217444	5629.51	0.000240981	C10H10N2O2	-H(-)	100	6-Hydroxy-1H-indole-3-acetamide	6-Hydroxy-1H-indole-3-acetamide	HMDB31173
262	189.077	TRUE	0.0130084	14505.5	0.000252555	C8H14O5	-H(-)	100	3-Hydroxysuberic acid	3-Hydroxyoctanedioate; 3-Hydroxyoctanedioic acid; 3-Hydroxysuberate; 3-Hydroxysuberic acid; Butanedioic acid, 2-hydroxy-, 1,4-diethyl ester; Butanedioic acid, hydroxy-, diethyl ester; Butanedioic acid, hydroxy-, diethyl ester, (plusmn )-; Diethyl (1)-malate; Diethyl hydroxybutanedioate; Diethyl hydroxybutanoate; Diethyl malate; Ethyl DL-malate; Ethyl malate; Ethyl-DL-malate; Hydroxy-diethyl ester…	HMDB00325; HMDB40220
263	189.088	TRUE	-0.000774108	50326.4	4.72708e-05	C7H14N2O4	-H(-)	100	Diaminopimelate	( (R*,S*)-2,6-diamino-Heptanedioate; ( (R*,S*)-2,6-diamino-Heptanedioic acid; (2R,6S)-2,6-diamino-heptanedioate; (2R,6S)-2,6-diamino-heptanedioic acid; (R*,S*)-2,6-diamino-Heptanedioate; (R*,S*)-2,6-diamino-Heptanedioic acid; 2,6-Diamino-Heptanedioate; 2,6-Diamino-Heptanedioic acid; 2,6-Diaminoheptanedioate; 2,6-Diaminoheptanedioic acid; 2,6-Diaminopimelate; 2,6-Diaminopimelic acid; 2-Amino-4-(la…	HMDB01370; HMDB28697; HMDB29054; HMDB31412; HMDB39222	C00666
264	189.128	TRUE	0.422994	5480.48	0.000185092	C13H18O	-H(-)	100	beta-Damascenone	(E)-4-(2,6,6-trimethylcyclohexa-1,3-dien-1-yl)but-3-en-2-one; (e)-beta -damascenone; 1,4,5,7a-Tetrahydro-1,4,4,7a-tetramethyl-2H-inden-2-one, 9CI; 1-(2,6,6-Trimethyl-1,3-cyclohexadien-1-yl)-2-Buten-1-one; 1-(2,6,6-Trimethyl-1,3-cyclohexadien-1-yl)-2-buten-1-one; 1-Phenyl-3-(Tetrahydrofuryl-2)propane; 2,2,6,7-Tetramethylbicyclo[4.3.0]nona-1(9),4-dien; 2,2,6,7-Tetramethylbicyclo[4.3.0]nona-1(9),4-d…	HMDB13804; HMDB36178; HMDB36572; HMDB36685; HMDB37763; HMDB59904; HMDB59906
265	190.036	TRUE	-0.110291	16269.1	-0.00049696	C6H9NO6	-H(-)	100	Isosorbide Mononitrate	IHD; ISMN; Isosorbidi Mononitras [Latin]; Mononitrate D'Isosorbide [French]; Mononitrato de Isosorbida [Spanish]; Monosorbitrate	HMDB15155; HMDB41900	C07714
266	190.051	TRUE	0.40517	4548.49	-0.000441853	C10H9NO3	-H(-)	100	5-Hydroxyindoleacetic acid	2-(2-Oxo-3-indolinyl)acetic acid; 2-Hydroxy-1H-indole-3-acetic acid; 5-HIAA; 5-Hydroxy-1H-indole-3-acetate; 5-Hydroxy-1H-indole-3-acetic acid; 5-Hydroxy-3-indolylacetate; 5-Hydroxy-IAA; 5-Hydroxy-Indole-3-acetate; 5-Hydroxy-Indole-3-acetic acid; 5-Hydroxyheteroauxin; 5-Hydroxyindol-3-ylacetate; 5-Hydroxyindol-3-ylacetic acid; 5-Hydroxyindole acetate; 5-Hydroxyindole-3-acetate; 5-Hydroxyindole-3-a…	HMDB00763; HMDB35514; HMDB60400	C05635; C16596
266	190.051	TRUE	0.40517	4548.49	0.000700447	C7H9NO4	.F(-)	40	Tetrahydrodipicolinate	(S)-2,3,4,5-tetrahydropyridine-2,6-dicarboxylate; 2,3,4,5-Tetrahydro-2,6-dipicolinate; 2,3,4,5-Tetrahydro-2,6-pyridinedicarboxylic acid; 2,3,4,5-Tetrahydrodipicolinate; 2,3,4,5-Tetrahydrodipicolinic acid; 2,3,4,5-Tetrahydropyridine-2,6-dicarboxylic acid; Delta1-piperideine-2,6-dicarboxylate; L-2,3,4,5-Tetrahydrodipicolinate; Thdpa	HMDB12289	C03972
267	190.072	TRUE	0.58386	3312.84	-0.000112564	C7H13NO5	-H(-)	100	Calystegine C1	Calystegine C1	HMDB31346
267	190.072	TRUE	0.58386	3312.84	0.000508566	C8H15NO2S	-H(-) [+2]	52	S-Prenyl-L-cysteine	2-Amino-3-prenylmercaptopropionic acid; 2-Amino-3-prenylthiopropionic acid; 3-((3-Methyl-2-butenyl)thio)-L-alanine; Prenisteina [inn-spanish]; Prenisteina [spanish]; Prenisteine; Prenisteine [inn]; Prenisteinum [inn-latin]; Prenyl-L-cysteine; S-(3-Methyl-2-butenyl-L-cysteine)	HMDB12286
268	190.099	TRUE	0.853782	2908.11	-0.00082317	C10H13N3O	-H(-)	100	4-Hydroxydebrisoquine	3-(1-Nitroso-2-piperidinyl)-pyridine; 4 Hydroxy debrisoquine	HMDB06468; HMDB41939	C19477
268	190.099	TRUE	0.853782	2908.11	-0.00085891	C9H18O2S	-H(-) [+1]	60	(+/-)-Isobutyl 3-methylthiobutyrate	1-Hexanol, 3-(methylthio)-, acetate; 3-(Methylsulfanyl)hexyl acetate; 3-(Methylthio)-1-hexyl acetate; 3-(Methylthio)hexyl acetate; 3-Mercaptoheptyl-acetate	HMDB32346; HMDB32372; HMDB32427
269	191.02	TRUE	-0.124928	183542	-3.71851e-05	C6H8O7	-H(-)	100	(Iso)Citrate	(+)-threo-isocitrate; (+)-threo-isocitric acid; (-)-Alloisocitric acid; (-)-erythro-form; (1R,2S)-1-Hydroxypropane-1,2,3-tricarboxylate; (1R,2S)-1-hydroxypropane-1,2,3-tricarboxylic acid; (2R,3S)-Isocitrate; (4R,5S)-4,5,6-Trihydroxy-2,3-dioxohexanoate; (4R,5S)-4,5,6-Trihydroxy-2,3-dioxohexanoic acid; (4R,5S)-4,5,6-trihydroxy-2,3-dioxohexanoic acid; 1-Hydroxy-1,2,3-propanetricarboxylate; 1-Hydroxy…	HMDB00094; HMDB00193; HMDB01874; HMDB05971; HMDB06511; HMDB33717; HMDB41862	C00158; C00311; C00451; C04575; C04617
270	191.071	TRUE	0.298757	5238.77	0.000536249	C11H12O3	-H(-)	100	(R)-Shinanolone	1'-Hydroxychavicol acetate; 1,3-Benzodioxole, 4-methoxy-6-(2-propenyl)- (9CI); 1-Allyl-3-methoxy-4,5-methylenedioxybenzene; 1-Ethoxy-3-phenylpropane-1,3-dione; 1-Methoxy-2,3-methylenedioxy-5-(1-propenyl)benzene; 1-Methoxy-2,3-methylenedioxy-5-(2-propenyl)benzene; 2-Methoxy-4-(1-propen-1-yl)phenyl formate; 2-Methoxy-4-(1-propenyl)phenyl formate; 2-Methoxy-4-(2-propenyl)phenyl formate; 2-Methoxy-4-…	HMDB30580; HMDB30752; HMDB31610; HMDB31623; HMDB32591; HMDB35275; HMDB35873; HMDB35894; HMDB37277; HMDB37877; HMDB40268; HMDB40446; HMDB41007; HMDB41481	C10480
271	191.144	TRUE	0.236226	3163.82	0.000205889	C13H20O	-H(-)	100	2,6-Diisopropyl-3-methylphenol	(+)-(6R)-alpha-Ionone; (+)-alpha-Ionone; (3E)-4-(2,2-Dimethyl-6-methylenecyclohexyl)-3-buten-2-one; (3E)-4-(2,2-dimethyl-6-methylidenecyclohexyl)but-3-en-2-one; (3E)-4-(2,6,6-Trimethyl-1-cyclohexen-1-yl)-3-buten-2-one; (3E)-4-(2,6,6-Trimethyl-2-cyclohexen-1-yl)-3-buten-2-on; (3E)-4-(2,6,6-trimethylcyclohex-1-en-1-yl)but-3-en-2-one; (3E,5E)-6,10-Dimethyl-3,5,9-undecatrien-2-one; (E)-4-(2,6,6-trime…	HMDB29820; HMDB29821; HMDB29822; HMDB29823; HMDB29824; HMDB29825; HMDB31733; HMDB32498; HMDB32541; HMDB33545; HMDB34671; HMDB34959; HMDB34979; HMDB35682; HMDB35753; HMDB36022; HMDB36027; HMDB36144; HMDB36565; HMDB36684; HMDB36818; HMDB37139; HMDB41615; HMDB59883	C12286; C12287
272	193.052	TRUE	0.13894	24171.5	-0.000971137	C10H10O4	-H(-)	100	trans-Ferulic acid	(2E)-3-(4-Hydroxy-3-methoxyphenyl)-2-propenoate; (2E)-3-(4-Hydroxy-3-methoxyphenyl)-2-propenoic acid; (3,4-Methylenedioxy)benzyl acetate; (E)-3-(4-Hydroxy-3-methoxyphenyl)-2-propenoate; (E)-3-(4-Hydroxy-3-methoxyphenyl)-2-propenoic acid; (E)-4-Hydroxy-3-methoxycinnamate; (E)-4-Hydroxy-3-methoxycinnamic acid; (E)-4-hydroxy-3-methoxy-Cinnamate; (E)-4-hydroxy-3-methoxy-Cinnamic acid; (E)-Ferulate; (…	HMDB00954; HMDB00955; HMDB02120; HMDB29663; HMDB30765; HMDB32614; HMDB32652; HMDB37644; HMDB39606; HMDB59721	C01494; C10470
272	193.052	TRUE	0.13894	24171.5	0.000171163	C7H10O5	.F(-)	40	Shikimate	(-)-Shikimate; (-)-Shikimic acid; (2S)-2-(1-methylethyl)-3-oxobutanedioate; (2S)-2-(1-methylethyl)-3-oxobutanedioic acid; (2S)-2-Isopropyl-3-oxosuccinate; (2S)-2-isopropyl-3-oxosuccinic acid; (2S)-3-oxo-2-(propan-2-yl)butanedioate; (2S)-3-oxo-2-(propan-2-yl)butanedioic acid; 2-Oxo-4-methyl-3-carboxypentanoate; 2-Oxo-4-methyl-3-carboxypentanoic acid; 3-Carboxy-4-methyl-2-oxopentanoate; 3-Carboxy-4…	HMDB03070; HMDB12149; HMDB61388	C00493; C04236
273	193.065	TRUE	0.881592	21946.2	0.00081259	C14H10O	-H(-)	100	1-Hydroxyphenanthrene	1-phenanthrenol; 2-phenanthrenol; 2-phenanthrol; 3-phenanthreno; 3-phenanthrol; 4-Phenanthrenol; 4-phenanthrol; 9-phenanthrenol; 9-phenanthrol; phenanthren-1-ol; phenanthren-2-ol; phenanthren-3-ol; phenanthren-4-ol; phenanthren-9-ol	HMDB59797; HMDB59798; HMDB59799; HMDB59800; HMDB59801	C11430; C11432
274	193.087	TRUE	0.393203	14531.6	9.20021e-05	C11H14O3	-H(-)	100	(R)-3-Hydroxy-5-phenylpentanoic acid	(4-Hydroxy-3-methoxyphenyl)ethyl methyl ketone; 1,3-dioxolane-4-methanol, 2-(4-methylphenyl)-; 2,5-Dimethoxy-4-(2-propenyl)phenol, 9CI; 2,6-Dimethoxy-4-(1-propenyl)phenol; 2,6-Dimethoxy-4-(2-propenyl)-Phenol; 2,6-Dimethoxy-4-(2-propenyl)phenol, 9CI; 2,6-Dimethoxy-4-[(1E)-1-propenyl]phenol; 2,6-Dimethoxy-4-allylphenol; 2,6-Dimethoxy-4-propenyl phenol; 2,6-Dimethoxychavicol; 2-(4-Hydroxy-3-methoxyp…	HMDB31517; HMDB31984; HMDB32575; HMDB32590; HMDB34206; HMDB34990; HMDB36432; HMDB37271; HMDB40730; HMDB41194; HMDB41505; HMDB41506; HMDB41666; HMDB59898; HMDB59940; HMDB59941; HMDB59942; HMDB59943; HMDB59944; HMDB59945	C17497
275	193.098	TRUE	0.228613	3543.59	5.36156e-05	C10H14N2O2	-H(-)	100	Laccarin		HMDB41440
276	193.123	TRUE	0.233133	4789.04	0.000564888	C12H18O2	-H(-)	100	4-Hydroxypropofol	(2,2-Diethoxyethyl)benzene, 9CI; (4-Isopropenyl-1-cyclohexen-1-yl)methyl acetate; 1,1-Diethoxy-2-phenylethane; 1,3-Dihydroxy-4-N-hexylbenzene; 1,3-Dihydroxy-4-hexylbenzene; 1,8-P-Menthadien-7-yl acetate; 1-(2',4'-Dihydroxyphenyl)hexane; 1-(2,4-Dihydroxyphenyl)hexane; 1-(2-Furanyl)-1-Octanone; 1-(2-Furyl)-1-octanone; 1-Cyclohexene-1-methanol, 4-(1-methylethenyl)-, 1-acetate; 1-Cyclohexene-1-methan…	HMDB14018; HMDB31840; HMDB32567; HMDB34450; HMDB35126; HMDB35375; HMDB35376; HMDB35801; HMDB37018; HMDB37231; HMDB37389; HMDB38046; HMDB38292; HMDB39685; HMDB40439; HMDB41497; HMDB41610	C17002
277	194.083	TRUE	0.397615	4367.84	-0.000328605	C10H13NO3	-H(-)	100	Methyl-Tyr	L-Tyrosine methyl ester; Methyltyrosine; Metirosine; N-(2-(3,4-Dihydroxyphenyl)ethyl)acetamide (ACD/Name 4.0); N-(3,4-Dihydroxyphenethyl)-Acetamide; {N-[2-(3,} 4-dihydroxyphenyl)ethyl]-Acetamide	HMDB14903; HMDB29217; HMDB41943; HMDB60065; HMDB60351	C03404; C07921; C16586
277	194.083	TRUE	0.397615	4367.84	0.000813695	C7H13NO4	.F(-)	40	Calystegin B2	(+-)-2-Aminopimelic acid; (2S)-2-aminoheptanedioic acid; 2-Amino-(+-)-Heptanedioic acid; 2-Amino-Heptanedioic acid; 2-Aminopimelate; 2-Aminopimelic Acid; 4-(2-Carboxy-ethylamino)-butyrate; 4-(2-Carboxy-ethylamino)-butyric acid; CEGABA; Calystegin B2; Calystegine B2; Calystegine B5; Carboxyethyl-GABA; DL-2-Aminopimelate; DL-2-Aminopimelic Acid(alpha-); Dl-2-Aminopimelic acid; N-Carboxyethyl-gamma-…	HMDB02201; HMDB34252; HMDB36383; HMDB38594	C10851
278	195.03	TRUE	0.695018	7498.73	-0.000101269	C9H8O5	-H(-)	100	3-Methoxy-4,5-methylenedioxybenzoic acid	3-(4-hydroxyphenoxy)-3-oxopropanoic acid; 3-Methoxy-4,5-methylenedioxybenzoic acid; 5-Methoxypiperonylic acid; Myristicic acid; Myristicin acid	HMDB30800; HMDB59809
278	195.03	TRUE	0.695018	7498.73	0.00104103	C6H8O6	.F(-)	37	Hexuronic acid; Ascorbate	(+)-Sodium L-ascorbate; (+)-ascorbate; (+)-ascorbic acid; 1,2,3-Tripropanetricarboxylic acid; 3-Carboxyglutaric acid; 3-Keto-L-gulofuranolactone; 3-Oxo-L-gulofuranolactone; Adenex; Allercorb; Antiscorbic vitamin; Antiscorbutic vitamin; Arco-cee; Ascoltin; Ascor-B.I.D.; Ascorb; Ascorbajen; Ascorbate; Ascorbic acid; Ascorbicab; Ascorbicap; Ascorbicin; Ascorbin; Ascorbutina; Ascorin; Ascorteal; Asco…	HMDB00044; HMDB06355; HMDB31193	C00072; C02670; C19806
278	195.03	TRUE	0.695018	7498.73	0.000678097	C10H10O2S	-H(-) [+2]	35	Bis(2-furanylmethyl) sulfide	2,2'-(Thiobis(methylene))bis-Furan; 2,2'-(Thiobis(methylene))bisfuran; 2,2'-(Thiodimethylene) difuran; 2,2'-(Thiodimethylene)di-Furan; 2,2'-(Thiodimethylene)difuran; 2,2'-(Thiodimethylene)difuran, 9CI; 2,2'-[Thiobis(methylene)]bis-Furan; 2,2-(Thiodimethylene)-difuran; 2-([(2-Furylmethyl)sulfanyl]methyl)furan; 2-Difurfuryl sulfide; 2-Furfuryl monosulfide; Bis(2-furfuryl) sulfide; Bis(2-furylmethyl…	HMDB41503
279	195.051	TRUE	0.23613	79052.1	1.46651e-06	C6H12O7	-H(-)	100	Hexonic acid	2,3,4,5,6-Pentahydroxy-hexanoate; 2,3,4,5,6-Pentahydroxy-hexanoic acid; 2,3,4,5,6-Pentahydroxyhexanoate; 2,3,4,5,6-Pentahydroxyhexanoic acid; D-Gluco-hexonic acid; D-Gluconate; D-Gluconic acid; D-Gluconsaeure; D-Glukonsaeure; D-Gulonate; D-Gulonic acid; D-galactonate; D-galactonic acid; Dextronate; Dextronic acid; GCO; Galactonate; Galactonic acid; Glosanto; Gluconate; Gluconic acid; Glycogenate;…	HMDB00565; HMDB00625; HMDB03290	C00257; C00800; C00880
280	196.024	TRUE	0.765994	2442.26	0.00134112	C8H7NO5	-H(-)	58	3-Hydroxy-2-methylpyridine-4,5-dicarboxylate		HMDB06955	C04604
280	196.024	TRUE	0.765994	2442.26	-1.70817e-05	C9H7NOS	.F(-)	40	Brassicanal A	3-Formyl-2-(methylthio)indole; Brassicanal A	HMDB38591	C11048
281	196.072	TRUE	0.724315	3831.69	0.000382525	C8H11N3O3	-H(-)	100	Acetyl-His	N-Acetyl-L-histidine; N-Acetylhistidine	HMDB32055	C02997
282	197.155	TRUE	0.302172	8158.73	0.000111701	C12H22O2	-H(-)	100	C12:1	((3,7-Dimethyl-6-octenyl)oxy)acetaldehyde; ((3,7-dimethyl-6-octenyl)oxy)-Acetaldehyde; (+)-R-Citronellol acetate; (+)-beta-Citronellol acetate; (+-)-Menthol acetate; (+-)-Menthyl acetate; (+/-)-5-Dodecanolide; (+/-)-6-Heptyltetrahydro-2H-pyran-2-one; (+/-)-Citronellyl acetate; (+/-)-Menthyl acetate; (+/-)-delta-heptyl-delta-valerolactone; (2E)-2-Hexenyl hexanoate; (3Z)-3-Hexenyl hexanoate; (DL)-M…	HMDB00529; HMDB10729; HMDB29585; HMDB29763; HMDB31683; HMDB32214; HMDB32235; HMDB32248; HMDB33378; HMDB34160; HMDB34844; HMDB36182; HMDB37186; HMDB37305; HMDB37329; HMDB37498; HMDB37742; HMDB37813; HMDB38081; HMDB38269; HMDB38895; HMDB38924; HMDB39220; HMDB40158; HMDB40163; HMDB40361; HMDB41264; HMDB41449	C09870; C12298
283	198.076	TRUE	0.326423	4294.51	0.00100566	C9H13NO4	-H(-)	99	2-Acetyl-1,5,6,7-tetrahydro-6-hydroxy-7-(hydroxymethyl)-4H-azepine-4-one		HMDB35177
283	198.076	TRUE	0.326423	4294.51	-0.00110925	C12H10N2O	-H(-) [+1]	47	Harmol	1-Methyl-9H-Pyrido[3,4-b]indol-7-ol; 1-Methyl-9H-beta-carbolin-7-ol; 1-Methyl-9H-pyrido(3,4-b)indol-7-ol; 1-Methyl-9H-pyrido[3,4-b]indol-7-ol, 9CI; 7-Hydroxyharman; 9H-Pyrido(3,4-b)indol-7-ol, 1-methyl- (8CI)(9CI); Harmanine; Harmol; beta 7-Hydroxy-1-methyl--Carboline	HMDB34217; HMDB35197
284	199.061	TRUE	0.296547	9210.43	0.000239357	C9H12O5	-H(-)	100	(Z)-3-(1-Formyl-1-propenyl)pentanedioic acid		HMDB33091
285	199.076	TRUE	0.373295	13194.2	0.000313728	C13H12O2	-H(-)	100	Monobenzone	Benzoquin; Benzyl hydroquinone; Benzyl p-hydroxyphenyl ether; Hydrochinon monobenzylether [Czech]; Hydroquinone benzyl ether; Hydroquinone monobenzyl ether; Monobenzona [INN-Spanish]; Monobenzone [INN]; Monobenzonum [INN-Latin]; Monobenzyl Ether of Hydroquinone; Monobenzyl ether hydroquinone; Monobenzyl hydroquinone; Safynol; p-Hydroxyphenyl benzyl ether	HMDB14738; HMDB30646; HMDB36460	C08458; C14244
286	199.087	TRUE	0.167735	8879.6	0.000325698	C12H12N2O	-H(-)	100	Harmalol	1-Methyl-4,9-dihydro-3H-beta-carbolin-7-ol hydrochloride; 3,4-Dihydro-1-methyl-2H-Pyrido[3,4-b]indol-7-ol; 3,4-Dihydro-7-hydroxy-1-methyl-b-carboline; 4,9-Dihydro-1-methyl-3H-Pyrido[3,4-b]indol-7-ol; 4,9-Dihydro-1-methyl-3H-pyrido(3,4-b)indol-7-ol; 4,9-Dihydro-1-methyl-3H-pyrido[3,4-b]indol-7-ol, 9CI; Harmidol; Harmolol	HMDB29838	C06537
287	199.17	TRUE	0.701559	106923	6.17561e-05	C12H24O2	-H(-)	100	Dodecanoic acid (FA12:0)	1-Decanol acetate; 1-Decyl acetate; 1-Methylhexyl butanoate; 1-Methylhexyl butyrate; 1-Undecanecarboxylate; 1-Undecanecarboxylic acid; 2-Heptanol butanoate; 2-Heptyl butanoate; 2-Octyl-4-methyl-1, 3-dioxolane; 2-Octyl-4-methyl-1,3-dioxolane; 2-methylpropyl octanoate; 4-Methyl-2-octyl-1,3-Dioxolane; 4-Methyl-2-octyl-1,3-dioxolane; ABL; Acetate C 10; Acetate C-10; Acetic acid, decyl ester; Acetyl 2…	HMDB00638; HMDB30998; HMDB32310; HMDB32440; HMDB33619; HMDB34128; HMDB34136; HMDB34137; HMDB35410; HMDB36225; HMDB40166; HMDB59868	C02679
288	199.969	TRUE	0.762246	7758.58	0.000225871	C3H7NO5S2	-H(-)	100	Sulfo-Cys	Alaninethiosulfuric acid; Cysteine-S-sulfate; Cysteine-S-sulfonate; Cysteine-S-sulphate; Cysteinyl-S-sulfonate; Cysteinyl-S-sulfonic acid; L-Cysteine S-sulfate; L-Cysteine S-sulphate; L-Cysteine hydrogen sulfate (ester); L-Cysteine hydrogen sulphate (ester); L-Cysteine-S-sulfonate; L-Cysteinesulfonic acid; S-Cysteinesulfonic acid; S-Sulfo-L-cysteine; S-Sulfocysteine; S-Sulphocysteine	HMDB00731	C05824
289	201.055	TRUE	0.576187	5386.61	0.00107115	C12H10O3	-H(-)	89	(2-Naphthalenyloxy)acetic acid	(2-Naphthloxy)acetic acid; (2-Naphthoxy)acetic acid; (2-Naphthyloxy)acetic acid; (2-Naphthyloxy)acetic acid, 8CI, BSI, ISO; (2-naphthalenyloxy)-Acetic acid; (2-naphthyloxy)-Acetic acid; (b-naphthalenyloxy)acetic acid; (b-naphthyloxy)acetic acid; (beta-naphthalenyloxy)acetic acid; (naphthalen-2-yloxy)acetic acid; 2-(2-Naphthalenyloxy)-Acetic acid; 2-NOXA; 2-Naphthalenoxyacetic acid; 2-Naphthoxyace…	HMDB32706; HMDB32713; HMDB34663; HMDB38115	C18750
290	201.077	TRUE	0.274231	14509.9	-6.06285e-05	C9H14O5	-H(-)	100	4-Heptenal diethyl acetal	3-(1-Hydroxymethyl-1-propenyl)glutaric acid; 3-(1-Hydroxymethyl-1-propenyl)pentanedioic acid; Butanedioic acid, 2-methyl-3-oxo-, 1,4-diethyl ester; Butanedioic acid, 2-methyl-3-oxo-, diethyl ester; Butanedioic acid, methyloxo-, diethyl ester; DIETHYL-2-METHYL-3-OXOSUCCINATE; Diethyl 2-methyl-3-oxobutanedioate; Diethyl 2-methyl-3-oxosuccinate; Diethyl 2-methyloxosuccinate; Diethyl 3-methyl-2-oxosu…	HMDB32306; HMDB33092	C04067
291	201.089	TRUE	0.557944	5190.27	-0.00122063	C8H14N2O4	-H(-)	70	Alanyl-Hydroxyproline	A-HP dipeptide; AHP dipeptide; Ala-HPro; Alanine Hydroxyproline dipeptide; Alanine-Hydroxyproline dipeptide; Alanylhydroxyproline; Coprine; HP-A dipeptide; HPA dipeptide; HPro-Ala; Hydroxyproline Alanine dipeptide; Hydroxyproline-Alanine dipeptide; Hydroxyprolylalanine; L-Alanyl-L-Hydroxyproline; L-Hydroxyprolyl-L-Alanine; L-Prolyl-L-Serine; L-Serinyl-L-Proline; N(5)-(1-Hydroxycyclopropyl)-L-glut…	HMDB28688; HMDB28856; HMDB29026; HMDB29047; HMDB34266	C08271
291	201.089	TRUE	0.557944	5190.27	0.00125967	C6H10N6O	.F(-)	26	Dacarbazine	Biocarbazine R; DTIC; DTIE; Dacarbazino [INN-Spanish]; Dacarbazinum [INN-Latin]; Dtic-Dome; ICDMT; ICDT; Imidazole Carboxamide	HMDB14989
292	201.15	TRUE	0.312388	7330.7	9.42156e-06	C11H22O3	-H(-)	100	3-Hydroxynonyl acetate	3-Hydroxynonyl Acetate; 3-Nonanol, acetate; 3-Nonyl acetate	HMDB32443
293	203.002	TRUE	0.692623	35820.9	0.000382397	C7H8O5S	-H(-)	100	O-methoxycatechol-O-sulphate	(2-methoxyphenyl) hydrogen sulfate; (2-methoxyphenyl) hydrogen sulphate; 2-Methoxyphenyl hydrogen sulfate; 2-Methoxyphenyl hydrogen sulphate	HMDB60013
294	203.02	TRUE	0.255699	21930.9	-0.000598317	C7H8O7	-H(-)	100	Daucic acid	(-)-daucic acid; 2,6-Anhydro-3-deoxy-D-lyxo-hept-2-enaric acid; 2,6-Anhydro-3-deoxy-D-xylo-hept-2-enaric acid, 9CI	HMDB31665
295	203.055	TRUE	0.317587	14882.7	0.000685011	C8H12O6	-H(-)	100	3,5,6-Trihydroxy-5-(hydroxymethyl)-2-methoxy-2-cyclohexen-1-one	Gadusol	HMDB41031
295	203.055	TRUE	0.317587	14882.7	-0.000673189	C9H12O2S	.F(-)	40	(+/-)-3-[(2-methyl-3-furyl)thio]-2-butanone		HMDB32401
295	203.055	TRUE	0.317587	14882.7	-0.00126485	C11H9NO3	-H(-) [+1]	31	Indolepyruvate	(indol-3-yl)pyruvic acid; Indolepyruvic acid; indole-3-pyruvic acid	HMDB60484	C00331
296	203.072	TRUE	0.179144	83911.1	-0.000628114	C12H12O3	-H(-)	100	Anofinic acid	1-Hydroxy-3',3'-dimethylchromene; 2,2-Dimethyl-6-chromenecarboxylic acid; 4-Methyl-7-ethoxycoumarin; 7-Ethoxy-4-methyl-2H-1-Benzopyran-2-one; 7-Ethoxy-4-methyl-2H-1-benzopyran-2-one; 7-Ethoxy-4-methyl-2H-chromen-2-one; 7-Ethoxy-4-methyl-Coumarin; 7-Ethoxy-4-methylcoumarin; Anofinic acid; Coumarin, 7-ethoxy-4-methyl- (8CI); Ethoxy resocyanin; Ethyl 4-methylumbelliferyl ether; Madescol; Maraniol	HMDB33303; HMDB35095
296	203.072	TRUE	0.179144	83911.1	0.000514186	C9H12O4	.F(-)	40	7-Methyl-2-hydroxy-6-oxoocta-2,4-dienoate	1-(3-Hydroxy-4-methoxyphenyl)-1,2-ethanediol; 1-(4-Hydroxy-3-methoxyphenyl)-1,2-ethanediol; 1-(4-Hydroxyphenyl)-1,2,3-propanetriol, 9CI; 2-Hydroxy-3-oxabicyclo[3.3.0]oct-1(5)-eneacetic acid; 3-Methoxy-4-hydroxyphenethylene glycol; 3-Methoxy-4-hydroxyphenyl glycol; 4-Hydroxy-3-methoxy-b-phenylglycol; 4-Hydroxy-3-methoxy-beta-phenylglycol; 4-Hydroxy-3-methoxyphenyl glycol; 5,8-Dihydroquinoline-5,8-…	HMDB01490; HMDB35056; HMDB36072; HMDB39650; HMDB40603; HMDB59730	C05594
296	203.072	TRUE	0.179144	83911.1	0.000823186	C5H15NO4P	.F(-)	40	Choline-P	Choline phosphate; N-Trimethyl-2-aminoethylphosphonate; O-Phosphocholine; Phosphocholine; Phosphoryl-choline	HMDB01565	C00588
297	203.083	TRUE	0.737953	25828	3.92434e-05	C11H12N2O2	-H(-)	100	Tryptophan	(+)-tryptophan; (+-)-Tryptophan; (+/-)-2-Amino-3-(3-indolyl)propionic acid; (+/-)-alpha-Amino-3-indolepropionic acid; (-)-tryptophan; (2R)-2-amino-3-(1H-indol-3-yl)propanoate; (2R)-2-amino-3-(1H-indol-3-yl)propanoic acid; (2S)-2-amino-3-(1H-indol-3-yl)propanoate; (2S)-2-amino-3-(1H-indol-3-yl)propanoic acid; (L)-tryptophan; (R)-(+)-2-Amino-3-(3-indolyl)propionic acid; (R)-2-Amino-3-(3-indolyl)pro…	HMDB00929; HMDB13609; HMDB13840; HMDB14892; HMDB30396; HMDB60533; HMDB60878; HMDB60967	C00078; C00525; C00806; C07839
298	203.108	TRUE	0.56932	7338.29	-0.000716042	C13H16O2	-H(-)	100	4-Hydroxy-3-(3-methyl-2-butenyl)acetophenone	(2E)-3-Phenyl-2-propenyl 2-methylpropanoate; (2E)-3-Phenyl-2-propenyl butyrate; (3Z)-3-Hexenyl benzoate; (E)-2-Phenylethyl 2-methyl-2-butenoate; (Z)-3-Hexen-1-ol benzoate; (Z)-3-Hexen-1-yl benzoate; (Z)-3-Hexen-1-yl-benzoate; 1-(4-Methoxyphenyl)-4-methyl-1-Penten-3-one; 1-(4-Methoxyphenyl)-4-methyl-1-penten-3-one, 9CI; 1-(p-Methoxyphenyl)-4-methyl-1-Penten-3-one; 1-[4-Hydroxy-3-(3-methyl-2-buteny…	HMDB30770; HMDB30904; HMDB31553; HMDB31661; HMDB33379; HMDB36224; HMDB37628; HMDB37702; HMDB37703; HMDB37721; HMDB41316; HMDB41317	C10702
298	203.108	TRUE	0.56932	7338.29	0.000426258	C10H16O3	.F(-)	40	5-exo-Hydroxy-1,2-campholide	1-(1-(Acetyloxy)cyclohexyl)-Ethanone; 1-(1-(Acetyloxy)cyclohexyl)ethanone; 1-Acetoxy-1-acetylcyclohexane; 1-Acetoxycyclohexyl methyl ketone; 1-Acetylcyclohexyl acetate; 1-Hydroxycyclohexyl Methyl Ketone Acetate; 1-[1-(Acetyloxy)-1-cyclohexyl]ethanone, 9CI; 10-Oxo-8E-decenoic acid; FEMA 3701; Ketone, 1-hydroxycyclohexyl methyl, acetate; Methyl 1-acetoxycyclohexyl ketone; trans-1,2,trans-1,5-2-(1-F…	HMDB36117; HMDB36998; HMDB39052; HMDB39710; HMDB40883
299	203.128	TRUE	0.745402	3346.45	0.000620755	C10H20O4	-H(-)	100	(2xi,6xi)-7-Methyl-3-methylene-1,2,6,7-octanetetrol	(-)-(3E)-3,7-Dimethyl-3-octene-1,2,6,7-tetrol; (3E)-3,7-Dimethyl-3-octene-1,2,6,7-tetrol	HMDB33217; HMDB33642; HMDB35133; HMDB39053; HMDB39974
300	204.052	TRUE	0.530948	8871.81	0.000556555	C8H15NOS2	-H(-)	100	Lipoamide	1,2-Dithiolane-3-pentanamide; 1-Isothiocyanato-6-(methylsulfinyl)hexane, 9CI; 5-(1,2-Dithiolan-3-yl)-pentanamide; 5-(1,2-Dithiolan-3-yl)pentanamide; 5-(1,2-Dithiolan-3-yl)valeramide; 5-(Dithiolan-3-yl)valeramide; 6-(Methylsulfinyl)hexyl isothiocyanate; DL-lipoamide; Dl-6-Thioctic amide; Lipamide; Lipoacin; Lipoamid; Lipoicin; Lipozyme; Lypoaran; Pathoclon; Thioami; Thioctamid; Thioctamide; Thioct…	HMDB00962; HMDB38461	C00248
301	204.067	TRUE		4077.16	7.99109e-05	C11H11NO3	-H(-)	100	Indolelactic acid	(+)-2-hydroxy-3-indol-3-yl-propionate; (+)-2-hydroxy-3-indol-3-yl-propionic acid; (+)-a-hydroxy-1H-indole-3-propanoate; (+)-a-hydroxy-1H-indole-3-propanoic acid; (+)-a-hydroxy-1H-indole-3-propionate; (+)-a-hydroxy-1H-indole-3-propionic acid; (+)-alpha-hydroxy-1H-indole-3-propanoate; (+)-alpha-hydroxy-1H-indole-3-propanoic acid; (+)-alpha-hydroxy-1H-indole-3-propionate; (+)-alpha-hydroxy-1H-indole…	HMDB00671; HMDB04096; HMDB11621; HMDB30179; HMDB32755; HMDB59765	C02043; C05660
302	204.087	TRUE	0.715579	5356.2	0.000753805	C8H15NO5	-H(-)	100	N-Methylcalystegine C1	N-Methylcalystegine C1	HMDB36394
303	204.124	TRUE	0.105154	4696.42	0.00011348	C9H19NO4	-H(-)	100	Pantothenol	(+)-Panthenol; (+-)-Pantothenyl alcohol; (R)-2,4-Dihydroxy-N-(3-hydroxypropyl)-3,3-dimethylbutanamide; 2,4-Dihydroxy-N-(3-hydroxypropyl)-3,3-dimethylbutanamide; Alcool DL-pantotenilico; Alcopan-250; Bepanthen; Bepanthene; Bepantol; Compnent of ilopan-Choline; D(+)-Panthenol; D(+)-Pantothenyl alcohol; D-(+)-2,4-Dihydroxy-N-(3-hydroxypropyl)-3,3-dimethylbutyramide; D-(+)-Panthenol; D-(+)-Pantotheny…	HMDB04231	C05944
304	204.981	TRUE	0.270516	38441.9	0.000597317	C6H6O6S	-H(-)	100	5-Sulfoxymethylfurfural	(2,3-dihydroxyphenyl) hydrogen sulfate; (2,3-dihydroxyphenyl) hydrogen sulphate	HMDB59752; HMDB60016; HMDB60018
305	205.035	TRUE	-0.145487	67633.7	9.69279e-05	C7H10O7	-H(-)	100	2-Methylcitric acid	(2R,3S)2-methylisocitrate; (2S,3R)-3-Hydroxybutane-1,2,3-tricarboxylate; (2S,3S)-2-methylcitrate; (R)-2-Hydroxy-1,2,4-butanetricarboxylate; (R)-2-Hydroxy-1,2,4-butanetricarboxylic acid; 2-Hydroxy-1,2,3-butanetricarboxylic acid; 2-Hydroxybutane-1,2,3-tricarboxylate; 2-Hydroxybutane-1,2,3-tricarboxylic acid; 2-Hydroxybutane-1,2,4-tricarboxylate; 2-Methylcitrate; 2-Methylcitric acid; 3-Carboxy-2,3-d…	HMDB00379; HMDB03518; HMDB06471; HMDB59932	C01251; C04593
305	205.035	TRUE	-0.145487	67633.7	0.000964828	C8H14O2S2	-H(-)	100	Lipoate	(+)-alpha-Lipoic acid; (R)-(+)-lipoic acid; (R)-1,2-Dithiolane-3-pentanoic acid; (R)-1,2-dithiolane-3-valeric acid; (R)-6,8-thioctic acid; (S)-(_x001A_)-lipoic acid; (S)-1,2-dithiolane-3-pentanoic acid; (S)-alpha-lipoic acid; L-1,2-dithiolane 3-valeric acid; L-6,8-thioctic acid; L-6-thioctic acid; Lipoic acid; R-LA; RLA; S-LA; SLA; Thioctic acid; Thioctic acid d-form; alpha-Lipoic acid; thioctic …	HMDB01451; HMDB14312	C00725
306	205.087	TRUE	0.349369	11299.2	3.05206e-05	C12H14O3	-H(-)	100	Ethyl trans-p-methoxycinnamate	(e)-ethyl-p-methoxycinnamate; 1,3,4-Eugenol acetate; 1-Acetoxy-2-methoxy-4-allylbenzene; 1-HEXADECYLSULFONYL FLUORIDE; 1-Hexadecanesulfonyl fluoride; 2, 3-Epoxy-3-phenylbutyric acid, ethyl ester; 2,3-Dihydro-6-methoxy-2,2-dimethyl-4H-1-benzopyran-4-one; 2,3-Epoxy-3-phenylbutyric acid, ethyl ester; 2-Butanone, 4-(p-hydroxyphenyl)-, acetate; 2-Methoxy-4-(1-propenyl)phenyl acetate; 2-Methoxy-4-(2-pr…	HMDB30762; HMDB31729; HMDB31973; HMDB32348; HMDB33594; HMDB34122; HMDB34135; HMDB35071; HMDB41410	C10476; C14567
307	205.123	TRUE	0.305292	6762.12	0.000423522	C13H18O2	-H(-)	100	Ibuprofen	1,1-Dimethyl-3-phenylpropan-1-yl acetate; 1,1-Dimethyl-3-phenylpropyl acetate; 1-Hexyl benzoate; 1-Methyl-1-phenylethyl 2-methylpropanoate; 1-Methyl-1-phenylethyl isobutyrate; 1-Phenyl-1-propyl butyrate; 1-Phenylpropyl butanoate; 1-Phenylpropyl butyrate; 2,4,6-Trimethyl-4-phenyl-1,3-Dioxane; 2-Butanol, 2-methyl-4-phenyl-, acetate; 2-Ethylhexyl-4-hydroxybenzoate; 2-Methyl-4-phenyl-2-butanyl acetat…	HMDB01925; HMDB29669; HMDB32176; HMDB33196; HMDB34469; HMDB34470; HMDB34472; HMDB34556; HMDB35008; HMDB35016; HMDB35017; HMDB35181; HMDB36025; HMDB36240; HMDB36386; HMDB36391; HMDB37194; HMDB37604; HMDB37623; HMDB37720; HMDB38605; HMDB39101; HMDB40431	C01588; C02008; C14716
308	205.16	TRUE	0.40253	1.10601e+06	-2.14866e-05	C14H22O	-H(-)	100	delta-Methylionone	(1E)-1-(2,6,6-Trimethyl-1-cyclohexen-1-yl)-1-penten-3-one; (1E)-1-(2,6,6-Trimethyl-2-cyclohexen-1-yl)-1-penten-3-one; (E)-1-(2,6,6-Trimethyl-2-cyclohexen-1-yl)pent-1-en-3-one; 1-(2,6,6-Trimethyl-1-cyclohexen-1-yl)-1-Penten-3-one; 1-(2,6,6-Trimethyl-2-cyclohexen-1-yl)-1-Penten-3-one; 1-(2,6,6-Trimethyl-2-cyclohexen-1-yl)pent-1-en-3-one; 1-(2,6,6-Trimethyl-2-cyclohexene-1-yl)-1-penten-3-one; 1-(2,6…	HMDB31737; HMDB31738; HMDB32397; HMDB32528; HMDB35245; HMDB35631; HMDB36023; HMDB36024; HMDB38130	C09690; C14205
309	206.082	TRUE	0.474119	3605.36	-0.000167069	C11H13NO3	-H(-)	100	Acetyl-Phe	(3-Phenylpropionyl)glycine; (3-phenyl-propionylamino)-acetate; (3-phenyl-propionylamino)-acetic acid; Acetyl-L-phenylalanine; Acetylphenylalanine; L-N-Acetylphenylalanine; N-(3-Phenyl-propionyl)-glycine; N-(3-Phenylpropanoyl)glycine; N-Acetyl-3-phenyl-L-Alanine; N-Acetyl-L-phenalanine; N-Acetyl-L-phenylalanine; N-Acetylphenylalanine; Phenylpropionylglycine	HMDB00512; HMDB00860; HMDB02042; HMDB60608	C03519
309	206.082	TRUE	0.474119	3605.36	0.000975231	C8H13NO4	.F(-)	40	2-Keto-6-acetamidocaproate	2-Keto-6-acetamidocaproate; 2-Keto-6-acetamidocaproic acid; 2-Keto-6-acetamidohexanoate; 2-Keto-6-acetamidohexanoic acid; 2-Oxo-6-acetamidocaproate; 2-Oxo-6-acetamidocaproic acid; 6-Acetamido-2-oxohexanoate; 6-Acetamido-2-oxohexanoic acid	HMDB12150	C05548
310	207.066	TRUE	-0.0171158	48334.2	9.96995e-05	C11H12O4	-H(-)	100	(R)-2-Benzylsuccinate	(2E)-3-(3,4-Dimethoxyphenyl)-2-propenoic acid; (2E)-3-(3,4-dimethoxyphenyl)acrylic acid; (2E)-3-(3,4-dimethoxyphenyl)prop-2-enoic acid; (2R)-2-benzylsuccinic acid; (E)-3',4'-Dimethoxycinnamic acid; (E)-3,4-Dimethoxycinnamic acid; (R)-2-Benzylsuccinic acid; 1-(2-Methoxy-3,4-methylenedioxyphenyl)-1-propanone; 2,3-Dihydro-7-methoxy-2-methyl-5,6-methylenedioxybenzofuran; 3'-Methoxy-4',5'-methylenedio…	HMDB12127; HMDB29185; HMDB34315; HMDB36055; HMDB37308; HMDB38510; HMDB40892; HMDB41461; HMDB41692	C02381; C09816
311	207.081	TRUE	0.88941	26783.4	0.00076981	C15H12O	-H(-)	100	Chalcone	(2E)-1,3-Diphenyl-2-propen-1-one; 1, 3-Diphenyl-1-propen-3-one; 1,3-Diphenyl-2-propen-1-one; 1,3-Diphenyl-2-propenone; 1,3-Diphenylpropenone; 1-Benzoyl-1-phenylethene; 1-Benzoyl-2-phenylethene; 1-Benzoyl-2-phenylethylene; 1-Phenyl-2-benzoylethylene; 2-Benzalacetophenone; 2-Benzylideneacetophenone; 3-Phenyl-Acrylophenone; 3-Phenylacrylophenone; Benzalacetophenone; Benzylideneacetophenone; Benzylid…	HMDB03066; HMDB60323	C01484
312	207.114	TRUE	0.462208	2764.92	-0.000417365	C11H16N2O2	-H(-)	100	Pilocarpine	Adsorbocarpine; Pilocarpin; Pilocarpine HCl; Pilocarpine chloride; Pilocarpine hydrochloride; Pilocarpine monohydrochloride; Pilocarpine muriate; Pilokarpin; Pilokarpin monohydrochloride; Spersacarpine; Spersacarpine hydrochloride; beta-Pilocarpine hydrochloride	HMDB15217; HMDB60813	C07474
312	207.114	TRUE	0.462208	2764.92	0.000742204	C8H16N2O3	.F(-)	40	Gly-Leu	6-Amino-L-2-acetamidohexanoate; 6-Amino-L-2-acetamidohexanoic acid; A-V Dipeptide; AV dipeptide; Acetyllysine; Ala-Val; Alanine Valine dipeptide; Alanine-Valine dipeptide; Alanylvaline; G-I Dipeptide; GI dipeptide; Gly-Ile; Glycine Isoleucine dipeptide; Glycine-Isoleucine dipeptide; Glycyl-L-leucine; Glycyl-leucine; Glycylisoleucine; Glycylleucine; I-G Dipeptide; IG dipeptide; Ile-Gly; Isoleucine…	HMDB00206; HMDB00446; HMDB00759; HMDB28700; HMDB28844; HMDB28907; HMDB28929; HMDB29120	C02155; C02727; C12989
313	208.108	TRUE	0.0717444	2917.87	0.00124097	C10H15N3O2	-H(-)	68	4-(Methylnitrosamino)-1-(3-pyridyl)-1-butanol	NNAL	HMDB41809
314	209.03	TRUE	0.364333	18579.3	-4.64848e-05	C6H10O8	-H(-)	100	Galactaric acid	(2R,3S,4R,5S)-2,3,4,5-tetrahydroxyhexanedioate; (2R,3S,4R,5S)-2,3,4,5-tetrahydroxyhexanedioic acid; (2R,3S,4S,5S)-2,3,4,5-tetrahydroxyhexanedioate; (2R,3S,4S,5S)-2,3,4,5-tetrahydroxyhexanedioic acid; D-(+)-Saccharate; D-(+)-Saccharic acid; D-2,3,4,5-Tetrahydroxyhexanedioic acid; D-Galactarate; D-Galactaric acid; D-Glucarate; D-Glucaric acid; D-Glucosaccharate; D-Glucosaccharic acid; D-Mucic acid;…	HMDB00639; HMDB00663; HMDB29881	C00818; C00879
315	209.046	TRUE	0.365564	6254.4	-0.000138926	C10H10O5	-H(-)	100	Vanilpyruvic acid	3,4-Dihydroxy-5-methoxycinnamoic acid; 3-(3,4-Dihydroxy-5-methoxy)-2-propenoic acid, 9CI; 3-(3,4-Dihydroxy-5-methoxyphenyl)-2-Propenoic acid; 3-Methoxycaffeic acid; 5-Hydroxyferulate; 5-Hydroxyferulic acid; HFL; Vanil pyruvic acid	HMDB11714; HMDB35484	C05619
315	209.046	TRUE	0.365564	6254.4	0.00100337	C7H10O6	.F(-)	40	3-Dehydroquinate	2-Hydroxy-2-(2-oxopropyl)succinic acid; 3-Dehydroquinic acid; 5-Dehydroquinate; 5-Dehydroquinic acid; Cyclohexan-1,4,5-triol-3-one-1-carboxylic acid	HMDB12710; HMDB59927	C00944
316	209.066	TRUE	0.619335	10547.4	0.00022723	C7H14O7	-H(-)	100	Sedoheptulose	(+)-Mannoheptulose; (4-nitrobenzylidene)malononitrile; (4-nitrobenzylidene)propanedinitrile; (p-nitrobenzylidene)-Malononitrile; 2-(4-(Hydroxy(oxido)amino)benzylidene)malononitrile; 2-(4-Nitro-benzylidene)-malononitrile; 2-(4-Nitrobenzylidene)malononitrile; 2-Cyano-3-(p-nitrophenyl)acrylonitrile; 4'-Nitro-1,1-dicyanostyrene; 4-(2,2-Dicyanoethenyl)nitrobenzene; 4-Nitrobenzylidene Malononitrile; 4-…	HMDB03219; HMDB29901; HMDB29935; HMDB29952	C02076; C06397
317	209.118	TRUE	0.303345	7567.19	0.000322872	C12H18O3	-H(-)	100	Jasmonic acid	(1-octenyl)-Succinic anhydride; 1-Octenyl Succinic Anhydride; 1-Octenylsuccinic anhydride; 1-Octenylsuccinic anhydride, 8CI; 2-Octenylsuccinic anhydride, 8CI; 4-(Butoxymethyl)-2-methoxy-Phenol; 4-(Butoxymethyl)-2-methoxyphenol, 9CI; 5-Iodo-Indirubin-3'-monoxime; 5-Iodo-indirubin-3 -monoxime; 6-(1-Oxopentyl)-1-cyclohexene-1-carboxylic acid, 9CI; Acetaldehyde benzyl b-methoxyethyl acetal; Benzyl me…	HMDB32797; HMDB32871; HMDB33102; HMDB37104; HMDB37135; HMDB37642; HMDB37735; HMDB37816; HMDB41573	C08491
318	209.13	TRUE	0.00886166	5725.9	-0.000202359	C11H18N2O2	-H(-)	100	L,L-Cyclo(leucylprolyl)	3-Isobutylhexahydropyrrolo[1,2-a]pyrazine-1,4-dione; Cyclo(Leu-Pro); Cyclo(leucyl-prolyl); Cyclo-L-Leu-L-Pro; Gancidin W; L-Cyclo(Leu-Pro); L-Cyclo(leucyloprolyl); L-Leucyl-L-proline lactam; Maculosin 6	HMDB34276
319	209.155	TRUE	0.276748	12684.4	5.6691e-05	C13H22O2	-H(-)	100	C13:2	(1)-1,5-Dimethyl-1-vinylhex-4-enyl propionate; (Z)-3,7-Dimethyl-2,6-octadienyl propanoate; (Z)-3,7-Dimethyl-2,6-octadienyl propionate; 1,3,7,7-Tetramethyl-2-oxabicyclo[4.4.0]decan-9-one; 1,5-Dimethyl-1-vinyl-4-hexenyl propionate; 1,6-Octadien-3-ol, 3,7-dimethyl-, 3-propanoate; 1,6-Octadien-3-ol, 3,7-dimethyl-, propanoate; 1,6-Octadien-3-ol, 3,7-dimethyl-, propionate; 1,6-Octadien-3-ol, 3,7-dimeth…	HMDB30425; HMDB31014; HMDB32052; HMDB32098; HMDB37286; HMDB37307; HMDB37390; HMDB38249; HMDB38258; HMDB38291; HMDB40232; HMDB41554
320	210.065	TRUE		3317.67	-0.00199355	C7H9N5O3	-H(-)	20	6-Carboxy-5,6,7,8-tetrahydropterin		HMDB60410
320	210.065	TRUE		3317.67	0.00203185	C12H9N3O	-H(-)	19	Milrinone	Milrinone Lactate	HMDB14380	C07224
320	210.065	TRUE		3317.67	6.08679e-05	C11H10O3	.F(-) [+1]	12	7-Methoxy-6-methyl-2H-1-benzopyran-2-one	3,5-Dimethoxy-1H-inden-1-one; 7-Hydroxy-2,5-dimethylchromone; 7-Methoxy-6-methyl-2H-1-benzopyran-2-one; 7-Methoxy-6-methylcoumarin; Avenalumic acid; Coixinden A	HMDB32991; HMDB39359; HMDB40326; HMDB40731; HMDB40938; HMDB41122	C17916
321	210.077	TRUE	0.553354	4127.68	-0.000170894	C10H13NO4	-H(-)	100	3-Methoxytyrosine	(-)-a-methyldopa; (-)-alpha-methyldopa; (-)-methyldopa; (S)-(-)-a-methyldopa; (S)-(-)-alpha-methyldopa; 2-Methyl-3-(3,4-dihydroxyphenyl)alanine; 3,4-Dihydroxy-2-methylphenylalanine (ACD/Name 4.0); 3-Methoxy-tyrosine; 3-Methoxytyrosine; 3-O-Methyldopa; AMD; Aldoclor-150; Aldoclor-250; Aldomet; Aldometil; Aldoril 15; Aldoril 25; Aldoril D30; Aldoril D50; Alphamethyldopa; Apo Methyldopa Tab 125mg; A…	HMDB01434; HMDB11754; HMDB60747	C07194
321	210.077	TRUE	0.553354	4127.68	0.000971406	C7H13NO5	.F(-)	40	Calystegine C1	Calystegine C1	HMDB31346
321	210.077	TRUE	0.553354	4127.68	0.000765947	C9H11N3O3	-H(-) [+2]	32	4-Acetamido-2-amino-6-nitrotoluene		HMDB60384
322	210.087	TRUE	0.387065	2994.7	0.00100109	C9H13N3O3	-H(-)	100	Zalcitabine	DDC; DDCYD; Dideoxycytidine	HMDB15078	C07207
322	210.087	TRUE	0.387065	2994.7	0.000944279	C8H18O4S	-H(-) [+1]	60	2-Ethyl-1-hexanol sulfate		HMDB33373
323	211.076	TRUE	0.676094	4369.82	0.000752094	C14H12O2	-H(-)	100	Benzyl Benzoate	(+-)-Benzoin; (RS)-Benzoin; 2-Hydroxy-1,2-diphenylethanone, 9CI; 2-Hydroxy-2-phenyl-Acetophenone; 2-Hydroxy-2-phenylacetophenone; Benzoylphenylcarbinol; DL-Benzoin; FEMA 2132; Phenyl-alpha -hydroxybenzyl ketone; Phenyl-alpha-hydroxybenzyl ketone; Phenylbenzoyl carbinol; a-Hydroxybenzyl phenyl ketone; alpha -Hydroxy-alpha -phenylacetophenone; alpha -Hydroxybenzyl phenyl ketone; alpha-Hydroxy-a-phe…	HMDB14814; HMDB32039	C01408; C12537
324	211.098	TRUE	0.228758	8859.94	7.09539e-05	C11H16O4	-H(-)	100	3,4-Methyleneazelaic acid		HMDB59744
325	211.134	TRUE	0.44649	29818.6	0.000145023	C12H20O3	-H(-)	100	Cucurbic acid	(+)-cucurbic acid; (-)-9,10-dihydrojasmonic acid; (-)-dihydrojasmonic acid; (10E)-12-Oxododecenoic acid; (10E)-12-oxododec-10-enoic acid; (3R,6S,7S)-cucurbic acid; (E)-12-Oxo-10-dodecanoic acid; 12-Oxo-(E)-10-Dodecanoic acid; 12-Oxo-10(E)-dodecenoic acid; 12-Oxo-10E-dodecenoic acid; 12-Oxo-trans-dodec-10-enoic acid; 2-[(1R,2R)-3-Oxo-2-pentylcyclopentyl]acetic acid; 3-Hydroxy-2-(2-pentenyl)cyclope…	HMDB29388; HMDB33601; HMDB35085; HMDB37326; HMDB41572	C16309
326	212.075	TRUE	0.266129	8594.85	0.000299746	C10H15NO2S	-H(-)	100	2-(4-Methyl-5-thiazolyl)ethyl butanoate	2-(4-Methylthiazol-5-yl)ethyl butyrate; 2-(5-Methylthiazol-4-yl)ethyl isobutyrate	HMDB32418; HMDB32422
327	213.056	TRUE	-0.21454	3658.48	0.00020786	C13H10O3	-H(-)	100	Phenyl salicylate	2-(4-Hydroxyphenyl)benzoic acid; 2-Hydroxy-benzoic acid phenyl ester; 2-Hydroxybenzoic acid phenyl ester; 2-Hydroxybenzoic acid, phenyl ester; 2-Phenoxycarbonylphenol; Benzoic acid, 2-hydroxy-, phenyl ester; Fenylester kyseliny salicylove; Musol; Phenol salicylate; Phenyl 2-hydroxybenzoate; Phenyl salicylate; Phenyl-2-hydroxybenzoate; Salicylic acid, phenyl ester; Salol; Salphenyl; Seesorb 201; S…	HMDB32018; HMDB32583; HMDB41807	C14163
328	213.113	TRUE	0.329666	10985.8	4.05455e-05	C11H18O4	-H(-)	100	5-Hexyltetrahydro-2-oxo-3-furancarboxylic acid	2-Carboxy-4-decanolide; 2-Carboxy-5,7-dimethyl-4-octanolide; 2-Carboxy-5-decanolide; 5-(4-Methyl-2-pentyl)tetrahydro-2-oxo-3-furancarboxylic acid; a-Carboxy-D-decalactone; a-Carboxy-g-decalactone	HMDB30984; HMDB30985; HMDB30986
329	213.149	TRUE	0.453344	22169	0.000273385	C12H22O3	-H(-)	100	3-Oxododecanoic acid	2-Hexyl-4-acetoxytetrahydrofuran; 2-Hexyltetrahydrofuran-4-yl acetate; 3-Furanol, 5-hexyltetrahydro-, acetate; 3-Oxo-Dodecanoate; 3-Oxo-Dodecanoic acid; 3-Oxododecanoate; 3-Oxododecanoic acid; 4-Acetoxy-2-hexyltetrahydrofuran; 5-Hexyltetrahydro-3-furanyl Acetate	HMDB10727; HMDB37398	C02367
330	213.186	TRUE	0.610435	33714.3	0.000150999	C13H26O2	-H(-)	100	C13:0	(S)-2-Aminotridecanoate; (S)-2-Aminotridecanoic acid; 2S-Amino-tridecanoate; 2S-Amino-tridecanoic acid; 3-Methylbutyl octanoate; 4-Methyl-2-nonyl-1,3-Dioxolane; 4-Methyl-2-nonyl-1,3-dioxolane; Amyl caprylate; Amyl octanoate; Amyl octanoate, mixture of isomers; Amyl octoate; Amyl octylate; Butanoic acid, 2-methyl-, octyl ester; Butanoic acid, 3-methyl-, octyl ester; Butyric acid, 2-methyl-, octyl …	HMDB00910; HMDB29552; HMDB31018; HMDB32211; HMDB34140; HMDB36217; HMDB36219; HMDB37311; HMDB38729; HMDB59900	C04780; C17076
331	214.049	TRUE	0.461413	8859.48	-0.000261533	C5H14NO6P	-H(-)	100	Glycerylphosphorylethanolamine	2-Aminoethyl ester 1-Glycerophosphoric acid; GPEA; Glycerol 3-phosphoethanolamine; Glycerol 3-phosphorylethanolamine; Glycerophosphoethanolamine; Glycerophosphorylethanolamine; Glyceryl-3-phosphorylethanolamine; Glycerylphosphorylethanolamine; a-Glycerophosphorylethanolamine; alpha-Glycerophosphorylethanolamine	HMDB00114; HMDB59660	C01233
331	214.049	TRUE	0.461413	8859.48	0.000238291	C5H15N2O3PS	-H(-) [+1]	55	Amifostine	Amifostine Ethiofos; Aminopropylaminoethyl Thiophosphate; Apaetp; Ethiofos; Gammaphos; SAPEP; WR-1065	HMDB15274	C06819
332	214.145	TRUE	0.271533	4156.53	-0.000315152	C11H21NO3	-H(-)	100	N-Nonanoylglycine	Acylglycine c:9; Nonanoylglycine	HMDB13279
333	215.108	TRUE	0.423421	15250.9	0.000224039	C14H16O2	-H(-)	100	3-[4-Hydroxy-3-(3-methyl-2-butenyl)phenyl]-2-propenal	3-[4-Hydroxy-3-(3-methyl-2-butenyl)phenyl]-2-propenal; 4-Hydroxy-3-prenylcinnamaldehyde	HMDB40833
334	215.165	TRUE	0.359173	10575.5	0.000218435	C12H24O3	-H(-)	100	3-Hydroxydodecanoic acid	(RS)-3-Hydroxylaurate; (RS)-3-Hydroxylauric acid; 11:0(3-OH); 12-Hydroxydodecanoate; 12-Hydroxydodecanoic acid; 12-Hydroxylaurate; 12-Hydroxylauric acid; 3-Hydroxy-dodecanoate; 3-Hydroxy-dodecanoic acid; 3-Hydroxydodecanoate; 3-Hydroxydodecanoic acid; 3-Hydroxylaurate; 3-Hydroxylauric acid; 5-Hydroxydecanoate; 5-Hydroxydecanoic acid sodium; DL-b-Hydroxydodecanoate; DL-b-Hydroxydodecanoic acid; DL…	HMDB00387; HMDB02059; HMDB10728; HMDB40169	C08317
335	216.099	TRUE	0.592882	582908	0.000127072	C8H15N3O4	-H(-)	100	N-a-Acetylcitrulline	(2S)-2-(acetylamino)-5-[(aminocarbonyl)amino]pentanoate; (2S)-2-(acetylamino)-5-[(aminocarbonyl)amino]pentanoic acid; (2S)-2-acetamido-5-(carbamoylamino)pentanoate; (2S)-2-acetamido-5-(carbamoylamino)pentanoic acid; (S)-2-Acetamido-5-ureidopentanoate; (S)-2-Acetamido-5-ureidopentanoic acid; A-GE dipeptide; A-Q Dipeptide; AGE dipeptide; AQ dipeptide; Ala-Gln; Ala-gGlu; Alanine Glutamine dipeptide;…	HMDB00856; HMDB28685; HMDB28701; HMDB28790; HMDB29142	C15532
336	218.067	TRUE	0.663947	16324	0.00092903	C9H17NOS2	-H(-)	100	1-Isothiocyanato-7-(methylsulfinyl)heptane	1-Isothiocyanato-7-(methylsulfinyl)heptane	HMDB38441
336	218.067	TRUE	0.663947	16324	0.000883253	C8H14N2O3S	-H(-) [+1]	63	Cysteinyl-Proline	C-P Dipeptide; CP dipeptide; Cys-Pro; Cysteine Proline dipeptide; Cysteine-Proline dipeptide; Cysteinylproline; L-Cysteinyl-L-Proline; L-Prolyl-L-Cysteine; P-C Dipeptide; PC dipeptide; Pro-Cys; Proline Cysteine dipeptide; Proline-Cysteine dipeptide; Prolylcysteine	HMDB28783; HMDB29014
337	218.103	TRUE	-0.275881	127434	-1.96633e-05	C9H17NO5	-H(-)	100	Pantothenic acid	(+)-Pantothenate; (+)-Pantothenic acid; (D)-(+)-Pantothenate; (D)-(+)-Pantothenic acid; (R)-pantothenate; Chick antidermatitis factor; D(+)-N-(2,4-Dihydroxy-3,3-dimethylbutyryl)-b-alanine; D(+)-N-(2,4-Dihydroxy-3,3-dimethylbutyryl)-beta-alanine; D-Pantothenate; D-Pantothenic acid; Pantothenate; Vitamin B5; delta-Pantothenate; delta-Pantothenic acid	HMDB00210	C00864
338	219.081	TRUE		16610.6	-0.000528437	C8H16N2O3S	-H(-)	100	Alanyl-Methionine	A-M Dipeptide; AM dipeptide; Ala-Met; Alanine Methionine dipeptide; Alanine-Methionine dipeptide; Alanylmethionine; C-V Dipeptide; CV dipeptide; Cys-Val; Cysteine Valine dipeptide; Cysteine-Valine dipeptide; Cysteinylvaline; L-Alanyl-L-Methionine; L-Cysteinyl-L-Valine; L-Methionyl-L-Alanine; L-Valyl-L-Cysteine; M-A Dipeptide; MA dipeptide; Met-Ala; Methionine Alanine dipeptide; Methionine-Alanine…	HMDB28693; HMDB28788; HMDB28966; HMDB29124
338	219.081	TRUE		16610.6	0.000117522	C16H12O	-H(-)	100	1-Hydroxypyrene	1-HYDROXYPYRENE; 1-Hydroxy pyrene; 1-Pyrenol; Pyren-1-ol	HMDB13139	C14519
339	219.139	TRUE	0.553651	6090.59	0.000309954	C14H20O2	-H(-)	100	2,6-Di-tert-butylbenzoquinone	1,1-Dimethyl-2-phenylethyl butanoate; 1,1-Dimethyl-2-phenylethyl butyrate; 13-Nor-6-eremophilene-8,11-dione; 2, 6-Di-tert-butyl-p-benzoquinone; 2, 6-Di-tert-butylquinone; 2,2,2,5,7,8-Pentamethyl-6-hydroxychroman; 2,2,5,7,8-Pentamethyl-1-hydroxychroman; 2,2,5,7,8-Pentamethyl-6-chroman; 2,2,5,7,8-Pentamethyl-6-chromanol; 2,2,5,7,8-Pentamethyl-6-chromanol, 8CI; 2,2,5,7,8-Pentamethyl-6-hydroxychroman…	HMDB13817; HMDB36389; HMDB37606; HMDB37714; HMDB37718; HMDB38996; HMDB39539; HMDB40217; HMDB40226
340	221.082	TRUE	0.394403	14556.8	0.000172124	C12H14O4	-H(-)	100	Monoisobutyl phthalic acid	-N-butyl-phthalate; 1,3-Benzodioxol-5-ylmethyl 2-methylpropanoate; 1,3-Benzodioxol-5-ylmethyl isobutyrate; 1,3-Benzodioxole, 4,5-dimethoxy-6-(2-propenyl)- (9CI); 1,3-Benzodioxole-5-pentanoic acid, 9CI; 1-Allyl-2,3-dimethoxy-4,5-(methylenedioxy)-Benzene; 1-Allyl-2,3-dimethoxy-4,5-methylenedioxybenzene; 1-Allyl-2,5-dimethoxy-3, 4-(methylenedioxy)benzene; 1-Allyl-2,5-dimethoxy-3,4-(methylenedioxy)-B…	HMDB02056; HMDB13247; HMDB29226; HMDB29470; HMDB30725; HMDB31668; HMDB33776; HMDB34056; HMDB37130; HMDB37681; HMDB38563; HMDB41379	C10429; C10449
341	221.103	TRUE	0.159771	8139.21	0.000363718	C9H18O6	-H(-)	100	Isopropyl beta-D-glucoside	Isopropyl b-D-glucoside; Isopropyl beta-D-glucopyranoside	HMDB32705
342	222.077	TRUE	0.59024	3785.91	0.000661861	C11H13NO4	-H(-)	100	N-Acetyl-L-tyrosine	(2S)-2-Acetylamino-3-(4-hydroxyphenyl)propanoate; (2S)-2-Acetylamino-3-(4-hydroxyphenyl)propanoic acid; 1-Methyl-6,7-dihydroxy-1,2,3,4-tetrahydroisoquinoline-1-carboxylic acid; L-N-Acetyl-Tyrosine; L-N-Acetyltyrosine; N-Acetyl-4-hydroxyphenylalanine; N-Acetyl-L-tyrosine; N-Acetyl-tyrosine; N-Acetyltyrosine; SAL-1C; Salsolinol-1-carboxylic acid	HMDB00866; HMDB13068	C01657
343	223.06	TRUE	0.30701	9609.94	0.000884767	C11H12O5	-H(-)	100	Elenolide	(2E)-3-(4-Hydroxy-3,5-dimethoxyphenyl)-2-propenoic acid; (2E)-3-(4-hydroxy-3,5-dimethoxyphenyl)acrylic acid; (2E)-3-(4-hydroxy-3,5-dimethoxyphenyl)prop-2-enoic acid; (E)-3-(4-Hydroxy-3,5-dimethoxyphenyl)-2-propenoic acid; 3,5-Dimethoxy-4-hydroxycinnamic acid; 3-(4-Hydroxy-3,5-dimethoxyphenyl)-(2E)-2-Propenoic acid; 3-(4-Hydroxy-3,5-dimethoxyphenyl)-(E)-2-Propenoic acid; 3-(4-Hydroxy-3,5-dimethoxy…	HMDB30018; HMDB32616; HMDB34069; HMDB41691	C00482; C09506
344	223.109	TRUE	0.350679	4637.63	-0.000620038	C11H16N2O3	-H(-)	100	Butalbital	Allylbarbital; Butalbital M (OH)	HMDB14386
344	223.109	TRUE	0.350679	4637.63	0.000524371	C8H16N2O4	.F(-)	40	Serinyl-Valine	3,4-Dihydroxy-2-hydroxymethyl-1-pyrrolidinepropanamide; L-Serinyl-L-Valine; L-Valyl-L-Serine; S-V Dipeptide; SV dipeptide; Ser-Val; Serine Valine dipeptide; Serine-Valine dipeptide; Serinylvaline; V-S Dipeptide; VS dipeptide; Val-Ser; Valine Serine dipeptide; Valine-Serine dipeptide; Valylserine	HMDB29052; HMDB29136; HMDB33891; HMDB39948
345	223.134	TRUE	0.389966	20902.9	0.000175303	C13H20O3	-H(-)	100	Epoxyeremopetasinorol	(+)-Annuionone A; (-)-Jasmonic acid methyl ester; (-)-Methyl jasmonate; (3R,7R)-Methyl jasmonate; 2-Furancarboxylic acid, octyl ester; 2-Furanylmethyl octanoate; 2-Furfuryl octanoate; 2-Furylmethyl octanoate; 3-Methylbutyl 2-furanbutanoate; 3-Oxo-2-(2-pentenyl)cyclopentaneacetic acid methyl ester; 5,13-Epoxy-3,9-megastigmanedione; 5,6-Epoxy-9-hydroxy-7-megastigmen-3-one; Annuionone A; Annuionone …	HMDB29670; HMDB32679; HMDB32689; HMDB34564; HMDB36583; HMDB37244; HMDB37726; HMDB37730; HMDB37736	C11512
346	223.17	TRUE	0.181696	4002.79	0.000459534	C14H24O2	-H(-)	100	5,8-Tetradecadienoic acid	(1)-1,5-Dimethyl-1-vinylhex-4-enyl isobutyrate; (2Z)-3,7-Dimethyl-2,6-octadienyl 2-methylpropanoate; (5Z,8Z)-5,8-Tetradecadienoic acid; (E)-3,7-Dimethyl-2,6-octadienyl 2-methylpropanoate; (E)-3,7-Dimethyl-2,6-octadienyl isobutyrate; (Z)-3,7-Dimethyl-2,6-octadienyl butanoate; (Z)-3,7-Dimethyl-2,6-octadienyl butyrate; 1,5-Dimethyl-1-vinyl-4-hexenyl 2-methylpropanoate; 1,5-Dimethyl-1-vinyl-4-hexenyl…	HMDB00560; HMDB30426; HMDB30427; HMDB31015; HMDB32053; HMDB32342; HMDB32524; HMDB36424; HMDB37814; HMDB38246; HMDB38259; HMDB38260; HMDB39129
347	223.206	TRUE	0.784108	2189.62	0.000772411	C15H28O	-H(-)	100	5,10-Pentadecadien-1-ol	2,3-Dihydrofarnesol; 3,7,11-Trimethyl-6,10-Dodecadien-1-ol	HMDB31111; HMDB32218; HMDB40377
348	225.004	TRUE	0.706232	14682.9	0.00133238	C10H10O2S2	-H(-)	59	Bis(2-furanylmethyl) disulfide	(2-Methylfuryl-3) furfuryl disulfide; (2-methyl-3-furanyl) (2-furfuryl) disulfide; 1-Ethyltridecyl 2-furoate; 2,2'-(Dithiobis(methylene))bis-Furan; 2,2'-(Dithiobis(methylene))bisfuran; 2,2'-(Dithiodimethylene)di-Furan; 2,2'-(Dithiodimethylene)difuran; 2,2'-[Dithiobis(methylene)]bis-Furan; 2,2'-[Dithiobis(methylene)]bisfuran; 2,2'-[Dithiobis(methylene)]bisfuran, 9CI; 2-([(2-Furylmethyl)disulfanyl]…	HMDB29988; HMDB32288; HMDB40201
349	225.077	TRUE	0.575567	5622.5	-2.18018e-05	C11H14O5	-H(-)	100	3,4,5-Trimethoxyphenyl acetate	Genipin	HMDB31722; HMDB35830; HMDB41560; HMDB41679; HMDB41727; HMDB60736	C09780
349	225.077	TRUE	0.575567	5622.5	0.00115799	C11H15NO2S	-H(-) [+1]	40	Ethiofencarb	(2-Ethylthiomethyl-phenyl)-N-methylcarbamate; 2-((Ethylthio)methyl)phenol methylcarbamate; 2-((Ethylthio)methyl)phenyl methylcarbamate; 2-(Ethylthiomethyl)phenyl methylcarbamate, 9CI; 2-Ethyl-mercaptomethyl-phenyl-N-methylcarbamate; 2-Ethylthiomethylphenyl N-methylcarbamate; 2-[(Ethylsulfanyl)methyl]phenyl methylcarbamate; Arylmate; BAY-HOX-1901; Carbamic acid, methyl-, 2-(ethylthiomethyl)phenyl …	HMDB31782	C18649
349	225.077	TRUE	0.575567	5622.5	0.0011205	C8H14O6	.F(-)	33	Diethyl tartrate	(+)-diethyl L-tartrate; (+)-diethyl-L-tartrate; (+)-tartaric acid diethyl ester; (-)-diethyl-D-tartrate; Butanedioic acid, 2,3-dihydroxy- (2R,3R)-, diethyl ester; Butanedioic acid, 2,3-dihydroxy- (R-(R*,R*)), diethyl ester; Butanedioic acid, 2,3-dihydroxy-, diethyl ester; Diethyl (+)-tartrate; Diethyl (2R,3R)-(+)-tartrate; Diethyl (2R,3R)-tartrate; Diethyl (R,R)(+)tartrate; Diethyl 1,2-dihydroxy-…	HMDB33584
350	225.113	TRUE	0.248312	12609.1	0.000173762	C12H18O4	-H(-)	100	Allixin	3-Hydroxy-5-methoxy-6-methyl-2-pentyl-4H-Pyran-4-one; 3-Hydroxy-5-methoxy-6-methyl-2-pentyl-4H-pyran-4-one; 3-Hydroxy-5-methoxy-6-methyl-2-pentyl-4H-pyran-4-one, 9CI	HMDB40705; HMDB59729
351	225.149	TRUE	0.290569	8898.31	0.000232136	C13H22O3	-H(-)	100	Methyl dihydrojasmonate	(-)-methyl dihydrojasmonate; (1R,2R)-Methyl dihydrojasmonate; (5-CHLORO-2-HYDROXYBENZYLIDENE)MALONONITRILE; (5-chloro-2-hydroxybenzylidene)-Malononitrile; 2-(5-Chloro-2-hydroxybenzylidene)malononitrile; 4,5-Dihydrovomifoliol; 5-Chloro-2-hydroxybenzylidenemalononitrile; Cyclopentaneacetic acid, 3-oxo-2-pentyl-, methyl ester; Dihydrojasmonic acid methyl ester; FEMA 3408; Hedione; Kharismal; Methyl …	HMDB31740; HMDB37562; HMDB40615
352	225.186	TRUE	0.435511	14619.5	9.19952e-05	C14H26O2	-H(-)	100	C14:1	(1)-3,7-Dimethyloct-6-enyl butyrate; (2E)-1,1-diethoxy-3,7-dimethylocta-2,6-diene; (2E)-2-Hexenyl octanoate; (5Z)- 5-Tetradecenoate; (5Z)- 5-Tetradecenoic acid; (9Z)-Tetradecenoate; (9Z)-Tetradecenoic acid; (9Z)-tetradec-9-enoate; (9Z)-tetradec-9-enoic acid; (E)-2-Hexenyl octanoate; (Z)-5-Tetradecenoate; (Z)-5-Tetradecenoic acid; (Z)-Tetradec-9-enoate; (Z)-Tetradec-9-enoic acid; 1,1'-[Ethylideneb…	HMDB00499; HMDB00521; HMDB02000; HMDB05051; HMDB10732; HMDB30921; HMDB31029; HMDB31073; HMDB32152; HMDB32321; HMDB34561; HMDB37188; HMDB37189; HMDB37227; HMDB37228; HMDB37369; HMDB37633; HMDB38056; HMDB40228	C08322; C16947
353	225.222	TRUE	0.638515	2661.18	0.000370513	C15H30O	-H(-)	100	Pentadecanal	1-Pentadecanal; 2-Pentandecanone; 8-PENTADECANONE; FEMA 3724; Methyl tridecyl ketone; N-Pentadecanal; Pentadecan-2-one; pentadecan-8-one	HMDB31078; HMDB31081; HMDB59813	C01948
354	225.997	TRUE	0.369325	4716.81	-0.00185043	C3H5N3O9	-H(-)	25	Nitroglycerin	Glyceryl trinitrate; NG; NTG; Nitroglycerin ointment; Nitroglycerine; TNG; Trinitroglycerin	HMDB14865	C07455
355	226.036	TRUE	0.767253	2868.97	6.787e-05	C9H9NO6	-H(-)	100	5-(2'-Carboxyethyl)-4,6-Dihydroxypicolinate	5-(beta-Carboxyethyl)-4,6-dihydroxypicolinate	HMDB06794	C05655
356	226.083	TRUE	0.702942	1994.17	-6.07897e-05	C9H13N3O4	-H(-)	100	Deoxycytidine	1-(2-Deoxy-b-D-ribofuranosyl)cytosine; 1-(2-Deoxy-beta-D-erythro-pentofuranosyl)-Cytosine; 1-(2-Deoxy-beta-D-ribofuranosyl)cytosine; 1-(2-Deoxy-beta-delta-erythro-pentofuranosyl)-Cytosine; 1-(2-Deoxy-beta-delta-ribofuranosyl)cytosine; 2'-Deoxycytidine; 2-Deoxy-Cytidine; 4-Amino-1-(2-deoxy-b-D-erythro-pentofuranosyl)-2(1H)-pyrimidinone; 4-Amino-1-(2-deoxy-beta-D-erythro-pentofuranosyl)-2(1H)-pyrim…	HMDB00014	C00881	CHEBI:15698; CID:13711
357	226.997	TRUE		21579.2	-0.00122782	C8H8N2O2S2	-H(-)	69	Thiolutin	Acetopyrrothine; Farcinicine; N-Acetylpyrrothine; Thiolutin	HMDB34228
358	227.07	TRUE	0.746337	9961.31	-0.0013368	C10H8N6O	-H(-)	58	Pemirolast	Pemirolast Potassium; Pemirolastum [INN-Latin]; Pemiroplast Potassium	HMDB15023
358	227.07	TRUE	0.746337	9961.31	0.0013506	C14H12O3	-H(-)	57	Resveratrol	(2-Hydroxy-4-methoxyphenyl)phenylmethanone; (E)-4-Methoxy-6-(2-phenylethenyl)-2H-pyran-2-one; 2-Benzoyl-5-methoxyphenol; 2-Hydroxy-4-methoxybenzophenone; 2-Hydroxybenzoic acid, phenylmethyl ester; 2-Methylphenyl 2-hydroxybenzoate; 2-Methylphenyl salicylate; 2H-Pyran-2-one, 4-methoxy-6-(2-phenylethenyl)-, (E)- (9CI); 3',4'-Di-O-(-)-camphanoyl-(+)-cis-khellactone; 3,4',5-Trihydroxystilbene; 4-Metho…	HMDB03747; HMDB15497; HMDB15575; HMDB29818; HMDB32217; HMDB34118; HMDB34257; HMDB34270; HMDB37667	C03582; C09312; C09314; C09925; C14285
359	227.093	TRUE	0.291989	9422.42	-5.80651e-05	C11H16O5	-H(-)	100	Propyl propane thiosulfonate	Dipropyl thiosulfonate; Propyl propanethiosulfonate	HMDB32496
360	227.129	TRUE	0.395125	12533.2	0.000334692	C12H20O4	-H(-)	100	Traumatic acid	(Z)-2-dodecenedioate; (Z)-2-dodecenedioic acid; 1-Decene-1,10-dicarboxylic acid; 2-Carboxy-4-undecanolide; 2-Dodecendioate; 2-Dodecendioic acid; 2-Dodecenedioate; 2-Dodecenedioic acid; 2E-Dodecenedioate; 2E-Dodecenedioic acid; Dodec-2-enedioate; Dodec-2-enedioic acid; Dodec-2c-enedioate; Dodec-2c-enedioic acid; Dodec-2t-enedioate; Dodec-2t-enedioic acid; Dodecanedioate; Dodecanedioic acid; Dodeca…	HMDB00933; HMDB30994	C16308
361	227.165	TRUE	0.395931	14556.8	0.000181177	C13H24O3	-H(-)	100	11-Hydroxy-9-tridecenoic acid	(-)-p-Menthan-3-yl lactate; 10-Methyl-7-(1-methylethyl)-1,5-dioxaspiro[5.5]undecan-3-ol, 9CI; 2-Hydroxymethyl-6-isopropyl-9-methyl-1,4-dioxaspiro[4.5]decane; 3-Hydroxy-7-isopropyl-10-methyl-1,5-dioxaspiro[5.5]undecane; 6-Isopropyl-9-methyl-1,4-dioxaspiro(4.5)decane-2-methanol; 9-Methyl-6-(1-methylethyl)-1,4-dioxaspiro[4.5]decane-2-methanol, 9CI; FEMA 3748; FEMA 3807; FEMA 3808; Frescolat; L-Menth…	HMDB35881; HMDB36139; HMDB37212; HMDB40004
362	227.201	TRUE	0.735109	441155	0.000200972	C14H28O2	-H(-)	100	C14:0	(+)-isomyristic acid; (4S,6R)-4-hexyl-2,6-dimethyl-1,3-dioxane; 1-Dodecanol acetate; 1-Tridecanecarboxylate; 1-Tridecanecarboxylic acid; 12-Methyl-Tridecanoic acid; 12-Methyltridecylic acid; 2,6,10-Trimethylundecanoate; 2,6,10-Trimethylundecanoic acid; 2-methylpropyl decanoate; 3-Methylbutyl nonanoate; 3-Methylbutyl pelargonate; 8-(5-Hexyl-furan-2-yl)-octanoate; 8-(5-Hexyl-furan-2-yl)-octanoic ac…	HMDB00806; HMDB02221; HMDB31072; HMDB32318; HMDB32548; HMDB33788; HMDB34461; HMDB36216; HMDB37312; HMDB37495; HMDB38034; HMDB38969; HMDB59865	C06424; C13798
363	228.099	TRUE	0.566051	4124.93	-0.000186576	C9H15N3O4	-H(-)	100	Asparaginyl-Proline	Asn-Pro; Asparagine Proline dipeptide; Asparagine-Proline dipeptide; Asparaginylproline; L-Asparaginyl-L-Proline; L-Prolyl-L-Asparagine; N-P Dipeptide; NP dipeptide; P-N Dipeptide; PN dipeptide; Pro-Asn; Proline Asparagine dipeptide; Proline-Asparagine dipeptide; Prolylasparagine	HMDB28739; HMDB29012
364	228.161	TRUE	0.315972	5881.84	-0.000437327	C12H23NO3	-H(-)	100	N-Decanoylglycine	Acylglycine c:10; Decanoylglycine	HMDB13267
365	229.036	TRUE	0.823836	7455.84	-1.72505e-06	C10H14O2S2	-H(-)	100	3,3'-Dithiobis[4,5-dihydro-2-methylfuran]	Bis(2-methyl-4,5-dihydro-3-furyl) disulfide	HMDB39670
365	229.036	TRUE	0.823836	7455.84	0.000272675	C6H10O8	.F(-)	40	Galactaric acid	(2R,3S,4R,5S)-2,3,4,5-tetrahydroxyhexanedioate; (2R,3S,4R,5S)-2,3,4,5-tetrahydroxyhexanedioic acid; (2R,3S,4S,5S)-2,3,4,5-tetrahydroxyhexanedioate; (2R,3S,4S,5S)-2,3,4,5-tetrahydroxyhexanedioic acid; D-(+)-Saccharate; D-(+)-Saccharic acid; D-2,3,4,5-Tetrahydroxyhexanedioic acid; D-Galactarate; D-Galactaric acid; D-Glucarate; D-Glucaric acid; D-Glucosaccharate; D-Glucosaccharic acid; D-Mucic acid;…	HMDB00639; HMDB00663; HMDB29881	C00818; C00879
366	229.049	TRUE	0.545914	4057.37	0.00169333	C13H10O4	-H(-)	33	Coriandrin	3-[5-(1-Oxo-4-hexen-2-ynyl)-2-furanyl]-2-propenoic acid, 9CI; 4-Methoxy-7-methyl-5H-Furo(2,3-g)(2)benzopyran-5-one; 4-Methoxy-7-methyl-5H-furo(2,3-g)benzopyran-5-one; 4-Methoxy-7-methyl-5H-furo[2,3-g][2]benzopyran-5-one, 9CI	HMDB33329; HMDB39141; HMDB39209
366	229.049	TRUE	0.545914	4057.37	-0.000104445	C5H13N2O6P	-H(-) [+2]	29	L-2-Aminoethyl seryl phosphate	2-Aminoethyl seryl phosphate; L-Form; L-Serine 3-(2-aminoethyl hydrogen phosphate); L-Serine phosphoethanolamine; L-Serine-phosphoethanolamine; O-[(2-Aminoethoxy)(hydroxy)phosphoryl]-L-serine; Serine ethanolamine phosphate; Serine ethanolamine phosphodiester; Serine phosphoethanolamine	HMDB31950	C03872
366	229.049	TRUE	0.545914	4057.37	-0.00071277	C11H12O4	.Na/H-H(-)	10	(R)-2-Benzylsuccinate	(2E)-3-(3,4-Dimethoxyphenyl)-2-propenoic acid; (2E)-3-(3,4-dimethoxyphenyl)acrylic acid; (2E)-3-(3,4-dimethoxyphenyl)prop-2-enoic acid; (2R)-2-benzylsuccinic acid; (E)-3',4'-Dimethoxycinnamic acid; (E)-3,4-Dimethoxycinnamic acid; (R)-2-Benzylsuccinic acid; 1-(2-Methoxy-3,4-methylenedioxyphenyl)-1-propanone; 2,3-Dihydro-7-methoxy-2-methyl-5,6-methylenedioxybenzofuran; 3'-Methoxy-4',5'-methylenedio…	HMDB12127; HMDB29185; HMDB34315; HMDB36055; HMDB37308; HMDB38510; HMDB40892; HMDB41461; HMDB41692	C02381; C09816
367	229.072	TRUE	0.656148	6339.56	0.000989483	C11H10N4O2	-H(-)	100	Hydralazine pyruvate hydrazone	(2E)-2-(phthalazin-1-ylhydrazinylidene)propanoic acid; 1-Hydrazinophthalazine pyruvic hydrazone; 2-(1-Phthalazinylhydrazono)-propanoic acid; 2-(1-Phthalazinylhydrazono)propanoic acid; Hydralazine pyruvic acid hydrazone; Propanoic acid, 2-(1-phthalazinylhydrazono)-; Pyruvic acid, 2-(1-phthalazinyl)hydrazone	HMDB61143
367	229.072	TRUE	0.656148	6339.56	0.000793783	C7H14O7	.F(-)	40	Sedoheptulose	(+)-Mannoheptulose; (4-nitrobenzylidene)malononitrile; (4-nitrobenzylidene)propanedinitrile; (p-nitrobenzylidene)-Malononitrile; 2-(4-(Hydroxy(oxido)amino)benzylidene)malononitrile; 2-(4-Nitro-benzylidene)-malononitrile; 2-(4-Nitrobenzylidene)malononitrile; 2-Cyano-3-(p-nitrophenyl)acrylonitrile; 4'-Nitro-1,1-dicyanostyrene; 4-(2,2-Dicyanoethenyl)nitrobenzene; 4-Nitrobenzylidene Malononitrile; 4-…	HMDB03219; HMDB29901; HMDB29935; HMDB29952	C02076; C06397
368	229.098	TRUE	-0.484032	3689.73	0.000106084	C13H14N2O2	-H(-)	100	(1xi,3xi)-1,2,3,4-Tetrahydro-1-methyl-beta-carboline-3-carboxylic acid		HMDB37942; HMDB60811
369	229.12	TRUE	0.664673	4247.4	-0.000315333	C10H18N2O4	-H(-)	100	Hydroxyprolyl-Valine	HP-V dipeptide; HPV dipeptide; HPro-Val; Hydroxyproline Valine dipeptide; Hydroxyproline-Valine dipeptide; Hydroxyprolylvaline; L-Hydroxyprolyl-L-Valine; L-Valyl-L-Hydroxyproline; V-HP dipeptide; VHP dipeptide; Val-HPro; Valine Hydroxyproline dipeptide; Valine-Hydroxyproline dipeptide; Valylhydroxyproline	HMDB28876; HMDB29128
370	229.135	TRUE	0.901219	18267.2	5.32569e-06	C14H18N2O	-H(-)	100	Ibudilast	2-Isopropyl-3-isobutyrylpyrazolo(1,5-a)pyridine; 3-Isobutyryl-2-isopropyl-Pyrazolo(1,5-a)pyridine; 3-Isobutyryl-2-isopropylpyrazolo(1,5-a)pyridine; 3-Isobutyryl-2-isopropylpyrazolo[1,5-a]pyridine; AV-411; Eyevinal; I0157_SIGMA; Ibudilast (jan/inn); Ibudilast [inn:jan]; Ibudilastum; Ibudilastum [latin]; Ke tas; Ketas; Ketas (TN); Lopac-I-0157; MN-166; Tocris-1694; UNII-M0TTH61XC5	HMDB15614
371	229.155	TRUE	0.733696	6615.24	0.000534905	C11H22N2O3	-H(-)	100	Isoleucyl-Valine	I-V Dipeptide; IV dipeptide; Ile-Val; Isoleucine Valine dipeptide; Isoleucine-Valine dipeptide; Isoleucylvaline; L-Isoleucyl-L-Valine; L-Leucyl-L-Valine; L-V Dipeptide; L-Valyl-L-Isoleucine; L-Valyl-L-Leucine; LV dipeptide; Leu-Val; Leucine Valine dipeptide; Leucine-Valine dipeptide; Leucylvaline; V-I Dipeptide; V-L Dipeptide; VI dipeptide; VL dipeptide; Val-Ile; Val-Leu; Valine Isoleucine dipept…	HMDB28920; HMDB28942; HMDB29130; HMDB29131
372	230.067	TRUE	0.604031	2449.47	0.000188585	C9H13NO6	-H(-)	100	N2-Succinyl-L-glutamic acid 5-semialdehyde	N2-Succinyl-L-glutamate 5-semialdehyde	HMDB01180	C05932
373	230.104	TRUE	0.684617	3614.26	-0.000117966	C10H17NO5	-H(-)	100	Isovalerylglutamic acid	Isovalerylglutamate; Isovalerylglutamic acid; N-Isovaleryl-DL-glutamate; N-Isovaleryl-DL-glutamic acid; Suberylglycin; Suberylglycine	HMDB00726; HMDB00953
374	230.15	TRUE	0.321681	4032.12	0.00150334	C10H21N3O3	-H(-)	44	Gamma-Aminobutyryl-lysine	L-N2-(4-aminobutyryl)-Lysine; N2-(4-aminobutyryl)-Lysine; Na-(g-Aminobutyryl)-L-lysine; Na-(g-Aminobutyryl)lysine; Na-(gamma-Aminobutyryl)-L-lysine; Na-(gamma-Aminobutyryl)lysine; Nalpha-(g-Aminobutyryl)-L-lysine; Nalpha-(g-Aminobutyryl)lysine; Nalpha-(gamma-Aminobutyryl)-L-lysine; Nalpha-(gamma-Aminobutyryl)lysine; g-Aminobutyryl-lysine; gamma-Aminobutyryl-lysine	HMDB01959
374	230.15	TRUE	0.321681	4032.12	-0.00160945	C12H22O4	-H(-) [+1]	14	Dodecanedioic acid	1,10-Decanedicarboxylate; 1,10-Decanedicarboxylic acid; 1,10-Dicarboxydecane; 1,12-Dodecanedioate; 1,12-Dodecanedioic acid; 9-Ethyl-4-hydroxy-1,7-dioxaspiro[5.5]undecane-3-methanol, 9CI; Bis(1-methylethyl) hexanedioate; Corfree M 2; Decamethylenedicarboxylate; Decamethylenedicarboxylic acid; Diisopropyl adipate; Diisopropyl ester; Dipropyl adipate; Dipropyl ester; Dipropyl hexanedioate; Dodecaned…	HMDB00623; HMDB30143; HMDB41613; HMDB41614	C02678; C14523
375	231.013	TRUE	0.81621	4423	-0.00114001	C12H8O3S	-H(-)	80	Chrycolide	7-Hydroxy-3-(2-thienyl)-1(3H)-isobenzofuranone, 9CI	HMDB35145
375	231.013	TRUE	0.81621	4423	0.00136049	C8H8O8	-H(-)	56	Acetyl citrate	2-(2-acetyloxy-2-oxoethyl)-2-hydroxybutanedioate	HMDB59808
376	231.03	TRUE	0.574007	5707.41	-0.000428474	C12H8O5	-H(-)	100	4-Hydroxy-8-methoxy-2H-furo[2,3-h]-1-benzopyran-2-one	4-Hydroxy-8-methoxy-2H-furo[2,3-h]-1-benzopyran-2-one, 9CI; 5-Methoxy-8-hydroxy-psoralen; 8-Hydroxy-5-methoxypsoralen; 8-Hydroxybergapten; 9-Hydroxy-4-methoxy-7H-Furo(3,2-g)(1)benzopyran-7-one; 9-Hydroxy-4-methoxyfuro[3,2-g][1]benzopyran-7-one, 9CI; 9-Hydroxy-4-methoxypsoralen; 9-Hydroxy-5-methoxypsoralen; 9-Hydroxybergapten; Carbonyl selenide	HMDB32659; HMDB36628
377	231.087	TRUE	0.129651	8154.15	4.53081e-05	C10H16O6	-H(-)	100	Glycerol 1-propanoate diacetate		HMDB31640
378	231.098	TRUE	0.709045	11128.3	0.000183005	C9H16N2O5	-H(-)	100	N2-Succinyl-L-ornithine	4-(Glutamylamino)butanoate; 4-(Glutamylamino)butanoic acid; 4-(L-Glutam-5-ylamino)butanoate; 4-(L-Glutam-5-ylamino)butanoic acid; 4-(L-gamma-Glutamylamino)butanoate; 4-(L-gamma-Glutamylamino)butanoic acid; Asp-Val; Aspartate Valine dipeptide; Aspartate-Valine dipeptide; Aspartylvaline; D-V Dipeptide; DV dipeptide; Glugaba; Glutamylgaba; HP-T dipeptide; HPT dipeptide; HPro-Thr; Hydroxyproline Thre…	HMDB01199; HMDB12161; HMDB28766; HMDB28873; HMDB29062; HMDB29123; HMDB29393	C03415; C15767
379	231.135	TRUE	0.734256	4747.06	-0.000238674	C10H20N2O4	-H(-)	100	Spermic acid 2	1,4-Butanediamine-N,N'-dipropanoate; 1,4-Butanediamine-N,N'-dipropanoic acid; ASpA; I-T Dipeptide; IT dipeptide; Ile-Thr; Isoleucine Threonine dipeptide; Isoleucine-Threonine dipeptide; Isoleucylthreonine; L-Isoleucyl-L-Threonine; L-Leucyl-L-Threonine; L-T Dipeptide; L-Threoninyl-L-Isoleucine; L-Threoninyl-L-Leucine; LT dipeptide; Leu-Thr; Leucine Threonine dipeptide; Leucine-Threonine dipeptide;…	HMDB13075; HMDB28917; HMDB28939; HMDB29064; HMDB29065
380	232.029	TRUE	0.776085	1953.9	-0.000502787	C8H11NO5S	-H(-)	100	Dopamine 4-sulfate	3-Hydroxytyramine-4-O-sulfate; 3-Hydroxytyramine-4-O-sulphate; 4-(2-Aminoethyl)-1,2-Benzenediol 2-(hydrogen sulfate); 4-(2-Aminoethyl)-1,2-Benzenediol 2-(hydrogen sulphate); Dopamine 4-O-sulfate; Dopamine 4-O-sulphate	HMDB04148; HMDB06275	C13690; C13691
381	232.083	TRUE	0.668577	2368.37	0.000881091	C10H19NOS2	-H(-)	100	Hirsutin	(R)-8-Methylsulfinyloctyl isothiocyanate; 1-Isothiocyanato-8-(methylsulfinyl)octane; 8-(Methylsulfinyl)octyl isothiocyanate; Hirsutin?	HMDB35923
382	232.13	TRUE	0.531031	1702.96	0.000398933	C9H19N3O4	-H(-)	100	Lysyl-Serine	K-S Dipeptide; KS dipeptide; L-Lysine, N(sup 6)-(2-amino-2-carboxyethyl)- (9CI); L-Lysyl-L-Serine; L-Serinyl-L-Lysine; LAL; Lys-Ser; Lysine Serine dipeptide; Lysine-Serine dipeptide; Lysylserine; N(Sup 6)-(2-Amino-2-carboxyethyl)-L-lysine; N(Sup 6)-(2-amino-2-carboxyethyl)-L-Lysine; N-epsilon-DL-(2-Amino-2-carboxyethyl)-L-lysine; N6-(2-Amino-2-carboxyethyl)lysine, 9CI; N6-(2-amino-2-carboxyethyl)…	HMDB28960; HMDB29044; HMDB29447
383	233.01	TRUE	0.346507	25119.4	0.000234862	C12H10OS2	-H(-)	100	4-[2,2'-Bithiophen-5-yl]-3-butyn-1-ol	4-(2,2'-Bithien-5-yl)but-3-yn-1-ol; 4-(5-(2-Thienyl)-2-thienyl)-3-Butyn-1-ol; 4-(5-(2-Thienyl)-2-thienyl)-3-butyn-1-ol; 4-[2,2'-Bithiophen]-5-yl-3-Butyn-1-ol; 4-[5-(2-Thienyl)-2-thienyl]-3-butyn-1-ol, 8CI; 5-(4-Hydroxy-1-butynyl)-2,2'-bithiophene; 5-(4-Hydroxy-but-1-ynyl)-2,2'-bithiophene; 5-(4-Hydroxybut-1-ynyl)-2,2'-bithiophene; 5-4-HYDROXYBUT-1-YNYL-22-BITHIOPHENE	HMDB34453	C04486
384	233.155	TRUE	0.238328	77503.2	9.7382e-05	C15H22O2	-H(-)	100	Valerenic acid	(+)-7-Hydroxycostal; (+)-Germacrone-4,5-epoxide; (2R,3S)-rel-(+)-1,2,3,4-Tetrahydro-3-hydroxy-alpha,alpha,5,8-tetramethyl-2-naphthalenemethanol; (4S,5S)-(+)-Germacrone 4,5-epoxide; (E)-5-(1,5-Dimethyl-3-oxo-1-hexenyl)-2-methyl-2-cyclohexen-1-one; (all-S)-Hexahydro-7-isopropenyl-3,6-dimethyl-6-vinyl-2(3H)-benzofuranone; 1(10),7(11)-Germacradiene-5,8-dione; 1,1-Dimethyl-3-phenylpropyl 2-methylpropa…	HMDB30016; HMDB31349; HMDB32081; HMDB33252; HMDB33253; HMDB33960; HMDB34562; HMDB34742; HMDB34956; HMDB35202; HMDB35407; HMDB35408; HMDB35413; HMDB35639; HMDB35794; HMDB35869; HMDB35889; HMDB35935; HMDB36035; HMDB36390; HMDB36392; HMDB36427; HMDB36449; HMDB36466; HMDB36647; HMDB37038; HMDB37391; HMDB37640; HMDB37710; HMDB37739; HMDB38190; HMDB38198; HMDB38698; HMDB38795; HMDB38796; HMDB38914; HMD…	C09743; C16942; C16949; C17489; C17492; C17504
385	233.19	TRUE	0.707888	3880.69	0.000916213	C16H26O	-H(-)	100	2,6-Di-tert-butyl-4-ethylphenol	1-Hydroxy-4-ethyl-2, 6-di-tert-butylbenzene; 1-Hydroxy-4-ethyl-2,6-di-tert-butylbenzene; 2,6-Bis(1,1-dimethylethyl)-4-ethyl-Phenol; 2,6-Bis(1,1-dimethylethyl)-4-ethylphenol; 2,6-Bis(1,1-dimethylethyl)-4-ethylphenol, 9CI; 2,6-Di-t-Butyl-4-ethylphenol; 2,6-Di-tert-butyl-4-ethyl-Phenol; 4-Ethyl-2,6-di-tert-butylphenol; Ionol 2; Nocrac M 17; Nocrac M17; Phenol, 2,6-bis-(1.1-dimethylethyl)-4-ethyl; Ph…	HMDB40179
386	235.062	TRUE	0.602767	4631.34	-0.000500929	C12H12O5	-H(-)	100	Dillapional	2,3-Dimethoxy-4,5-methylenedioxycinnamaldehyde; 2,5-Dimethoxy-3,4-methylenedioxycinnamaldehyde; 3-(2,3-Dimethoxy-4,5-methylenedioxyphenyl)-2-propen-1-al; 3-(2,5-Dimethoxy-3,4-methylenedioxyphenyl)-2-propenal; 7,8-Dihydro-7,8-dihydroxy-3,7-dimethyl-6-oxo-6H-2-benzopyran-5-carboxaldehyde, 9CI; Austadiol; Austidiol	HMDB30582; HMDB30858; HMDB33096; HMDB40407
386	235.062	TRUE	0.602767	4631.34	0.000992977	C13H14O2S	-H(-) [+2]	34	(2Z,4'Z)-2-(5-Methylthio-4-penten-2-ynylidene)-1,6-dioxaspiro[4.4]non-3-ene		HMDB32660
387	235.075	TRUE	0.808012	23356.2	0.000324989	C8H16N2O4S	-H(-)	100	Methionyl-Serine	L-Methionyl-L-Serine; L-Serinyl-L-Methionine; M-S Dipeptide; MS dipeptide; Met-Ser; Methionine Serine dipeptide; Methionine-Serine dipeptide; Methionylserine; S-M Dipeptide; SM dipeptide; Ser-Met; Serine Methionine dipeptide; Serine-Methionine dipeptide; Serinylmethionine	HMDB28982; HMDB29045
388	235.098	TRUE	0.328876	10945.9	-0.000429172	C13H16O4	-H(-)	100	Ethyl vanillin isobutyrate	2-Ethoxy-4-formylphenyl 2-methylpropanoate; Ethyl vanillin isobutyrate	HMDB37683; HMDB60564
389	235.134	TRUE	0.37519	12392.8	8.32621e-05	C14H20O3	-H(-)	100	Heptyl 4-hydroxybenzoate	Benzoic acid, 4-hydroxy-, N-heptyl ester; Benzoic acid, 4-hydroxy-, heptyl ester; Benzoic acid, p-hydroxy-, heptyl ester; Eremopetasidione; Heptyl 4-hydroxybenzoate; Heptyl p-hydroxy benzoate; Heptyl p-hydroxybenzoate; Heptyl paraben; Heptylparaben; N-Heptyl 4-hydroxybenzoate; N-Heptyl p-hydroxybenzoate; Nipaheptyl; P-Hydroxybenzoic acid heptyl ester; Staypro WS 7	HMDB34462; HMDB40778	C14718
390	235.17	TRUE	0.354943	11266.2	0.000240834	C15H24O2	-H(-)	100	Capsidiol	(+)-7-Hydroxycostol; (+)-Curdione; (+)-Germacr-1(10)-ene-5,8-dione; (-)-Myrtenyl isovalerate; (2E)-3,7-Dimethyl-2,6-octadienyl (2E)-2-methyl-2-butenoate; (E)-3,7-Dimethyl-2,6-octadienyl 2-methylcrotonate; 10-Epilubimin; 10-Hydroxy-2,6,6,8-tetramethyltricyclo[6.2.1.01,5]undecan-7-one; 2, 6-Di-tert-butyl-4-(hydroxymethyl)phenol; 2, 6-Di-tert-butyl-4-hydroxymethylphenol; 2,6-Bis(1,1-dimethylethyl)-4…	HMDB02352; HMDB30891; HMDB30916; HMDB30920; HMDB31348; HMDB32048; HMDB32292; HMDB32681; HMDB33083; HMDB33104; HMDB34714; HMDB34722; HMDB35032; HMDB35040; HMDB35127; HMDB35147; HMDB35301; HMDB35648; HMDB35827; HMDB36446; HMDB36549; HMDB36668; HMDB36680; HMDB36687; HMDB37393; HMDB37906; HMDB38027; HMDB38122; HMDB38144; HMDB38178; HMDB39525; HMDB39688; HMDB40712	C09627; C16946; C17493
391	236.056	TRUE	0.792563	9516.06	0.000138372	C11H11NO5	-H(-)	100	N-Benzoylaspartic acid		HMDB34251; HMDB38942
392	236.078	TRUE	0.787352	5438.98	-0.000795514	C8H15NO7	-H(-)	100	N-(1-Deoxy-1-fructosyl)glycine	1-[(Carboxymethyl)amino]-1-deoxyfructose, 9CI; N-(1-Deoxy-1-fructosyl)glycine	HMDB37848; HMDB60278
392	236.078	TRUE	0.787352	5438.98	7.42365e-05	C9H19NO2S2	-H(-)	100	8-[(Aminomethyl)sulfanyl]-6-sulfanyloctanoic acid		HMDB13639
392	236.078	TRUE	0.787352	5438.98	0.000547259	C9H11N5O3	-H(-)	100	Sepiapterin	(-)-Biopterin; (1'R,1'S) Biopterin; (1'S,2'R)-Biopterin; (S)-2-amino-7,8-dihydro-6-(2-hydroxy-1-oxopropyl)-4(1H)-Pteridinone; 1-(2-Amino-4-hydroxy-6-pteridinyl)-D-erythro-1,2-Propanediol; 1-(2-Amino-7,8-dihydro-4-hydroxy-6-pteridinyl)-2-hydroxy-1-Propanone; 2-Amino-6-(L-erythro-1,2-dihydroxypropyl)-4(3H)-Pteridinone; 2-Amino-6-(S)-lactoyl-7,8-dihydro-4(3H)-pteridinone; 2-Amino-7,8-dihydro-6-[(2S)…	HMDB00238; HMDB00468; HMDB00633; HMDB00817; HMDB01195; HMDB02263; HMDB29928	C00835; C03684; C06313
392	236.078	TRUE	0.787352	5438.98	5.89777e-05	C8H16N2O4S	-H(-) [+1]	67	Methionyl-Serine	L-Methionyl-L-Serine; L-Serinyl-L-Methionine; M-S Dipeptide; MS dipeptide; Met-Ser; Methionine Serine dipeptide; Methionine-Serine dipeptide; Methionylserine; S-M Dipeptide; SM dipeptide; Ser-Met; Serine Methionine dipeptide; Serine-Methionine dipeptide; Serinylmethionine	HMDB28982; HMDB29045
393	237.041	TRUE	0.83051	21532.2	-0.000421013	C11H10O6	-H(-)	100	Benzoylmalic acid	Benzoylmalic acid	HMDB39494
394	237.091	TRUE	0.541444	1.06422e+07	0.000923568	C16H14O2	-H(-)	42	Cinnamyl benzoate	(E)-Cinnamyl benzoate; 2-Propenoic acid, 3-phenyl-, phenylmethyl ester; 3-Phenyl-2-propenoic acid phenylmethyl ester; 4'-Methoxychalcone; 4,4'-Dimethoxy-Benzophenone; 4,4'-Dimethoxybenzophenone; Benzyl (2E)-3-phenyl-2-propenoate; Benzyl 3-phenylpropenoate; Benzyl alcohol cinnamic ester; Benzyl alcohol, cinnamate; Benzyl cinnamate; Benzyl laquo gammaRaquo -phenylacrylate; Benzylcinnamate; Benzyles…	HMDB29700; HMDB32585; HMDB40286
395	238.058	TRUE	0.897002	6657.29	0.000453931	C8H9N5O4	-H(-)	100	9-Carboxymethoxymethylguanine		HMDB60805
395	238.058	TRUE	0.897002	6657.29	-0.00011144	C7H14N2O5S	-H(-) [+1]	65	Cystathionine sulfoxide	Cystathionine sulfoxide; [R-(R*,S*)]-2-amino-4-[(2-amino-2-carboxyethyl)sulfinyl]-butanoate; [R-(R*,S*)]-2-amino-4-[(2-amino-2-carboxyethyl)sulfinyl]-butanoic acid	HMDB02399
396	238.094	TRUE	0.611805	2.36468e+06	0.000266238	C9H13N5O3	-H(-)	100	Dihydrobiopterin	(6R)-6-(L-erythro-1,2-Dihydroxypropyl)-7,8-dihydro-6H-pterin; (S-(R*,S*))-2-amino-6-(1,2-dihydroxypropyl)-7,8-dihydro-4(1H)-Pteridinone; 1,3,5-Benzenetriol; 1,3,5-Trihydroxybenzene; 1,3,5-Trihydroxybenzene anhydrate; 1,3,5-Trihydroxybenzene anhydrous; 1,3,5-Trihydroxybenzene dihydrate; 1.3.5-Trihydroxybenzene; 2-Amino-6-((1R,2S)-1,2-dihydroxypropyl)-7,8-dihydro-4(1H)-Pteridinone; 2-Amino-6-(1,2-d…	HMDB00038; HMDB02065; HMDB02215; HMDB13031; HMDB13642	C00268; C02953; C04244
397	239.06	TRUE	0.477678	32081.5	0.000694137	C9H20OS3	-H(-)	100	Propyl 1-(propylsulfinyl)propyl disulfide	Propyl 1-(propylsulfinyl)propyl disulfide	HMDB33071
398	240.099	TRUE	0.822599	34750.1	-0.000115178	C10H15N3O4	-H(-)	100	5-Methyldeoxycytidine	2'-Deoxy-5-methylcytidine; 5-Methyl-2'-deoxycytidine	HMDB02224; HMDB60750	C03592
398	240.099	TRUE	0.822599	34750.1	0.000586726	C9H13N5O3	-H(-) [+2]	62	Dihydrobiopterin	(6R)-6-(L-erythro-1,2-Dihydroxypropyl)-7,8-dihydro-6H-pterin; (S-(R*,S*))-2-amino-6-(1,2-dihydroxypropyl)-7,8-dihydro-4(1H)-Pteridinone; 1,3,5-Benzenetriol; 1,3,5-Trihydroxybenzene; 1,3,5-Trihydroxybenzene anhydrate; 1,3,5-Trihydroxybenzene anhydrous; 1,3,5-Trihydroxybenzene dihydrate; 1.3.5-Trihydroxybenzene; 2-Amino-6-((1R,2S)-1,2-dihydroxypropyl)-7,8-dihydro-4(1H)-Pteridinone; 2-Amino-6-(1,2-d…	HMDB00038; HMDB02065; HMDB02215; HMDB13031; HMDB13642	C00268; C02953; C04244
398	240.099	TRUE	0.822599	34750.1	-0.000603459	C8H17NO7	-H(-) [+2]	35	N-Gluconyl ethanolamine	Gluconic acid ethanolamine; N-(2-Hydroxyethyl) Hexonamide; N-(2-Hydroxyethyl) gluconamide; N-Gluconyl ethanolamine	HMDB32293
399	241.072	TRUE	0.263123	31999.7	-0.000360132	C11H14O6	-H(-)	100	Genipinic acid	3-Formyl-3,4-dihydro-5-(methoxycarbonyl)-2-methyl-2H-pyran-4-acetic acid, 9CI; Elenolic acid	HMDB38126; HMDB39136
399	241.072	TRUE	0.263123	31999.7	0.000782168	C8H14O7	.F(-)	40	Ethyl glucuronide	D-Ethyl glucuronide; Ethyl beta-D-glucopyranosiduronate; Ethyl beta-D-glucopyranosiduronic acid; Ethylglucuronide; beta-D-Ethyl glucuronide	HMDB10325
400	241.144	TRUE	0.456424	12178.5	0.000169839	C13H22O4	-H(-)	100	2-Carboxy-4-dodecanolide	2-Carboxy-4-dodecanolide; a-Carboxy-g-dodecalactone	HMDB30987; HMDB38736
401	241.159	TRUE	0.912147	5183.17	0.000863125	C17H22O	-H(-)	100	(Z,Z)-2,9,16-Heptadecatriene-4,6-diyn-8-ol	Dehydrofalcarinone; Falcarinone; Gnetuhainin m	HMDB32674; HMDB33693	C08445
402	241.217	TRUE	0.87234	234465	0.000253815	C15H30O2	-H(-)	100	C15:0	12-Farnesanoic acid; 2,10-Dimethyl-6-methylene-1,4-dodecanediol; 3-Methylbuthyl ester pentadecanoic acid; 3-Methylbutyl decanoate; Amyl caprate; Amyl caprinate; Amyl decanoate; Decanoic Acid, 3-methylbutyl Ester; Decanoic acid, pentyl ester; FEMA 2553; FEMA 2810; Heptanoic acid, octyl ester; Heptyl caprylate; Heptyl octanoate; Heptyl octylate; Hexyl Nonan-1-oate; Hexyl pelargonate; Iso-amyl N-dec…	HMDB00826; HMDB30469; HMDB32250; HMDB32328; HMDB36218; HMDB36220; HMDB37306; HMDB38907; HMDB40998; HMDB41588; HMDB59820; HMDB59833	C16537
403	242.114	TRUE	0.730587	5872.72	0.000418232	C10H17N3O4	-H(-)	100	Glutaminyl-Proline	GE-P dipeptide; GEP dipeptide; GGlu-Pro; Gln-Pro; Glutamine Proline dipeptide; Glutamine-Proline dipeptide; Glutaminylproline; L-Glutaminyl-L-Proline; L-Prolyl-L-Glutamine; L-Prolyl-L-gamma-glutamate; L-gamma-Glutamyl-L-Proline; P-GE dipeptide; P-Q Dipeptide; PGE dipeptide; PQ dipeptide; Pro-Gln; Pro-gGlu; Proline Glutamine dipeptide; Proline gamma-glutamate dipeptide; Proline-Glutamine dipeptide…	HMDB28805; HMDB29015; HMDB29031; HMDB29157
404	242.14	TRUE	0.778487	2992.57	-0.000166655	C12H21NO4	-H(-)	100	Tiglylcarnitine	Tiglyl-L-carnitine	HMDB02366
405	242.176	TRUE	0.481781	28556.4	6.49893e-06	C13H25NO3	-H(-)	100	N-Undecanoylglycine	Acylglycine C:11; Undecanoylglycine	HMDB13286
406	243.033	TRUE	0.312719	24179.4	0.000530445	C10H12O5S	-H(-)	100	4-phenylbutanic acid-O-sulphate		HMDB59983
407	243.063	TRUE	0.780301	9528.23	-0.000497617	C9H12N2O6	-H(-)	100	Uridine	1-b-D-Ribofuranosyl-2,4(1H,3H)-pyrimidinedione; 1-b-D-Ribofuranosyluracil; 1-beta-delta-Ribofuranosyl-2,4(1H,3H)-pyrimidinedione; 1-beta-delta-Ribofuranosyluracil; 5-(b-D-Ribofuranosyl)uracil; 5-(b-delta-Ribofuranosyl)uracil; 5-Ribosyluracil; 5-b-D-Ribofuranosyl-Uracil; 5-beta-delta-Ribofuranosyl-Uracil; Pseudouridine; Pseudouridine C; Uridin; b-D-Pseudouridine; b-D-Ribofuranoside 2,4(1H,3H)-pyri…	HMDB00296; HMDB00767	C00299; C02067
408	243.087	TRUE	0.6895	8243.14	0.000600824	C11H16O6	-H(-)	100	threo-Syringoylglycerol	Syringoylglycerol; Threo-form	HMDB31237
409	243.123	TRUE	0.337906	13320.5	0.000413214	C12H20O5	-H(-)	100	Polyethylene, oxidized	Ethene, homopolymer, oxidized; Oxidized polyethylene; Polyethylene, partially oxidized	HMDB32472
410	243.16	TRUE	0.409731	17753.9	9.50686e-05	C13H24O4	-H(-)	100	1,11-Undecanedicarboxylic acid	1,11-Undecanedicarboxylate; 1,13-Tridecanedioate; 1,13-Tridecanedioic acid; 1,4-Nonadiol diacetate; 1,4-Nonanediol diacetate; 1,4-Nonanediol, diacetate; 2-Hydroxyethyl 5-methyl-2-(1-methylethyl)cyclohexyl carbonate, 9CI; Anc 1; Brassilate; Brassilic acid; Brassylate; Brassylic acid; FEMA 3805; L-Menthyl ethylene glycol carbonate; Menthol glycol carbonate; Menthyl glycol carbonate; Nonanediol-1,4-…	HMDB02327; HMDB36141; HMDB37184
411	244.094	TRUE	0.647613	4232.22	-0.000290092	C9H15N3O5	-H(-)	100	Asparaginyl-Hydroxyproline	Asn-HPro; Asparagine Hydroxyproline dipeptide; Asparagine-Hydroxyproline dipeptide; Asparaginylhydroxyproline; HP-N dipeptide; HPN dipeptide; HPro-Asn; Hydroxyproline Asparagine dipeptide; Hydroxyproline-Asparagine dipeptide; Hydroxyprolylasparagine; L-Asparaginyl-L-Hydroxyproline; L-Hydroxyprolyl-L-Asparagine; N-HP dipeptide; NHP dipeptide	HMDB28732; HMDB28858
412	244.141	TRUE	-0.0110972	1791.82	0.000247918	C9H19N5O3	-H(-)	100	Alanyl-Arginine	A-R Dipeptide; AR dipeptide; Ala-Arg; Alanine Arginine dipeptide; Alanine-Arginine dipeptide; Alanylarginine; Arg-Ala; Arginine Alanine dipeptide; Arginine-Alanine dipeptide; Arginylalanine; L-Alanyl-L-Arginine; L-Arginyl-L-Alanine; R-A Dipeptide; RA dipeptide	HMDB28681; HMDB28702; HMDB60441	C05340
413	244.156	TRUE	0.793548	2147.81	-0.000121584	C12H23NO4	-H(-)	100	2-Methylbutyroylcarnitine	(2-methylbutyryl)carnitine; 2-Methylbutyroylcarnitine; Isovaleryl L-carnitine; Isovalerylcarnitine; L-2-Methylbutyrate (3-carboxy-2-hydroxypropyl)trimethyl-hydroxide Ammonium inner salt; Methylbutyroyl-carnitine; Pentanoylcarnitine; Valeryl-L-carnitine	HMDB00378; HMDB00688; HMDB13128; HMDB41993
414	245.079	TRUE	0.687466	4154.43	-0.000645629	C9H14N2O6	-H(-)	100	5,6-Dihydrouridine	5,6-Dihydrouridine; Asp-HPro; Aspartate Hydroxyproline dipeptide; Aspartate-Hydroxyproline dipeptide; Aspartylhydroxyproline; D-HP dipeptide; DHP dipeptide; Dihydro-1-b-D-ribofuranosyl-2,4(1H,3H)-Pyrimidinedione; Dihydro-1-beta-delta-ribofuranosyl-2,4(1H,3H)-Pyrimidinedione; Dihydrouridine; L-Aspartyl-L-Hydroxyproline; L-a-Aspartyl-L-hydroxyproline; L-alpha-Aspartyl-L-hydroxyproline; a-Asp-Hyp; a…	HMDB00497; HMDB11160; HMDB28754
415	245.093	TRUE	0.495021	5736.29	-0.000338052	C13H14N2O3	-H(-)	100	N-acetyltryptophan	(S)-N-Acetyltryptophan; Ac-Try; Acetyl-L-trp; Acetyl-L-tryptophan; AcetylL-Tryptophan; Acetyltryptophan; Mephobarbital; Mephobarbitone; Methyl Phenobarbitone; Methylphenobarbitalum [INN-Latin]; Methylphenobarbitonum; Methylphenolbarbital; Methylphenylbarbituric acid; Metilfenobarbital [INN-Spanish]; Metilfenobarbitale [Dcit]; N-Acetyl-L-Tryptophan; N-Acetyl-L-tryptophan; N-Acetyltryptophan (ACD/N…	HMDB13713; HMDB14987; HMDB30269; HMDB60810	C07829
415	245.093	TRUE	0.495021	5736.29	0.000804248	C10H14N2O4	.F(-)	40	Porphobilinogen	5-(Aminomethyl)-4-(carboxymethyl)-Pyrrole-3-propionate; 5-(Aminomethyl)-4-(carboxymethyl)-Pyrrole-3-propionic acid; PBG; Porphobilinogen	HMDB00245	C00931
416	245.139	TRUE	0.471425	6790.06	-2.47497e-05	C12H22O5	-H(-)	100	3-Hydroxydodecanedioic acid	3-Hydroxydodecanedioate; 3-Hydroxydodecanedioic acid; Butanedioic acid, 2,3-dihydroxy- (2R,3R)-, dibutyl ester; Butanedioic acid, 2,3-dihydroxy-, dibutyl ester; Butanedioic acid, hydroxy-, dibutyl ester, (plusmn )-; Dibutyl ester(.+/-.)-Malic acid; Dibutyl malate; Dibutyl tartrate; Hydroxy-dibutyl ester(.+/-.)-Butanedioic acid	HMDB00413; HMDB31696
417	245.154	TRUE	0.749419	3402.84	0.000317614	C16H22O2	-H(-)	100	alpha-Amylcinnamyl acetate	(2Z)-2-Pentyl-3-phenyl-2-propenyl acetate; 1-(4-Hydroxyphenyl)-4-decen-3-one; 1-Heptanol, 2-(phenylmethylene)-, 1-acetate; 1-Heptanol, 2-(phenylmethylene)-, acetate; 1-Heptanol, 2-benzylidene-, acetate; 1-Heptanol, 2-benzylidene-, acetate (8CI); 2-(Phenylmethylene)-1-heptanol acetate; 2-(Phenylmethylene)-1-heptyl acetate; 2-(Phenylmethylene)heptyl acetate; 2-Benzylidene-1-heptanol acetate; 2-Benz…	HMDB36207; HMDB37705; HMDB41250
418	247.054	TRUE		16212.6	0.00100538	C12H12N2O2S	-H(-)	99	Dapsone	1,1'-Sulfonylbis[4-aminobenzene]; 4,4'-Diaminodiphenyl sulfone; 4,4'-Diaminodiphenyl sulphone; 4,4'-Diaminodiphenylsulfone; 4,4'-Sulfonylbisbenzeneamine; 4,4'-Sulfonyldianilin; 4,4'-sulfonyldianiline; DDS, pharmaceutical	HMDB14395; HMDB15599	C07666
419	247.061	TRUE	0.472168	75814	0.000589433	C13H12O5	-H(-)	100	Coriandrone E	7,8-Dihydro-8-hydroxy-4-methoxy-7-methyl-5H-furo[2,3-g][2]benzopyran-5-one	HMDB29971
420	247.17	TRUE	0.0460547	39596.1	0.000263454	C16H24O2	-H(-)	100	C16:4	(2-(Dimethoxymethyl)-1-heptenyl)benzene; (2-(dimethoxymethyl)-1-hepten-1-yl)-Benzene; (2-(dimethoxymethyl)-1-heptenyl)-Benzene; 1,1-Dimethoxy-2-amyl-3-phenyl-2-propene; 1,1-Dimethoxy-2-benzylideneheptane; 2-(Dimethoxymethyl)-1-phenyl-1-Heptene; 2-(Dimethoxymethyl)-1-phenyl-1-heptene; 2-Phenethyl octanoate; 2-Phenyl ethyl-N-octanoate; 2-Phenylethyl octanoate; 6b-Methoxyfuranoeremophilane; 6beta-Me…	HMDB32228; HMDB36221; HMDB36640; HMDB37713; HMDB37719
421	249.113	TRUE	0.524605	5033.16	3.22013e-05	C14H18O4	-H(-)	100	Ubiquinone-1	6-Hydroxy-2,5,7,8-tetramethyl-2-chromancarboxylic acid; 6-Hydroxy-2,5,7,8-tetramethylchroman-2-carboxylic acid; 6-Hydroxy-2,5,7,8-tetramethylchromane-2-carboxylic acid; CoQ1; Coenzyme Q1; Helinorbisabone; Trolox; Trolox C; Trolox(TM); Ubiquinone Q1; Ubiquinone-Q1; Ubiquionone 1	HMDB02012; HMDB32116; HMDB38804	C00399
422	249.134	TRUE	0.615075	2149.3	4.58794e-05	C11H22O6	-H(-)	100	Isopentyl beta-D-glucoside	Isopentyl b-D-glucoside	HMDB34750
423	249.15	TRUE	0.423405	15363.8	-0.000291396	C15H22O3	-H(-)	100	Gemfibrozil	(+)-Heliannuol D; (-)-Heliannuol A; 1-Hydroxyacorenone; 12,13-Epoxy-(3alpha)-Trichothec-9-en-3-ol; 12,13-Epoxy-Trichothec-9-en-3alpha-ol; 13-Hydroxymarasmene; 2'-Deoxytetrahydrouridine; 3,4,5,6-Tetrahydrodeoxyuridine; 3-Hydroxytrichothecene; 3-Ketoapotrichothecene; 3-Oxo-1(10)-germacren-12,6-olide; 3b-Hydroxycinnamolide; 3b-Hydroxymarasmene; 3beta-Hydroxymarasmene; 5,10-Epoxy-1,3,5-bisabolatriene…	HMDB15371; HMDB30917; HMDB31901; HMDB34721; HMDB35117; HMDB35137; HMDB35148; HMDB35358; HMDB35760; HMDB35798; HMDB36036; HMDB36037; HMDB36550; HMDB36563; HMDB36664; HMDB37064; HMDB37529; HMDB37559; HMDB39156; HMDB39635; HMDB39644; HMDB40754	C07020; C09711
423	249.15	TRUE	0.423405	15363.8	0.000853013	C12H22O4	.F(-)	40	Dodecanedioic acid	1,10-Decanedicarboxylate; 1,10-Decanedicarboxylic acid; 1,10-Dicarboxydecane; 1,12-Dodecanedioate; 1,12-Dodecanedioic acid; 9-Ethyl-4-hydroxy-1,7-dioxaspiro[5.5]undecane-3-methanol, 9CI; Bis(1-methylethyl) hexanedioate; Corfree M 2; Decamethylenedicarboxylate; Decamethylenedicarboxylic acid; Diisopropyl adipate; Diisopropyl ester; Dipropyl adipate; Dipropyl ester; Dipropyl hexanedioate; Dodecaned…	HMDB00623; HMDB30143; HMDB41613; HMDB41614	C02678; C14523
424	249.186	TRUE	0.470996	4091.21	0.000153654	C16H26O2	-H(-)	100	C16:3	(+)-Norambreinolide; (+)-norambreinolide; (2,2-Bis(2-methylpropoxy)ethyl)benzene; (2,2-bis(2-methylpropoxy)ethyl)-Benzene; 1,1-Diisobutoxy-2-phenylethane; 12-Norambreinolide; 3-Methyl-a-ionyl acetate; 3a,6,6,9a-Tetramethyl-decahydro-naphtho[2,1-b]furan-2-one; 3a,6,6,9a-Tetramethyldecahydronaphtho[2,1-b]furan-2(1H)-one; Decahydrotetramethylnaphthofuranone; FEMA 3384; FEMA 3794; FEMA 3845; Methyl a…	HMDB35293; HMDB37631; HMDB37712
424	249.186	TRUE	0.470996	4091.21	-4.47102e-05	C11H24N3O2	.F(-)	40	N1,N8-Diacetylspermidine		HMDB41947
425	250.072	TRUE	0.673016	6109.55	0.000233456	C12H13NO5	-H(-)	100	N-Phenylacetylaspartic acid	N-Carboxyacetyl-D-phenylalanine; N-Malonyl-D-phenylalanine; N-Phenylacetylaspartic acid	HMDB29355; HMDB39102; HMDB59747	C02564
426	251.056	TRUE	0.701478	8187.91	-0.000372556	C12H12O6	-H(-)	100	2-O-(Z-p-Hydroxycinnamoyl)-(x)-glyceric acid		HMDB41195
427	251.071	TRUE		6337.3	0.000615318	C16H12O3	-H(-)	100	Anisindione	7-Hydroxy-2-methyl-3-phenyl-4H-1-benzopyran-4-one, 9CI; 7-Hydroxy-2-methyl-3-phenyl-4H-chromen-4-one; Anisin indandione	HMDB15257; HMDB33979
428	251.107	TRUE		4002.98	0.000272456	C17H16O2	-H(-)	100	(1Z,4Z)-1,5-bis(4-hydroxyphenyl)-1,4-pentadiene	(2E)-3-Phenyl-2-propenyl phenylacetate; 2-Phenylethyl (2E)-3-phenyl-2-propenoate; 2-Phenylethyl 3-phenyl-2-propenoate; 2-Phenylethyl cinnamate; 2-Propenoic acid, 3-phenyl-, 2-phenylethyl ester; 3-Phenyl-2-propen-1-yl phenylacetate; 3-Phenyl-2-propenyl benzeneacetate; 3-Phenylallyl phenylacetate; Acetic acid, phenyl-, cinnamyl ester; Benzeneacetic acid, 3-phenyl-2-propenyl ester; Benzeneacetic aci…	HMDB33317; HMDB35018; HMDB37707
429	251.113	TRUE	0.3025	6187.48	0.000341811	C10H20O7	-H(-)	100	2,3-Butanediol glucoside	Acetoin glucoside; beta-D-Glucopyranoside, 2-hydroxy-1-methylpropyl	HMDB40822
430	251.165	TRUE	0.354913	5376.55	0.000167588	C15H24O3	-H(-)	100	1-Hydroxyepiacorone	(+)-6alpha-Carissanol; (+)-alpha-Carissanol; 1,4-Dimethyl-4-[4-hydroxy-2-(hydroxymethyl)-1-methyl-2-cyclopentenyl]-2-cyclohexen-1-ol; 1-Hydroxyepiacorone; 2,3-Dihydroabscisic alcohol; 4,8-Dimethyl-1-(3-furyl)-6-hydroxy-1-Nonanone; 4,8-Dimethyl-1-(3-furyl)-6-hydroxy-1-nonanone; 6-Myoporol; 6alpha-Carissanol; 8,14-Dihydroxy-4(6)-lactaren-5-al; 9,10-Dihydroabscisic alcohol; Acorusdiol; Ansamitocin P…	HMDB30918; HMDB30919; HMDB32122; HMDB33149; HMDB34574; HMDB35309; HMDB35597; HMDB35613; HMDB35729; HMDB35767; HMDB36448; HMDB36663; HMDB37063; HMDB37969; HMDB38502; HMDB40685
431	251.201	TRUE	0.304862	5881.07	0.000358809	C16H28O2	-H(-)	100	C16:2	(2E)-3,7-Dimethyl-2,6-octadienyl hexanoate; (8Z)-Oxacycloheptadec-8-en-2-one; (E)-3,7-Dimethyl-2,6-octadienyl 2-ethylbutanoate; (E)-3,7-Dimethyl-2,6-octadienyl hexanoate; (E)-3,7-Dimethylocta-2,6-dien-1-yl N-hexanoate; (E)-3,7-Dimethylocta-2,6-dienyl 2-ethylbutyrate; (Z)-7-Hexadecen-16-olide; (Z)-Oxacycloheptadec-8-en-2-one; (Z,Z)-7,10-Hexadecadienoate; (Z,Z)-7,10-Hexadecadienoic acid; 1,5-Dimeth…	HMDB00477; HMDB29351; HMDB30429; HMDB31086; HMDB32340; HMDB37805; HMDB38255; HMDB39131
432	252.088	TRUE	0.851215	2288.61	0.000167424	C12H15NO5	-H(-)	100	N-Acetylvanilalanine	N-Acetyl-vanilalanine	HMDB11716; HMDB41725
433	253.037	TRUE	0.80766	4041.4	-0.000463998	C12H14O2S2	-H(-)	100	Bis(2,5-dimethyl-3-furanyl) disulfide	3,3'-Dithiobis(2,5-dimethyl-Furan; 3,3'-Dithiobis(2,5-dimethylfuran); 3,3'-Dithiobis[2,5-dimethyl-furan; 3,3'-Dithiobis[2,5-dimethylfuran], 9CI, 8CI; Bis(2,5-Dimethyl-3-furyl) disulfide; FEMA 3476	HMDB36167
433	253.037	TRUE	0.80766	4041.4	-0.0013319	C11H10O7	-H(-)	59	Benzoyl meso-tartaric acid	Benzoyl meso-tartaric acid	HMDB39511
434	253.05	TRUE	0.575431	32952.1	-0.000495573	C7H14N2O6S	-H(-)	100	5-L-Glutamyl-taurine	5-Glutamyl-taurine	HMDB04195	C05844
434	253.05	TRUE	0.575431	32952.1	0.000142534	C15H10O4	-H(-)	100	Daidzein	1,6-Dihydroxy-3-methyl-9,10-anthracenedione, 9CI; 1,8-Dihydroxy-3-methyl-9,10-Anthracenedione; 1,8-Dihydroxy-3-methyl-9,10-anthracenedione; 1,8-Dihydroxy-3-methyl-9,10-anthracenedione, 9CI; 1,8-Dihydroxy-3-methyl-9,10-anthraquinone; 1,8-Dihydroxy-3-methyl-Anthraquinone; 1,8-Dihydroxy-3-methylanthra-9,10-quinone; 2',3'-Dimethyl-2-Diphenylaminecarboxylic acid; 2-((2,3-Dimethylphenyl)amino)-Benzoic …	HMDB03312; HMDB30670; HMDB30699; HMDB30874; HMDB33153; HMDB36619	C02168; C08644; C10028; C10208; C10315
435	253.086	TRUE	0.833489	7076.67	0.00150267	C16H14O3	-H(-)	45	Ketoprofen	2,6-Dimethoxy-4-phenanthrenol; 3,6-Dimethoxy-4-hydroxyphenanthrene; 3,6-Dimethoxy-4-phenanthrenol, 9CI; 3,6-Dimethoxy-4-phenanthrol; 3,7-Dimethoxy-5-hydroxyphenanthrene; 4-Hydroxy-2,6-dimethoxyphenanthrene; Thebaol; alpha-Thebaol; m-Benzoylhydratropic acid	HMDB15144; HMDB29687; HMDB32890; HMDB41873	C01716
435	253.086	TRUE	0.833489	7076.67	-0.00137056	C8H14N2O6	.F(-)	22	L-beta-aspartyl-L-threonine	Asp-Thr; Aspartate Threonine dipeptide; Aspartate-Threonine dipeptide; Aspartylthreonine; D-T Dipeptide; DT dipeptide; L-Aspartyl-L-Threonine; L-Threoninyl-L-Aspartate; T-D Dipeptide; TD dipeptide; Thr-Asp; Threonine Aspartate dipeptide; Threonine-Aspartate dipeptide; Threoninylaspartate; b-Asp-Thr; beta-Asp-Thr; beta-Aspartylthreonine	HMDB11169; HMDB28763; HMDB29057
436	253.108	TRUE	0.573589	4946.98	0.000171258	C13H18O5	-H(-)	100	Methyl 3-(2,3-dihydroxy-3-methylbutyl)-4-hydroxybenzoate		HMDB32796
437	253.217	TRUE	0.816703	148123	0.000440858	C16H30O2	-H(-)	100	Hypogeic acid	(+/-)-15-Hexadecanolide; (9E)-9-Hexadecenoate; (9E)-9-Hexadecenoic acid; (E)-9-Hexadecenoate; (E)-9-Hexadecenoic acid; (E)-Hexadec-9-enoate; (E)-Hexadec-9-enoic acid; (Z)-7-Hexadecenoate; (Z)-7-Hexadecenoic acid; (Z)-9-Hexadecenoate; (Z)-9-Hexadecenoic acid; (Z)-Hexadec-9-enoate; (Z)-Hexadec-9-enoic acid; 15-Hexadecanolide; 16-Methyl-Oxacyclohexadecan-2-one; 16-Methyloxacyclohexadecan-2-one; 16-M…	HMDB02186; HMDB03229; HMDB10735; HMDB12328; HMDB31053; HMDB31145; HMDB31711; HMDB32638; HMDB33791; HMDB35877; HMDB37647; HMDB38958; HMDB41422; HMDB60082	C08362
438	254.006	TRUE	0.818118	1612.5	0.000553739	C9H9N3O2S2	-H(-)	100	Sulfathiazole	Sodium sulfathiazole; Sulphathiazole	HMDB15619	C11169
439	254.248	TRUE	0.321726	6629.39	0.000530329	C16H33NO	-H(-)	100	Palmitic amide	Amide 16; Amide HPL; Cetyl amide; Hexadecanamide; N-Hexadecanamide; Palmitamide; Palmitamide (ACD/Name 4.0); Palmitic acid amide; Palmityl amide	HMDB12273
440	255.067	TRUE	0.378831	11092	-0.00052383	C15H12O4	-H(-)	100	Dihydrodaidzein	(+/-)-Dihydrodaidzein; (4-Methoxybenzoyl)benzoic acid; (S)-5,7-dihydroxyflavanone; 1,3,8-Trihydroxy-6-methyl-9(10H)-Anthracenone; 1,3,8-Trihydroxy-6-methyl-9(10H)-anthracenone; 1,3,8-Trihydroxy-6-methylanthrone; 1,6,8-Trihydroxy-3-methyl-10-hydroanthracen-9-one; 1-(2,4-Dihydroxyphenyl)-3-(4-hydroxyphenyl)-2-propen-1-one; 1-(2,4-Dihydroxyphenyl)-3-(4-hydroxyphenyl)prop-2-en-1-one; 2',4',4-Trihydro…	HMDB05760; HMDB29462; HMDB29519; HMDB30808; HMDB32577; HMDB33904; HMDB36457; HMDB37316; HMDB41647	C08650; C09762; C09827
440	255.067	TRUE	0.378831	11092	0.00061847	C12H12O5	.F(-)	40	Dillapional	2,3-Dimethoxy-4,5-methylenedioxycinnamaldehyde; 2,5-Dimethoxy-3,4-methylenedioxycinnamaldehyde; 3-(2,3-Dimethoxy-4,5-methylenedioxyphenyl)-2-propen-1-al; 3-(2,5-Dimethoxy-3,4-methylenedioxyphenyl)-2-propenal; 7,8-Dihydro-7,8-dihydroxy-3,7-dimethyl-6-oxo-6H-2-benzopyran-5-carboxaldehyde, 9CI; Austadiol; Austidiol	HMDB30582; HMDB30858; HMDB33096; HMDB40407
441	255.106	TRUE	0.662927	5402.79	4.69931e-05	C9H23NO3PS	-H(-)	100	Echothiophate	Echothiophate Iodide; Phospholine; Phospholine Iodide	HMDB15190	C06975
442	255.114	TRUE	0.901545	5616.28	0.000303067	C15H16N2O2	-H(-)	100	1-(9H-Pyrido[3,4-b]indol-1-yl)-1,4-butanediol	1-(1,4-Dihydroxybutyl)-9H-pyrido[3,4-b]indole; 1-(9H-Pyrido[3,4-b]indol-1-yl)-1,4-butanediol, 9CI	HMDB35193
443	255.124	TRUE	0.246794	14045.3	0.00015408	C13H20O5	-H(-)	100	1-Methoxy-1-(2,4,5-trimethoxyphenyl)-2-propanol	1-Methoxy-1-(2,4,5-trimethoxyphenyl)-2-propanol	HMDB31772; HMDB40352
444	255.16	TRUE	0.46788	9048.53	0.000143085	C14H24O4	-H(-)	100	5-Nonyltetrahydro-2-oxo-3-furancarboxylic acid	2-Carboxy-4-tridecanolide; FEMA 3810; Mono[5-methyl-2-(1-methylethyl)cyclohexyl] butanedioate, 9CI	HMDB30993; HMDB36143
445	255.197	TRUE	0.562731	28316.7	-0.000331771	C15H28O3	-H(-)	100	Ipomeatetrahydrofuran	4-Methyl-1-[tetrahydro-5-(3-hydroxy-1-methylpropyl)-2-methyl-2-furanyl]-2-pentanone, 9CI	HMDB40904
446	256.093	TRUE	0.79584	6192.65	0.00122016	C10H15N3O5	-H(-)	70	5-Methylcytidine	5-Methyl-cytidine; 5-Methylcytidine	HMDB00982; HMDB39229
447	256.156	TRUE	0.699819	4423.96	-0.000826196	C13H23NO4	-H(-)	100	2-Hexenoylcarnitine	Hexenoyl-L-carnitine	HMDB13161
448	256.193	TRUE	0.362337	8668.81	-0.00138901	C14H27NO3	-H(-)	53	N-Lauroylglycine	Acylglycine c:12; Lauroylglycine	HMDB13272
449	257.082	TRUE	0.600114	15506	0.000133856	C15H14O4	-H(-)	100	O-Desmethylangolensin	1, 4-Diacetoxy-2-methylnaphthalene; 1,4-Diacetoxy-2-methylnaphthalene; 1,4-Naphthalenediol, 2-methyl-, diacetate; 1-(3,5-Dihydroxyphenyl)-2-(3-hydroxy-4-methoxyphenyl)ethylene; 2',4'-Dihydroxy-2-(p-hydroxyphenyl)-Propiophenone; 2,4-Dihydroxyphenyl p-hydroxyphenethyl ketone; 2-Methyl-1,4-naphthohydroquinone diacetate; 2-Methyl-1,4-naphthylene diacetate; 3,3',5-Trihydroxy-4'-methoxystilbene; 3,4-Di…	HMDB04629; HMDB30616; HMDB30947; HMDB31842; HMDB32725; HMDB33931; HMDB33986; HMDB34144; HMDB34255; HMDB40679; HMDB41652; HMDB41657; HMDB41710	C08465; C09980
450	257.102	TRUE	0.69503	8280.15	0.000695346	C12H18O6	-H(-)	100	1,1'-(Tetrahydro-6a-hydroxy-2,3a,5-trimethylfuro[2,3-d]-1,3-dioxole-2,5-diyl)bis-ethanone	2,3-Butanedione trimer; Diacetyl trimer	HMDB32527
451	257.153	TRUE	0.585822	5954.13	0.00127482	C17H22O2	-H(-)	64	Linalyl benzoate	(2,4-dimethylphenyl)methanamine; (2E)-3,7-Dimethyl-2,6-octadienyl benzoate; (9Z)-8-hydroxyheptadeca-1,9-dien-4,6-diyn-3-one; 1, 6-Octadien-3-ol, 3,7-dimethyl-, benzoate; 1,5-Dimethyl-1-vinyl-4-hexen-1-yl benzoate; 1,6-Octadien-3-ol, 3,7-dimethyl-, 3-benzoate; 1,6-Octadien-3-ol, 3,7-dimethyl-, benzoate; 2,4-DIMETHYLBENZYLAMINE; 2,4-Dimethyl-Benzenemethanamine; 2,4-Dimethyl-Benzylamine; 3,7-Dimethy…	HMDB30431; HMDB33478; HMDB37645; HMDB37646; HMDB39107; HMDB39151; HMDB39152; HMDB39737
452	257.176	TRUE	0.448592	17377.6	7.61663e-05	C14H26O4	-H(-)	100	Tetradecanedioic acid	1,12-Dodecanedicarboxylate; 1,12-Dodecanedicarboxylic acid; 1,14-Tetradecanedioate; 1,14-Tetradecanedioic acid; 1-hydroxypropan-2-yl (5-methyl-2-propan-2-ylcyclohexyl) carbonate; 2-hydroxypropyl (5-methyl-2-propan-2-ylcyclohexyl) carbonate; Bis(2-methylpropyl) ester; Bis(2-methylpropyl) hexanedioate; Bisoflex des; Decanedioic acid, 1,10-diethyl ester; Decanedioic acid, diethyl ester; Decanedioic …	HMDB00872; HMDB40429; HMDB41618; HMDB59946; HMDB59947	C11002; C14260
453	257.212	TRUE	0.3294	9249.49	0.000205749	C15H30O3	-H(-)	100	10-Hydroxymyristic acid methyl ester		HMDB31061; HMDB59866
454	258.087	TRUE	0.256474	5894.63	-0.000935956	C10H15N2O6	-H(-)	100	Glutamyl-Hydroxyproline	E-HP dipeptide; EHP dipeptide; Glu-HPro; Glutamate Hydroxyproline dipeptide; Glutamate-Hydroxyproline dipeptide; Glutamylhydroxyproline; HP-E dipeptide; HPE dipeptide; HPro-Glu; Hydroxyproline Glutamate dipeptide; Hydroxyproline-Glutamate dipeptide; Hydroxyprolylglutamate; L-Glutamyl-L-Hydroxyproline; L-Hydroxyprolyl-L-Glutamate	HMDB28820; HMDB28862
455	258.11	TRUE	0.712557	6056.28	-5.83375e-05	C10H17N3O5	-H(-)	100	Glutaminyl-Hydroxyproline	1-((4-Amino-4-carboxy-1-oxobutyl)amino)-(S)-D-Proline; 1-((N-gamma-L-Glutamyl)amino)-D-proline; 1-[N-(g-L-Glutamyl)amino]-D-proline; GE-HP dipeptide; GEHP dipeptide; GGlu-HPro; Gln-HPro; Glutamine Hydroxyproline dipeptide; Glutamine-Hydroxyproline dipeptide; Glutaminylhydroxyproline; HP-GE dipeptide; HP-Q dipeptide; HPGE dipeptide; HPQ dipeptide; HPro-Gln; HPro-gGlu; Hydroxyproline Glutamine dipe…	HMDB28798; HMDB28861; HMDB28877; HMDB29150; HMDB38516	C05939
456	258.145	TRUE	0.716551	3261.12	0.0007271	C11H21N3O4	-H(-)	100	Glutaminyl-Isoleucine	GE-I dipeptide; GE-L dipeptide; GEI dipeptide; GEL dipeptide; GGlu-Ile; GGlu-Leu; Gln-Ile; Gln-Leu; Glutamine Isoleucine dipeptide; Glutamine Leucine dipeptide; Glutamine-Isoleucine dipeptide; Glutamine-Leucine dipeptide; Glutaminylisoleucine; Glutaminylleucine; HP-K dipeptide; HPK dipeptide; HPro-Lys; Hydroxyproline Lysine dipeptide; Hydroxyproline-Lysine dipeptide; Hydroxyprolyllysine; I-GE dip…	HMDB28800; HMDB28801; HMDB28868; HMDB28905; HMDB28921; HMDB28927; HMDB28943; HMDB28952; HMDB29152; HMDB29153
457	258.181	TRUE	0.572958	5681.94	0.00134637	C12H25N3O3	-H(-)	57	Isoleucyl-Lysine	I-K Dipeptide; IK dipeptide; Ile-Lys; Isoleucine Lysine dipeptide; Isoleucine-Lysine dipeptide; Isoleucyllysine; K-I Dipeptide; K-L Dipeptide; KI dipeptide; KL dipeptide; L-Isoleucyl-L-Lysine; L-K Dipeptide; L-Leucyl-L-Lysine; L-Lysyl-L-Isoleucine; L-Lysyl-L-Leucine; LK dipeptide; Leu-Lys; Leucine Lysine dipeptide; Leucine-Lysine dipeptide; Leucyllysine; Lys-Ile; Lys-Leu; Lysine Isoleucine dipept…	HMDB28912; HMDB28934; HMDB28954; HMDB28955
458	259.073	TRUE	0.562016	267971	-0.00098471	C13H12N2O4	-H(-)	84	1,2,3,4-Tetrahydro-b-carboline-1,3-dicarboxylic acid	2,3,4,9-Tetrahydro-1H-pyrido[3,4-b]indole-1,3-dicarboxylic acid, 9CI	HMDB32102
458	259.073	TRUE	0.562016	267971	0.00015759	C10H12N2O5	.F(-)	40	(±)-2-(1-Methylpropyl)-4,6-dinitrophenol	2,4-Dinitro-6-(1-methyl-propyl)phenol; 2,4-Dinitro-6-sec-butylphenol; 2-(1-Methylpropyl)-4,6-Dinitrophenol; 2-(1-Methylpropyl)-4,6-dinitro-Phenol; 2-Sec-Butyl-4,6-dinitrophenol; 2-Sec-butyl-4,6-dinitro-Phenol; 2-[1-Methylpropyl]-4,6-dinitrophenol; 4,6-Dinitro-2-(1-methyl-N-propyl)phenol; 4,6-Dinitro-2-(1-methyl-propyl)phenol; 4,6-Dinitro-2-sec-butylphenol; 4,6-Dinitro-O-sec-butylphenol; 6-Sec-But…	HMDB32559	C14302
459	259.079	TRUE	0.617787	103567	0.00183449	C9H14N3O6	-H(-)	26	Asparaginyl-Glutamate	Asn-Glu; Asparagine Glutamate dipeptide; Asparagine-Glutamate dipeptide; Asparaginylglutamate; E-N Dipeptide; EN dipeptide; Glu-Asn; Glutamate Asparagine dipeptide; Glutamate-Asparagine dipeptide; Glutamylasparagine; L-Asparaginyl-L-Glutamate; L-Glutamyl-L-Asparagine; N-E Dipeptide; NE dipeptide	HMDB28730; HMDB28814
459	259.079	TRUE	0.617787	103567	-0.00156996	C15H12O3	.F(-)	16	2',5'-Dihydroxychalcone	1-(2,5-Dihydroxyphenyl)-3-phenyl-2-propen-1-one; 1-(3,4-Dihydroxyphenyl)-3-phenyl-2-propen-1-one, 9CI; 2,5-Dihydroxyphenyl styryl ketone; 3,4-Dihydroxyphenyl styryl ketone; 3-(2,4-Dihydroxyphenyl)-1-phenyl-2-propen-1-one; Lettucenin A	HMDB32129; HMDB32130; HMDB36738; HMDB39612
459	259.079	TRUE	0.617787	103567	0.000766376	C9H18O7	.Na/H-H(-)	10	(x)-1,2-Propanediol 1-O-b-D-glucopyranoside		HMDB33065
460	259.13	TRUE	0.205372	7085.58	-0.000515603	C11H20N2O5	-H(-)	100	L-gamma-glutamyl-L-isoleucine	g-Glu-Ile; g-Glu-Leu; gamma-Glu-Ile; gamma-Glu-Leu; gamma-Glutamylisoleucine; gamma-Glutamylleucine	HMDB11170; HMDB11171
461	259.171	TRUE	0.826256	4339.4	-0.00024711	C17H24O2	-H(-)	100	Falcarindiol	(-)-Panaxydol; 1,8-Hdddd; 1,9-Heptadecadiene-4,6-diyne-3,8-diol; 8(E)-Heptadeca-1,8-dien-4,6-diyn-3,10-diol; 8-(3-Heptyloxiranyl)-1-Octene-4,6-diyn-3-ol; 8-(3-Heptyloxiranyl)-1-octene-4,6-diyn-3-ol, 9CI; 9,10-Epoxy-1-heptadecene-4,6-diyn-3-ol; Falcalindiol; Falcarindiol; Heptadeca-1,9-diene-4,6-diyne-3,8-diol; Seselidiol	HMDB33941; HMDB34000; HMDB38781; HMDB60355	C08449
461	259.171	TRUE	0.826256	4339.4	0.000912558	C14H24O3	.F(-)	40	L-Menthyl acetoacetate	Menthol acetoacetate; Menthyl acetoacetate	HMDB32369
462	260.066	TRUE		7767.34	-0.000696892	C9H13N2O7	-H(-)	100	Aspartyl-Glutamate	Asp-Glu; Aspartate Glutamate dipeptide; Aspartate-Glutamate dipeptide; Aspartylglutamate; D-E Dipeptide; DE dipeptide; E-D Dipeptide; ED dipeptide; Glu-Asp; Glutamate Aspartate dipeptide; Glutamate-Aspartate dipeptide; Glutamylaspartate; L-Aspartyl-L-Glutamate; L-Glutamyl-L-Aspartate	HMDB28752; HMDB28815
463	260.077	TRUE	0.611401	28276.1	0.000978544	C10H15NO7	-H(-)	100	Dihydromaleimide beta-D-glucoside	Dihydromaleimide b-D-glucoside; Isosuccinimide b-D-glucoside; Pisatoside	HMDB30277; HMDB39127
463	260.077	TRUE	0.611401	28276.1	-0.000390939	C11H15NO3S	.F(-)	40	2-(Ethylsulfinylmethyl)phenyl methylcarbamate	2-((Ethylsulfinyl)methyl)phenol methylcarbamate; 2-(Ethylsulfinylmethyl)phenyl methylcarbamate; Croneton sulfoxide; Ethiofencarb sulfoxide; Ethiofencarb-sulfoxide; Phenol, 2-((ethylsulfinyl)methyl)-, methylcarbamate	HMDB40289
463	260.077	TRUE	0.611401	28276.1	-5.90534e-05	C10H12N2O5	.F(-) [+1]	37	(±)-2-(1-Methylpropyl)-4,6-dinitrophenol	2,4-Dinitro-6-(1-methyl-propyl)phenol; 2,4-Dinitro-6-sec-butylphenol; 2-(1-Methylpropyl)-4,6-Dinitrophenol; 2-(1-Methylpropyl)-4,6-dinitro-Phenol; 2-Sec-Butyl-4,6-dinitrophenol; 2-Sec-butyl-4,6-dinitro-Phenol; 2-[1-Methylpropyl]-4,6-dinitrophenol; 4,6-Dinitro-2-(1-methyl-N-propyl)phenol; 4,6-Dinitro-2-(1-methyl-propyl)phenol; 4,6-Dinitro-2-sec-butylphenol; 4,6-Dinitro-O-sec-butylphenol; 6-Sec-But…	HMDB32559	C14302
464	260.114	TRUE	0.702122	2531.8	-0.000438742	C11H19NO6	-H(-)	100	Methylmalonylcarnitine	2(R)-Hydroxy-2-methylbutyronitrile-beta-D-glucopyranoside; 2-(beta-D-Glucopyranosyloxy)-2-methyl-(R)-Butanenitrile; Epidermin?; Lotaustralin; Methylmalonyl-L-carnitine; Suprofen acyl glucuronide; Suprofen glucuronide	HMDB13133; HMDB33865; HMDB34777	C08334
464	260.114	TRUE	0.702122	2531.8	0.000446268	C12H23NOS2	-H(-)	100	Camelinin	1-Isothiocyanato-10-(methylsulfinyl)decane, 9CI; 10-(Methylsulfinyl)decyl isothiocyanate; Camelinin	HMDB39082
464	260.114	TRUE	0.702122	2531.8	0.000568338	C10H17N3O5	-H(-) [+2]	38	Glutaminyl-Hydroxyproline	1-((4-Amino-4-carboxy-1-oxobutyl)amino)-(S)-D-Proline; 1-((N-gamma-L-Glutamyl)amino)-D-proline; 1-[N-(g-L-Glutamyl)amino]-D-proline; GE-HP dipeptide; GEHP dipeptide; GGlu-HPro; Gln-HPro; Glutamine Hydroxyproline dipeptide; Glutamine-Hydroxyproline dipeptide; Glutaminylhydroxyproline; HP-GE dipeptide; HP-Q dipeptide; HPGE dipeptide; HPQ dipeptide; HPro-Gln; HPro-gGlu; Hydroxyproline Glutamine dipe…	HMDB28798; HMDB28861; HMDB28877; HMDB29150; HMDB38516	C05939
465	261.111	TRUE	0.719933	4566.11	-0.00128106	C10H18N2O6	-H(-)	64	Nopalinic acid	N-(4-Amino-1-carboxybutyl)glutamic acid, 9CI; N2-(1,3-Dicarboxypropyl)ornithine; Ornaline	HMDB29437	C01683
466	261.134	TRUE	0.381027	13950.8	0.000386614	C12H22O6	-H(-)	100	Phaseolic acid	5,8(9),12-Trihydroxy-2-oxododecanoic acid	HMDB31897
467	261.186	TRUE	0.552675	3097.67	0.000241138	C17H26O2	-H(-)	100	Santalyl acetate	(+)-alpha-santalyl acetate; 8-(3-Heptyloxiranyl)-4,6-octadiyn-3-ol, 9CI; 9,10-Epoxy-1,4-heptadecadien-6-yn-3-ol; 9,10-Epoxy-4,6-heptadecadiyn-3-ol; Crithmumdiol; Ginsenoyne D; Vetiver acetate; Vetiver acetate, java; Vetiverol, acetate; Vetivert acetate; Vetiveryl acetate; Vetiveryl acetate (vetiveria zizanioides (L.) nash); a-Santalyl acetate; alpha-Santalol acetate; b-Santalyl acetate	HMDB32501; HMDB33957; HMDB37209; HMDB37832; HMDB38024; HMDB38782; HMDB39358; HMDB40374
468	263.165	TRUE	0.384266	11786.7	0.000363571	C16H24O3	-H(-)	100	12-Oxo-2,3-dinor-10,15-phytodienoic acid	12-Oxo-2,3-dinor-10,15-phytodienoic acid; 4-Oxo-5-(2-pentenyl)-(Z)-2-Cyclopentene-1-hexanoic acid; 4-Oxo-5-(2-pentenyl)-2-cyclopentene-1-hexanoic acid; 4-Oxo-5-[(2Z)-2-pentenyl]-2-cyclopentene-1-hexanoic acid; Dinor-oxo-phytodienoic acid	HMDB32090
469	265.036	TRUE	0.676759	23989.1	-0.000766628	C12H10O7	-H(-)	100	2-O-p-Coumaroyltartronic acid	2-O-p-Coumaroyltartronic acid	HMDB32956
470	265.108	TRUE	0.490614	87084.4	0.000271699	C14H18O5	-H(-)	100	3',4',5'-Trimethoxycinnamyl alcohol acetate		HMDB40891; HMDB41582
471	265.254	TRUE	0.434777	6425.53	0.000141116	C18H34O	-H(-)	100	9-Octadecenal	2-TCB; Octadecenyl aldehyde; Olealdehyde	HMDB30965; HMDB37517
472	266.087	TRUE	0.66064	2754.97	0.00112206	C9H17NO8	-H(-)	82	Neuraminic acid	1-[(1-Carboxy-2-hydroxyethyl)amino]-1-deoxyfructose, 9CI; 5-(Acetylamino)-3,5-dideoxy-beta-L-erythro-2-nonulopyranosonate; 5-(Acetylamino)-3,5-dideoxy-beta-L-erythro-2-nonulopyranosonic acid; N-(1-Deoxy-1-fructosyl)serine; Neuraminate; O-Sialate; O-Sialic acid	HMDB00830; HMDB37842	C06469
473	267.03	TRUE	0.65713	10570.2	0.00033129	C15H8O5	-H(-)	100	Coumesterol	3,9-Dihydroxy-6H-[1]benzofuro[3,2-c]chromen-6-one; Chrysanthin; Coumestrol; Cumoesterol	HMDB02326	C10205
474	267.073	TRUE	0.788982	11362.9	8.02494e-05	C10H12N4O5	-H(-)	100	Inosine	(-)-Inosine; 1,9-Dihydro-9-b-D-ribofuranosyl-6H-Purin-6-one; 1,9-Dihydro-9-beta-D-ribofuranosyl-6H-purin-6-one; 1,9-Dihydro-9-beta-delta-ribofuranosyl-6H-purin-6-one; 4-Hydroxy[3,4-D]pyrazolopyrimidine riboside; 9-b-D-Ribofuranosyl-Hypoxanthine; 9-b-D-Ribofuranosylhypoxanthine; 9-beta-D-Ribofuranosyl-Hypoxanthine; 9-beta-D-Ribofuranosylhypoxanthine; 9-beta-delta-Ribofuranosyl-Hypoxanthine; 9-beta…	HMDB00195; HMDB00481; HMDB03040	C00294
475	267.123	TRUE	0.687593	7852.37	0.000742214	C14H20O5	-H(-)	100	Kamahine C		HMDB38935
476	267.233	TRUE	0.615488	35235.8	8.71784e-05	C17H32O2	-H(-)	100	Cyclohexaneundecanoic acid	(10Z)-10-Heptadecenoic acid; (E)-Heptadec-9-enoic acid; (Z)-heptadec-10-enoic acid; 11-Cyclohexylundecanoic acid; 2,4-Heptadecadione; 9-Heptadecylenic Acid; 9E-Heptadecenoic acid; Cyclohexylundecanoic acid; Heptadecane-2,4-dione; Myristoylacetone; Omega-Cyclohexylundecanoic acid; Tetradecanoylacetone	HMDB30997; HMDB31046; HMDB40888; HMDB60038	C12100; C16536
477	267.269	TRUE	0.190299	6258.49	0.000164678	C18H36O	-H(-)	100	Stearaldehyde	( Z)-9-octadecenol; (9Z)-9-Octadecen-1-ol; (9Z)-octadec-9-en-1-ol; (Z)-9-Octadecen-1-ol; (Z)-Octadec-9-enol; 1-Octadecanal; 9(Z)-Octadecen-1-ol; 9-Octadecen-1-ol; Adol 34; Adol 80; Adol 85; Adol 90; Anjecol 90N; Anjecol 90NR; Atalco O; Cachalot O-1; Cachalot O-15; Cachalot O-3; Cachalot O-8; Conditioner 1; Crodacol A.10; Crodacol-O; Dermaffine; Elaidyl alcohol; Fancol OA-95; Francol OA-95; H.D. E…	HMDB02384; HMDB29632	C01838
478	269.046	TRUE	0.75683	14054.6	-0.000209477	C15H10O5	-H(-)	100	Apigenin	1,2,8-Trihydroxy-3-methyl-9,10-anthracenedione, 9CI; 1,3, 8-Trihydroxy-6-methyl-9,10-anthraquinone; 1,3,8-Trihydroxy-6-methyl-9,10-anthracenedione, 9CI; 1,3,8-Trihydroxy-6-methylanthra-9,10-quinone; 1,8-Dihydroxy-3-(hydroxymethyl)-9,10-Anthracenedione; 1,8-Dihydroxy-3-(hydroxymethyl)-9,10-anthracenedione; 1,8-Dihydroxy-3-(hydroxymethyl)anthra-9,10-quinone; 1,8-Dihydroxy-3-(hydroxymethyl)anthraqui…	HMDB02124; HMDB03217; HMDB29372; HMDB29521; HMDB30829; HMDB31715; HMDB33790; HMDB33860; HMDB34004; HMDB34409; HMDB35214; HMDB39449; HMDB41655	C01477; C02495; C06563; C10037; C10044; C10294; C10343; C10379; C14313; C14314
479	269.175	TRUE	0.317551	9131.28	0.000481019	C15H26O4	-H(-)	100	Ethylene brassylate	Astratone; Emeressence 1150; Ethylene brassylate; Ethylene undecane dicarboxylate; Musk T; Tridecanedioic acid, cyclic ethylene ester	HMDB40459
480	269.212	TRUE	0.605921	103232	0.000221515	C16H30O3	-H(-)	100	3-Oxohexadecanoic acid	11-Keto Palmitic Acid; 11-Ketopalmitic acid; 11-Oxopalmitic acid; 3-Oxo-hexadecanoate; 3-Oxo-hexadecanoic acid; 3-Oxohexadecanoate; 3-Oxohexadecanoic acid; 8-Keto Palmitic Acid; 8-Ketopalmitic acid; 8-Oxopalmitic acid; 9-Keto Palmitic Acid; 9-Ketopalmitic acid; 9-Oxopalmitic acid	HMDB10733; HMDB30972; HMDB30973; HMDB30978
481	269.248	TRUE	0.859919	291979	0.000159663	C17H34O2	-H(-)	100	Heptadecanoic acid	1-Methylethyl tetradecanoate; 3-Methylbutyl dodecanoate; Bisomel; Crodamol 1PM; Deltyl extra; Dodecanoic acid, 3-methylbutyl ester; Estergel (TN); FEMA 2077; FEMA 2790; FEMA 3556; Heptadecanoate; Heptadecanoic acid; Iso-amyl N-dodecanoate; Iso-propyl N-tetradecanoate; Isoamyl dodecanoate; Isoamyl laurate; Isomyst; Isopentyl dodecanoate; Isopentyl dodecylate; Isopentyl laurate; Isopropyl myristate…	HMDB02259; HMDB31067; HMDB34131; HMDB37372; HMDB40392; HMDB40598; HMDB59870
482	271.045	TRUE	0.76237	2956.61	0.000657107	C11H12O8	-H(-)	100	Fukiic acid	2-[(3,4-Dihydroxyphenyl)methyl]-2,3-dihydroxybutanedioic acid, 9CI; 3,4-Dihydroxybenzyltartaric acid	HMDB29496
483	271.061	TRUE	0.653648	5474.29	-2.44178e-05	C15H12O5	-H(-)	100	Naringenin	(-)-Glycinol; (-)-Naringenin; (6aS,11aS)-3,6a,9-Trihydroxypterocarpan; (6alphaS,11alphaS)-3,6alpha,9-trihydroxypterocarpan; 1-Hydroxy-3,7-dimethoxyxanthone; 2-(3,5-Dihydroxyphenyl)-5-hydroxy-6-methoxybenzofuran; 3',4',7-Trihydroxyisoflavanone; 3,6,9-Trihydroxypterocarpan; 3,7,4'-Trihydroxyflavanone; 3,7-Dimethoxy-1-hydroxy-9H-Xanthene-9-one; 3,7-Dimethoxy-1-hydroxy-Xanthen-9-one; 3-(4-Hydroxyphen…	HMDB02670; HMDB05897; HMDB29631; HMDB30873; HMDB31824; HMDB33308; HMDB33928; HMDB34002; HMDB34105; HMDB37254; HMDB38549; HMDB41656; HMDB41698; HMDB41704	C00509; C01263; C03567; C06561; C09751; C14458; C17673
483	271.061	TRUE	0.653648	5474.29	0.00111788	C12H12O6	.F(-)	33	2-O-(Z-p-Hydroxycinnamoyl)-(x)-glyceric acid		HMDB41195
484	271.082	TRUE	0.775316	4017.44	0.000552392	C12H16O7	-H(-)	100	Arbutin	4-Hydroxyphenyl b-D-glucopyranoside, 9CI, 8CI; 4-Hydroxyphenyl beta-D-glucopyranoside; 4-Hydroxyphenyl-beta-D-glucopyranoside; Arbutinum; Arbutoside; Ericolin; Hydroquinone O-beta-D-glucopyranoside; Hydroquinone beta -D-glucopyranoside; Hydroquinone beta-D-glucopyranoside; Hydroquinone-O-beta-D-glucopyranoside; Hydroquinone-glucose; P-Arbutin; P-Hydroxyphenyl beta -D-glucopyranoside; P-Hydroxyphe…	HMDB29943	C06186
485	271.191	TRUE	0.302372	10815.7	0.000260616	C15H28O4	-H(-)	100	7(14)-Bisabolene-2,3,10,11-tetrol		HMDB35918
486	271.228	TRUE	0.513946	40023.4	0.000111075	C16H32O3	-H(-)	100	(R)-3-Hydroxy-hexadecanoic acid		HMDB10734; HMDB31057
487	272.007	TRUE	0.868646	1997.03	-0.000985116	C10H11NO4S2	-H(-)	100	Stepronin	Stepronine [inn-french]; Stepronino [inn-spanish]; Steproninum [inn-latin]	HMDB15492
488	272.141	TRUE	0.83545	3030.49	-0.000195314	C15H19N3O2	-H(-)	100	N-Acetyl desmethyl frovatriptan		HMDB61158
489	273.04	TRUE	0.900028	6500.1	0.000479339	C14H10O6	-H(-)	100	BR-Xanthone B	1,3,6-Trihydroxy-5-methoxyxanthone; 1,3,6-Trihydroxy-7-methoxyxanthone; 2,4,5-Trihydroxy-1-methoxyxanthone; 4-(2-((2,2,2-Trifluoroethyl)amino)ethyl)-1,2-benzenediol; Alloathyriol; BR-Xanthone B	HMDB33326; HMDB38715; HMDB41243
490	273.074	TRUE	0.681562	3215.71	-0.00105648	C10H14N2O7	-H(-)	91	Glutamyl-Glutamate	E-E Dipeptide; EE dipeptide; Glu-Glu; Glutamate Glutamate dipeptide; Glutamate-Glutamate dipeptide; Glutamylglutamate; L-Glutamyl-L-Glutamate	HMDB28818
491	273.132	TRUE	-0.176641	9615.79	0.000600495	C11H20N3O5	-H(-)	100	Glutamyl-Lysine	E-K Dipeptide; EK dipeptide; Glu-Lys; Glutamate Lysine dipeptide; Glutamate-Lysine dipeptide; Glutamyllysine; K-E Dipeptide; KE dipeptide; L-Glutamyl-L-Lysine; L-Lysyl-L-Glutamate; Lys-Glu; Lysine Glutamate dipeptide; Lysine-Glutamate dipeptide; Lysylglutamate	HMDB28824; HMDB28950
491	273.132	TRUE	-0.176641	9615.79	2.06608e-05	C16H19NO3	-H(-) [+1]	59	(E,E)-Piperlonguminine	Piperamide-C5:1 (2E)	HMDB30187; HMDB38834
491	273.132	TRUE	-0.176641	9615.79	0.000569977	C14H22O2S	.F(-)	40	4-[(2-Methyl-3-furanyl)thio]-5-nonanone	1,3-Diisopropylacetonyl 2-methyl-3-furyl sulfide; 1,3-Dipropylacetonyl 2-methyl-3-furyl sulfide; 2,6-Dimethyl-3-((2-methyl-3-furanyl)thio)-4-Heptanone; 2,6-Dimethyl-3-((2-methyl-3-furyl)thio)-4-heptanone; 2,6-Dimethyl-3-((2-methyl-3-furyl)thio)heptan-4-one; 3-((2-Methyl-3-furyl)thio)-2,6-dimethyl-4-heptanone; 4-((2-Methyl-3-furanyl)thio)-5-Nonanone; 4-((2-Methyl-3-furyl)thio)-5-nonanone; 4-((2-Me…	HMDB37141; HMDB37154
492	273.17	TRUE	0.640014	9386.85	0.000436944	C14H26O5	-H(-)	100	3-Hydroxytetradecanedioic acid	3-Hydroxytetradecanedioate; 3-Hydroxytetradecanedioic acid	HMDB00394
493	274.093	TRUE	0.774488	3288.15	0.000273349	C11H17NO7	-H(-)	100	Sarmentosin	4-(b-D-Glucopyranosyloxy)-2-(hydroxymethyl)-2-butenenitrile, 9CI; Nigrumin; Sarmentosin; Sarmentosin?; Sarmentosine	HMDB30697	C08340
494	274.166	TRUE	0.688934	1576.6	-0.000304796	C13H25NO5	-H(-)	100	Hydroxyhexanoycarnitine		HMDB13131
495	275.089	TRUE	0.766004	6644.84	-0.000159128	C10H16N2O7	-H(-)	100	Gamma Glutamylglutamic acid	N-gamma-L-Glutamyl-L-glutamic acid; gamma-Glutamylglutamate	HMDB11737; HMDB42036	C05282
496	275.165	TRUE	0.663819	18957.1	-4.80025e-05	C17H24O3	-H(-)	100	Cyclandelate	1-(3-Heptyloxiranyl)-7-octene-2,4-diyne-1,6-diol, 9CI; 1-(4-Hydroxy-3-methoxyphenyl)-4-dodecen-3-one, 9CI; 3,3,5-Trimethylcyclohexyl mandelate; 3,5,5-Trimethylcyclohexyl amygdalate; 3,5,5-Trimethylcyclohexyl mandelate; 9,10-Epoxy-1-heptadecene-4,6-diyne-3,8-diol; 9,10-Epoxy-1-hydroxy-4,6-heptadecadiyn-3-one; Ciclandelato [inn-spanish]; Cyclandelatum [inn-latin]; Cyclandelic acid; Ginsenoyne C; Gi…	HMDB15586; HMDB31463; HMDB38938; HMDB38994; HMDB40375; HMDB41201	C10494
497	275.201	TRUE	0.461984	5506.64	0.000928033	C18H28O2	-H(-)	100	19-Norandrosterone	(3a,5a)-3-hydroxy-Estran-17-one; (3a,5b)-3-hydroxy-Estran-17-one; (3b,17b)-Estr-5-ene-3,17-diol; 19-Nor-5-androstene-3b,17b-diol; 19-Noreoiandrosterone; 19-Noretiocholan-3a-ol-17-one; 2-Phenylethyl decanoate; 3-Hydroxyestran-17-one; 3a-Hydroxy-5a-Estran-17-one; 3a-Hydroxy-5b-Estran-17-one; 5a-Estran-3a-ol-17-one; 5b-Estran-3a-ol-17-one; 6,9,12,15-Octadecatetraenoate; 6,9,12,15-Octadecatetraenoic …	HMDB02697; HMDB04590; HMDB05886; HMDB06547; HMDB32464; HMDB32672; HMDB34382	C16300
498	276.16	TRUE	0.151196	13210.4	0.000168292	C16H23NO3	-H(-)	100	Dinorcapsaicin	Dinorcapsaicin; N-[(4-Hydroxy-3-methoxyphenyl)methyl]-6-methyl-4-heptenamide; Nornorcapsaicin	HMDB36325
499	277.108	TRUE	0.822155	3939.99	0.000130256	C15H18O5	-H(-)	100	11-Hydroxy-12-methoxydihydrokawain	11-Hydroxy-12-methoxydihydrokavain; 11-Hydroxy-12-methoxydihydrokawain; 2b,9x-Dihydroxy-8-oxo-1(10),4,11(13)-germacratrien-12,6a-olide; 3-[(2-Hydroxy-2-methyl-5-oxo-3-cyclopenten-1-ylidene)methyl]-2-methylene-6-oxoheptanoic acid, 9CI; 4-Methoxy-6-[2-(3-hydroxy-4-methoxyphenyl)ethyl]-5,6-dihydro-2H-pyran-2-one; Benzenamine,N-[(3-methylphenyl)methylene]-; Isomarasmone; N-((3-Methylphenyl)methylene)…	HMDB30766; HMDB33262; HMDB36049; HMDB36052; HMDB36662; HMDB37325
500	277.144	TRUE	0.336055	11033.3	0.00024949	C16H22O4	-H(-)	100	Alpha-CEHC	1,2-Benzenedicarboxylic acid, 1,2-bis(2-methylpropyl) ester; 1,2-Benzenedicarboxylic acid, 1,2-dibutyl ester; 1,2-Benzenedicarboxylic acid, bis(2-methylpropyl) ester; 1,2-Benzenedicarboxylic acid, di(2-methylpropyl) ester; 1,2-Benzenedicarboxylic acid, dibutyl ester; 1,2-Benzenedicarboxylicacid,mono(2-ethylhexyl)ester; 2,5,7,8-Tetramethyl-2-(2'-carboxyethyl)-6-hydroxychroman; 2-ETHYLHEXYL HYDROGE…	HMDB01518; HMDB13248; HMDB13835; HMDB33244	C03343; C14214; C15205
501	277.181	TRUE	0.22585	312339	-0.00015736	C17H26O3	-H(-)	100	1-(4-Hydroxy-3-methoxyphenyl)-3-decanone	1-(4-Hydroxy-3-methoxyphenyl)-3-Decanone; 1-Heptadecene-4,6-diyne-3,9,10-triol; 6-Paradol; 9,10-Dihydroxy-(R-(R*,R*))-4,6-Heptadecadiyn-3-one; Falcarintriol; Heptadeca-1-en-4,6-diyn-3,9,10-triol; Heptyl 4-hydroxy-3-methoxyphenethyl ketone; Panaxacol; Panaxytriol; [6]-Gingerone; [6]-Paradol	HMDB30801; HMDB30974; HMDB31928; HMDB39251	C10482; C16792
502	277.217	TRUE	0.546332	30532.9	0.000571143	C18H30O2	-H(-)	100	Alpha-Linolenic acid	(6,9,12)-linolenate; (6,9,12)-linolenic acid; (6Z,9Z,12Z)-Octadecatrienoate; (6Z,9Z,12Z)-Octadecatrienoic acid; (9,12,15)-linolenate; (9,12,15)-linolenic acid; (9E,12E,15E)-9,12,15-Octadecatrienoate; (9E,12E,15E)-9,12,15-Octadecatrienoic acid; (9Z,11E,13Z)-octadeca-9,11,13-trienoic acid; (9Z,12Z,15Z)-Octadecatrienoate; (9Z,12Z,15Z)-Octadecatrienoic acid; (Z,Z,Z)-6,9,12-Octadecatrienoate; (Z,Z,Z)-…	HMDB01388; HMDB03073; HMDB30962; HMDB30963; HMDB30964	C06426; C06427; C08364
503	277.255	TRUE	0.921364	1913.38	-0.00091632	C19H34O	-H(-)	100	2-Pentadecylfuran		HMDB33609
504	278.067	TRUE	0.59227	3182.28	0.000392071	C13H13NO6	-H(-)	100	N-[4'-hydroxy-(E)-cinnamoyl]-L-aspartic acid		HMDB29234
505	278.151	TRUE	0.691357	2973.72	0.000375769	C14H21N3O3	-H(-)	100	Oxamniquine		HMDB15228	C07341
506	279.125	TRUE	0.515376	7264.47	-0.00148882	C15H20O5	-H(-)	46	Artabsinolide A	13-Hydroxyabscisic acid; 1b-Hydroperoxy-5b-hydroxy-4,14-cyclo-9,11-germacradien-12,6a-olide; 4,10-Dihydroxy-2-oxo-1(5)-guaien-12,6-olide; 5-[1-Hydroxy-6-(hydroxymethyl)-2,6-dimethyl-4-oxo-2-cyclohexen-1-yl]-3-methyl-2,4-pentadienoic acid; 8-Deoxy-11,13-dihydroxygrosheimin; Artabsinolide A; Dihydromarasmone; Nigellic acid	HMDB35620; HMDB36051; HMDB36094; HMDB36095; HMDB36695; HMDB38545; HMDB41003; HMDB41144
506	279.125	TRUE	0.515376	7264.47	-0.000359666	C12H20O6	.F(-)	40	Glycerol tripropanoate	1,2,3-Propanetriol tripropanoate, 9CI; 1,2,3-Propanetriol, 1,2,3-tripropanoate; 1,2,3-Propanetriol, tripropanoate; 1,2,3-Propanetriol, tripropionate; 2,3-Bis(propionyloxy)propyl propionate; FEMA 3286; Glycerine tripropionate; Glycerol tripropionate; Glyceryl tripropanoate; Glyceryl tripropionate; Propionic acid triglyceride; Propionin, tri- (8CI); Tri-Propionin; Tripropionin; Tripropionin, 8CI; T…	HMDB32857
507	279.233	TRUE	0.718968	180546	1.77308e-05	C18H32O2	-H(-)	100	C18:2	(10E,12Z)-10,12-Octadecadienoate; (10E,12Z)-10,12-Octadecadienoic acid; (9E,12E)-9,12-Octadecadienoate; (9E,12E)-9,12-Octadecadienoic acid; (9Z,11E)-Conjugated linoleic acid; (9Z,11E)-Octadecadienoate; (9Z,11E)-Octadecadienoic acid; (9Z,11E)-octadeca-9,11-dienoate; (9Z,11E)-octadeca-9,11-dienoic acid; (9Z,12Z)-9,12-Octadecadienoate; (9Z,12Z)-9,12-Octadecadienoic acid; (Z,Z)-9,12-Octadecadienoate;…	HMDB00673; HMDB03797; HMDB05047; HMDB05048; HMDB06270; HMDB29800; HMDB30430; HMDB31051; HMDB31097	C01595; C04056
508	280.083	TRUE	0.539141	16224.2	-0.000143221	C13H15NO6	-H(-)	100	4-Hydroxyphenylacetylglutamine	4-Hydroxyphenylacetylglutamine; P-Hydroxyphenylacetylglutamine	HMDB06061	C05595
508	280.083	TRUE	0.539141	16224.2	0.000924894	C13H16N2O3S	-H(-) [+1]	80	N-Despyridinyl rosiglitazone		HMDB60842
508	280.083	TRUE	0.539141	16224.2	0.000985929	C10H15NO7	.F(-)	40	Dihydromaleimide beta-D-glucoside	Dihydromaleimide b-D-glucoside; Isosuccinimide b-D-glucoside; Pisatoside	HMDB30277; HMDB39127
509	280.264	TRUE	0.41193	36579.3	0.000180254	C18H35NO	-H(-)	100	Oleamide	(9Z)-9-Octadecenamide; (9Z)-octadec-9-enamide; (Z)-9-Octadecenamide; (cis)-9-Octadecenoate; (cis)-9-Octadecenoic acid; (cis)-9-Octadecenoic acid amide; 14C-Labeled oleamide; 9,10-Octadecenamide; 9-Octadecenamide; Adogen 73; Aliphatic amide; Amide O; Armid O; Armoslip CP; Crodamide O; Crodamide or; Diamide O 200; Diamit O 200; ELD; Elaidoylamide; Kemamide O; Octadecene amide; Oleic acid amide; Ole…	HMDB02117	C19670
510	281.105	TRUE	0.721067	7623.51	-0.00070265	C15H14N4O2	-H(-)	100	12-Hydroxynevirapine		HMDB13911; HMDB13912; HMDB13913; HMDB13914
511	281.176	TRUE	0.690564	8212.34	0.000185761	C16H26O4	-H(-)	100	Lactapiperanol C	Lactapiperanol C	HMDB33630
512	282.083	TRUE	0.679919	3655.34	0.0009574	C10H13N5O5	-H(-)	100	Guanosine	2-Amino-1,9-dihydro-9-b-D-ribofuranosyl-6H-purin-6-one; 2-Amino-1,9-dihydro-9-beta-delta-ribofuranosyl-6H-purin-6-one; 2-Amino-Inosine; 7,8-Dihydro-8-oxo-2'-deoxyguanosine; 7,8-Dihydro-8-oxodeoxyguanosine; 8-Hydroxy-2'-deoxyguanosine; 8-Hydroxy-2'deoxyguanosine; 8-Hydroxy-2-deoxyguanosine; 8-Hydroxydeoxy-guanosine; 8-Hydroxydeoxyguanine; 8-Hydroxydeoxyguanosine; 8-OHdG; 8-Oxo-7,8-dihydro-2'-deoxy…	HMDB00133; HMDB03333	C00387
513	283.062	TRUE	0.796737	7760.22	-0.000885514	C16H12O5	-H(-)	100	Biochanin A	1,5-Dihydroxy-2-methoxy-6-methylanthraquinone; 2',7-Dihydroxy-4'-methoxyisoflavone; 2'-Hydroformononetin; 2'-Hydroxyformononetin; 2-Benzofuranyl-3-methoxy-4,5-methylenedioxyphenol; 2-HYDROXYFORMONONETIN; 3',7-Dihydroxy-4'-methoxyflavone; 3,7-Dihydroxy-1-methoxy-6-methylanthraquinone; 3-Methylgalangin; 4'-Methylgenistein; 5,4'-Dihydroxy-7-methoxyisoflavone; 5,7-Dihydroxy-3-methoxy-2-phenyl-4H-1-Be…	HMDB02338; HMDB05781; HMDB29522; HMDB30768; HMDB31428; HMDB31720; HMDB34127; HMDB36629; HMDB39166; HMDB39578; HMDB41758; HMDB41776	C00814; C02920; C10504; C10521; C11577; C14536
514	283.082	TRUE	0.848271	6692.58	0.000141249	C13H16O7	-H(-)	100	p-Cresol glucuronide	4-Methylphenyl beta-D-glucopyranosiduronate; 4-Methylphenyl beta-D-glucopyranosiduronic acid; Cresol glucuronide; Cresyl glucuronide; Cresylglucuronide; p-Cresyl glucuronide; p-Cresyl-beta-D-glucuronide; p-Cresylglucuronide; pCG	HMDB11686; HMDB34618; HMDB38492
515	283.155	TRUE	0.652679	9718.6	0.000314013	C15H24O5	-H(-)	100	Alpha-dihydroartemisinin		HMDB60593; HMDB61088
516	283.207	TRUE	0.532956	16290.4	3.44017e-05	C20H28O	-H(-)	100	Retinal	11-cis-Retinal; 13-cis-Retinal; 13-cis-Retinaldehyde; 13Z-Retinal; 3,4-Didehydroretinol; 3,7-Dimethyl-9-(2,6,6-trimethyl-1-cyclohexen-1-yl)-2,4,6,8-Nonatetraenal; 6,7-Didehydroferruginol; 6,8,11,13-Abietatetraen-12-ol; 9-cis-Retinal; 9-cis-Retinaldehyde; 9-cis-Vitamin A aldehyde; All-E-Retinal; All-epsilon-Retinal; All-trans-3,4-didehydroretinol; All-trans-3-dehydroretinol; All-trans-Retinal; All…	HMDB01358; HMDB02152; HMDB06218; HMDB06220; HMDB13117; HMDB35151	C00376; C02110; C16681
517	284.222	TRUE		7962.47	0.00105404	C16H31NO3	-H(-)	92	Myristoylglycine	Acylglycine c:14	HMDB13250
518	285.076	TRUE	0.668881	5838.45	0.000917443	C16H14O5	-H(-)	100	Melilotocarpan B	(2S)-Sakuranetin; (6aR,11aR)-3,8-Dihydroxy-9-methoxypterocarpan; (S)-(-)-4',5-Dihydroxy-7-methoxyflavanone; 2',4'-Dihydroxy-5,6-dimethoxy-2-phenylbenzofuran; 2',7-Dihydroxy-4'-methoxyisoflavanone; 2-(2,4-Dihydroxyphenyl)-5,6-dimethoxybenzofuran; 2-(3,5-Dihydroxyphenyl)-5,6-dimethoxybenzofuran; 2-(3-Hydroxy-5-methoxyphenyl)-6-methoxy-5-benzofuranol; 3',7-Dihydroxy-4'-methoxyisoflavanone; 3'-Hydrox…	HMDB29527; HMDB29870; HMDB30090; HMDB30622; HMDB30793; HMDB30807; HMDB30852; HMDB31420; HMDB31620; HMDB33291; HMDB33309; HMDB34011; HMDB34012; HMDB34114; HMDB34115; HMDB34438; HMDB37320; HMDB37322; HMDB37489; HMDB38448; HMDB41726	C09282; C09833; C10274
519	285.207	TRUE	0.40387	18705.9	0.000345245	C16H30O4	-H(-)	100	Hexadecanedioic acid	1,14-Tetradecanedicarboxylate; 1,14-Tetradecanedicarboxylic acid; 1,16-Hexadecanedioate; 1,16-Hexadecanedioic acid; 16-Hydroxy-10-oxohexadecanoic acid; Hexadecanedioate; Hexadecanedioic acid; N-Tetradecane-w,w'-dicarboxylate; N-Tetradecane-w,w'-dicarboxylic acid; Thapsate; Thapsic acid; a,w-Tetradecanedicarboxylate; a,w-Tetradecanedicarboxylic acid	HMDB00672; HMDB41287; HMDB59777	C19615
520	285.244	TRUE	0.380794	8940.7	-7.86101e-05	C17H34O3	-H(-)	100	Avocadene	Avocadene	HMDB31042
521	287.186	TRUE	0.524912	4854.05	0.000115213	C15H28O5	-H(-)	100	6-Hydroxypentadecanedioic acid		HMDB31885
522	287.223	TRUE	0.285139	7023.93	0.000125588	C16H32O4	-H(-)	100	(S)-10,16-Dihydroxyhexadecanoic acid		HMDB37798	C08285
523	288.122	TRUE	0.308541	6277.78	-0.00195443	C11H19N3O6	-H(-)	22	Ophthalmic acid	L-gamma-Glutamyl-L-alpha-aminobutyrylglycine; gamma-Glu-alpha-aminobutyryl-GLY	HMDB05765
523	288.122	TRUE	0.308541	6277.78	0.00207389	C16H19NO4	-H(-)	18	Benzoyl ecgonine	(-)-benzoylecgonine; (1R,2R,3S,5S)-3-(benzoyloxy)-8-methyl-8-azabicyclo[3.2.1]octane-2-carboxylic acid; (1R,2R,3S,5S)-8-methyl-3-[(phenylcarbonyl)oxy]-8-azabicyclo[3.2.1]octane-2-carboxylic acid; 3-(BENZOYLOXY)-8-METHYL-8-AZABICYCLO[3.2.1]OCTANE-2-CARBOXYLIC ACID; BCG; BEG; Benzoylecgonine; Benzoylecgonine hydrate; Benzoylecgonine solution; Benzoylecogonine; Ecgonine benzoate; O-Benzoyl-(-)-ecgon…	HMDB41836; HMDB41955
524	288.999	TRUE	0.416215	55340.1	0.000524312	C14H10O3S2	-H(-)	100	5-(4-Acetoxy-3-oxo-1-butynyl)-2,2'-bithiophene	5-(4-Acetoxy-3-oxo-1-butynyl)-2,2'-bithiophene; TPL; Triptolid; Triptolide; Triptolide (9CI); Triptolide, tripterygium wilfordII	HMDB38459
525	289.034	TRUE	0.891891	5151.29	-0.00131705	C7H15O10P	-H(-)	60	Sedoheptulose P	7-(Dihydrogen phosphate) sedoheptulose; D-Sedoheptulose 7-phosphate; D-Sedoheptulose-7-p; D-Sedoheptulose-7-phosphate; Heptulose-7-phosphate; Sedoheptulose 7-phosphate; Sedoheptulose-7-p; Sedoheptulose-7-phosphate	HMDB01068; HMDB60509	C00281; C06222
526	289.07	TRUE	0.796043	4122.67	0.00136704	C15H14O6	-H(-)	55	Epicatechin	(+)-Catechin; (+)-Cyanidan-3-ol; (+)-Cyanidanol; (+)-Epicatechol; (+)-catechin hydrate; (+)-cis-3,3',4',5,7-Pentahydroxyflavan; (+/-)-Catechin; (+/-)-catechin hydrate; (-)-Catechol; (-)-Epicatechin; (-)-Epicatechol; (-)-trans-3,3',4',5,7-Pentahydroxyflavan; (-)-trans-3,3',4',5,7-Pentahydroxyflavane; (2R,3R)-(-)-Epicatechin; (2R,3S)-(+)-Catechin; (2R,3S)-2-(4-hydroxyphenyl)chroman-3,7-diol; (2R,3S…	HMDB01871; HMDB02780; HMDB29253; HMDB30131; HMDB30144; HMDB32322; HMDB33783; HMDB34124; HMDB35399; HMDB37953; HMDB37954; HMDB41293; HMDB41310	C03648; C05907; C06562; C08739; C09727; C09728; C14079
527	289.083	TRUE	0.590145	36116.4	-0.000193734	C14H14N2O5	-H(-)	100	L-N-(1H-Indol-3-ylacetyl)aspartic acid	(Indole-3-acetyl)aspartic acid; (Indoleacetyl)aspartic acid; 3-Indolylacetyl-L-aspartic acid; Aspartic acid, N-(indol-3-ylacetyl)- (7CI); Aspartic acid, N-(indol-3-ylacetyl)-, L- (8CI); Indole-3-acetyl-L-aspartic acid; Indole-3-acetylasparaginic acid; Indoleacetylaspartate; Indolyl-3-aspartic acid; L-Aspartic acid, N-indol-3-ylacetyl- (6CI); N-(1H-Indol-3-ylacetyl)-L-aspartic acid; N-Malonyltrypt…	HMDB38666; HMDB39500
528	289.118	TRUE	0.826763	3768.95	-0.00240664	C10H18N4O6	-H(-)	10	Argininosuccinic acid	2-(N(Omega)-L-arginine)succinate; 2-(N(Omega)-L-arginine)succinic acid; 2-(N(Omega)-L-arginino)succinate; 2-(N(Omega)-L-arginino)succinic acid; 2-(Nw-L-arginino)butanedioate; 2-(Nw-L-arginino)butanedioic acid; ASA; Argininosuccinate; Argininosuccinic acid; Arginosuccinate; Arginosuccinic acid; L-Argininosuccinate; L-Argininosuccinic acid; L-Arginosuccinate; L-Arginosuccinic acid; N(Omega)-(L-argi…	HMDB00052; HMDB32765; HMDB39408	C03406
529	289.122	TRUE		4310.25	0.000943251	C20H18O2	-H(-)	100	2-(4-Methyl-3-pentenyl)anthraquinone	2-(4-Methyl-3-pentenyl)anthraquinone	HMDB40916; HMDB60517; HMDB60519	C19490; C19607
529	289.122	TRUE		4310.25	0.000504073	C11H19N3O6	-H(-) [+1]	59	Ophthalmic acid	L-gamma-Glutamyl-L-alpha-aminobutyrylglycine; gamma-Glu-alpha-aminobutyryl-GLY	HMDB05765
530	289.144	TRUE	0.695503	3348.85	0.000756202	C17H22O4	-H(-)	100	[6]-Dehydrogingerdione	(-)-Odemasin A; (-)-Oudemansin A; Isotulipinolide; Laurenobiolide; Methyl 4-methoxy-2-(methoxymethylene)-3-methyl-6-phenyl-5-hexenoate, 9CI; Oudemansin; Oudemansin A; Oudemansin b; Tris(pentane-2,4-dionato-O,O')europium; [6]-Dehydrogingerdione	HMDB29474; HMDB36771; HMDB39949; HMDB60380	C09492
531	289.166	TRUE	0.713369	3292.57	8.40308e-05	C14H26O6	-H(-)	100	1-Octen-3-yl glucoside	1,1,1-Triethoxy-Ethane; 1,1,1-Triethoxyethane; ETHANE,1,1,1-TRIETHOXY ORTHOACETIC ACID,TRIETHYL ESTER; Ethyl orthoacetate; Orthoacetic acid, triethyl ester; Orthoacetic acid, triethyl ester (8CI); Triethyl orthoacetate	HMDB32959
532	289.182	TRUE	0.737873	4765.45	-0.000617635	C18H26O3	-H(-)	100	(9Z,11E,13E,15Z)-4-Oxo-9,11,13,15-octadecatetraenoic acid		HMDB31098
532	289.182	TRUE	0.737873	4765.45	0.000542033	C15H26O4	.F(-)	40	Ethylene brassylate	Astratone; Emeressence 1150; Ethylene brassylate; Ethylene undecane dicarboxylate; Musk T; Tridecanedioic acid, cyclic ethylene ester	HMDB40459
533	291.084	TRUE	0.458969	39377.3	-0.000183522	C10H16N2O8	-H(-)	100	Edetic Acid	CaEDTA; Calcium Disodium Edetate (JAN); Calcium Disodium Versenate; Calcium disodium versenate (TN); EDT; EDTA; Edetate Calcium; Edetate calcium disodium (USP)	HMDB15109	C00284
533	291.084	TRUE	0.458969	39377.3	-0.000882445	C19H12O2	.F(-)	40	Anigorufone	2-Hydroxy-9-phenyl-1H-phenalen-1-one; 2-Hydroxy-9-phenyl-phenalen-1-one; Anigorufone	HMDB33935
534	291.102	TRUE	0.668866	5614.92	-1.9969e-05	C11H20N2O5S	-H(-)	100	N-gamma-Glutamyl-S-propylcysteine	N-g-Glutamyl-S-propylcysteine	HMDB39096
534	291.102	TRUE	0.668866	5614.92	0.000619167	C19H16O3	-H(-)	100	(all-E)-1,7-bis(4-hydroxyphenyl)-1,4,6-heptatrien-3-one		HMDB40889
535	291.16	TRUE	0.596104	20797	0.000245904	C17H24O4	-H(-)	100	9-Acetoxyfukinanolide	1-(4-Hydroxy-3-methoxyphenyl)-3,5-Decanedione; 1-(4-Hydroxy-3-methoxyphenyl)-3,5-decanedione; 12,13-Epoxy-acetate(3alpha)-Tichothec-9-en-3-ol; 12,13-Epoxy-trichothec-9-ene-3-ol acetate; 3,5-Decadione, 1-(4-hydroxy-3-methoxyphenyl); 4,7-Dichloro-Benzo(b)thiophen-3(2h)-one; 6-Acetylfuranofukinol; 6-Hydroxy-1-(4-hydroxy-3-methoxyphenyl)-4-decen-3-one; 6-Hydroxyshogaol; 9-Acetoxyfukinanolide; Acetoxy…	HMDB34658; HMDB34738; HMDB34930; HMDB35687; HMDB36693; HMDB39275; HMDB41249	C10459
536	291.197	TRUE	0.427322	43944.2	-0.000250726	C18H28O3	-H(-)	100	(2'E,4'Z,7'Z,8E)-Colnelenic acid	1-(4-Hydroxy-3-methoxyphenyl)-3-undecanone; 10-Methoxy-1-heptadecene-4,6-diyne-3,9-diol, 9CI; 4-Hydroxy-3-methoxyphenethyl octyl ketone; Colnelenic acid; PQ 1; Panaquinquecol 1; [7]-Paradol	HMDB30996; HMDB38035; HMDB40806	C16320
536	291.197	TRUE	0.427322	43944.2	0.000908942	C15H28O4	.F(-)	40	7(14)-Bisabolene-2,3,10,11-tetrol		HMDB35918
537	292.107	TRUE	0.445329	1715.13	-0.000205037	C14H17N2O5	-H(-)	100	Glutamyl-Phenylalanine	E-F Dipeptide; EF dipeptide; F-E Dipeptide; FE dipeptide; Glu-Phe; Glutamate Phenylalanine dipeptide; Glutamate-Phenylalanine dipeptide; Glutamylphenylalanine; L-Glutamyl-L-Phenylalanine; L-Phenylalanyl-L-Glutamate; Phe-Glu; Phenylalanine Glutamate dipeptide; Phenylalanine-Glutamate dipeptide; Phenylalanylglutamate	HMDB28826; HMDB28994
537	292.107	TRUE	0.445329	1715.13	-0.000662801	C19H16O3	-H(-) [+1]	80	(all-E)-1,7-bis(4-hydroxyphenyl)-1,4,6-heptatrien-3-one		HMDB40889
537	292.107	TRUE	0.445329	1715.13	0.000496867	C16H16O4	.F(-) [+1]	32	5C-aglycone	1,2-Bis(4-hydroxy-3-methoxyphenyl)ethylene; 1,4-Dihydro-a,3-dimethyl-1,4-dioxo-2-Naphthalenebutanoate; 1,4-Dihydro-a,3-dimethyl-1,4-dioxo-2-Naphthalenebutanoic acid; 1-(2,6-Dihydroxy-4-methoxyphenyl)-3-phenyl-1-propanone; 1-(2,6-Dihydroxy-4-methoxyphenyl)-3-phenylpropan-1-one; 2',6'-Dihydroxy-4'-methoxy-b-phenylpropiophenone; 2',6'-Dihydroxy-4'-methoxydihydrochalcone; 2',6'-Dihydroxy-4'-methoxydi…	HMDB04810; HMDB30526; HMDB32847; HMDB33800; HMDB34435; HMDB35035; HMDB41660; HMDB41669; HMDB41670; HMDB41701	C04547; C09644
538	293.124	TRUE	0.693308	3228.45	0.000400364	C12H22O8	-H(-)	100	Ethyl (S)-3-hydroxybutyrate glucoside		HMDB31693
539	293.14	TRUE	0.46976	5906.62	-0.00021885	C16H22O5	-H(-)	100	Tocopheronic acid	(S)-N-phthaloylphenylalanine; 2-(3-Hydroxy-3-methyl-5-carboxypentyl)-3,5,6-trimethyl-1,4-benzoquinone; N-Phthaloyl-L-phenylalanine; N-Phthalyl-L-phenylalanine; Phthaloyl-L-phenylalanine; g-Hydroxy-g,2,4,5-tetramethyl-3,6-dioxo-1,4-cyclohexadiene-1-hexanoic acid, 9CI	HMDB30555
539	293.14	TRUE	0.46976	5906.62	-0.000401956	C11H20N3O5	.F(-)	40	Glutamyl-Lysine	E-K Dipeptide; EK dipeptide; Glu-Lys; Glutamate Lysine dipeptide; Glutamate-Lysine dipeptide; Glutamyllysine; K-E Dipeptide; KE dipeptide; L-Glutamyl-L-Lysine; L-Lysyl-L-Glutamate; Lys-Glu; Lysine Glutamate dipeptide; Lysine-Glutamate dipeptide; Lysylglutamate	HMDB28824; HMDB28950
540	293.15	TRUE	0.247903	6080.64	0.000307743	C15H22N2O4	-H(-)	100	Isoleucyl-Tyrosine	I-Y Dipeptide; IY dipeptide; Ile-Tyr; Isoleucine Tyrosine dipeptide; Isoleucine-Tyrosine dipeptide; Isoleucyltyrosine; L-Isoleucyl-L-Tyrosine; L-Leucyl-L-Tyrosine; L-Tyrosyl-L-Isoleucine; L-Tyrosyl-L-Leucine; L-Y Dipeptide; LY dipeptide; Leu-Tyr; Leucine Tyrosine dipeptide; Leucine-Tyrosine dipeptide; Leucyltyrosine; N-(3,4-Dihydroxy-5-methoxycinnamoyl)-1,4-butanediamine; Sinapoylputrescine; Tyr-…	HMDB28919; HMDB28941; HMDB29108; HMDB29109; HMDB33464
541	295.025	TRUE	0.418791	11586.6	0.000243657	C16H8O6	-H(-)	100	Medicagol	3-Hydroxy-6H-[1,3]dioxolo[5,6]benzofuro[3,2-c][1]-benzopyran-6-one, 9CI; 3-Hydroxy-8,9-methylenedioxycoumestan; 7-Hydroxy-11,12-methylenedioxycoumestan; 7-Hydroxy-5',6'-methylenedioxybenzofurano[3',2':3,4]coumarin	HMDB33831
541	295.025	TRUE	0.418791	11586.6	-0.000971155	C6H13O10P	.F(-)	40	6-Phosphogluconate	6-O-Phosphono-D-gluconic acid; 6-Phospho-D-gluconate; 6-Phospho-D-gluconic acid; 6-Phosphogluconate; 6-Phosphogluconic acid; 6-p-Gluconate; D-Gluconic acid 6-(dihydrogen phosphate); D-Gluconic acid 6-phosphate; Gluconic acid-6-phosphate	HMDB01316; HMDB40924	C00345
542	295.12	TRUE	0.799062	8173.23	-0.000795983	C15H20O6	-H(-)	100	Deoxynivalenol	4-(2-Propenyl)phenol, 9CI; Deoxynivalenol; Marasmal; O-b-Glucopyranoside; Rd toxin; Vomitoxin	HMDB36156; HMDB36867; HMDB39810; HMDB39812; HMDB39814; HMDB41617	C09747
542	295.12	TRUE	0.799062	8173.23	0.000333167	C12H20O7	.F(-)	40	Triethyl citrate	1,2,3-Propanetricarboxylic acid, 2-hydroxy-, triethyl ester; 2-Hydroxy-1,2,3-propanetricarboxylic acid, triethyl ester; Citric acid, triethyl ester; Citroflex 2; Crodamol TC; E1505; Ethyl citrate; Ethyl citrate, citric acid triethyl ester; Eudraflex; FEMA 3083; Hydagen c.a.t; Hydragen cat; TEC; Triaethylcitrat; Triethyl 2-hydroxy-1,2,3-propanetricarboxylate; Triethyl citrate; Triethyl citrate (NF…	HMDB34263
543	295.228	TRUE	0.541871	20118.6	0.000365819	C18H32O3	-H(-)	100	13S-hydroxyoctadecadienoic acid	(+/-)-12(13)-epoxy-9Z-octadecenoate; (+/-)-12(13)-epoxy-9Z-octadecenoic acid; (+/-)-9(10)-epoxy-12Z-octadecenoate; (+/-)-9(10)-epoxy-12Z-octadecenoic acid; (10E,12Z)-(9S)-9-Hydroxyoctadeca-10,12-dienoate; (10E,12Z)-(9S)-9-Hydroxyoctadeca-10,12-dienoic acid; (13S)-Hydroxyoctadecadienoate; (13S)-Hydroxyoctadecadienoic acid; (9S)-Hydroxyoctadecadienoate; (9S)-Hydroxyoctadecadienoic acid; (9S)-Hydrox…	HMDB04667; HMDB04670; HMDB04701; HMDB04702; HMDB10223; HMDB29796; HMDB29978; HMDB29998	C14762; C14767; C14825; C14826
544	295.264	TRUE	0.490294	12577.2	0.000115937	C19H36O2	-H(-)	100	Nonadeca-10(Z)-enoic acid	10(Z)-Nonadecenoate; 10(Z)-Nonadecenoic acid; Nonadeca-10(Z)-enoic acid	HMDB13622; HMDB35575	C00174
545	297.042	TRUE		301918	-0.00118043	C16H10O6	-H(-)	57	3,8-Dihydroxy-9-methoxycoumestan	2',7-Dihydroxy-3',4'-methylenedioxyisoflavone; 3'-Methoxycoumestrol (obsol.); 3,7-Dihydroxy-9-methoxycoumestan; 3,8-Dihydroxy-9-methoxycoumestan; 3,9-Dihydroxy-1-methoxycoumestan; 4,9-Dihydroxy-3-methoxycoumestan; 5,4'-Dihydroxy-6,7-methylenedioxyisoflavone; 7,10-Dihydroxy-12-methoxycoumestan; 7,2'-Dihydroxy-3',4'-methylenedioxyisoflavone; 8,12-Dihydroxy-7-methoxycoumestan; 9,10-Dihydro-3,8-dihyd…	HMDB30562; HMDB30830; HMDB33722; HMDB33820; HMDB33859; HMDB34139; HMDB35914; HMDB36305	C10467
546	297.243	TRUE	0.719089	148204	0.000532179	C18H34O3	-H(-)	100	3-Oxooctadecanoic acid	(9Z)-(12S)-Hydroxyoctadecenoic acid; (9Z)-12-Hydroxy-9-octadecenoic acid; (9Z)-12-hydroxyoctadec-9-enoic acid; (9Z,12R)-12-hydroxyoctadec-9-enoic acid; (R)-12-Hydroxy-cis-9-octadecenoic acid; 10-Ketostearic acid; 10-Oxostearic acid; 11-Ketostearic acid; 11-Oxostearic acid; 12-Hydroxy-(9Z,12R)-9-octadecenoic acid; 12-Hydroxy-9-octadecenoic acid; 12-Hydroxy-Oleic acid; 12-Hydroxy-[R-(Z)]-9-Octadece…	HMDB10736; HMDB30979; HMDB30980; HMDB30981; HMDB31127; HMDB34074; HMDB34297	C08365
547	297.28	TRUE	0.686765	47267.2	0.000403485	C19H38O2	-H(-)	100	C19:0	(2S)-pristanic acid; (2S,6R,10R)-2,6,10,14-tetramethylpentadecanoate; (2S,6R,10R)-2,6,10,14-tetramethylpentadecanoic acid; (2S,6R,10R)-pristanic acid; 1-Methylethyl ester1-methylethyl hexandecanoate; 1-Methylethyl hexadecanoate; 10-Methyl-octadecanoate; 10-Methyl-octadecanoic acid; 10-Methylstearic acid; 2,6,10,14-Tetramethylpentadecanoate; 2,6,10,14-Tetramethylpentadecanoic acid; 2-Propyl hexade…	HMDB00772; HMDB00795; HMDB04085; HMDB34154; HMDB35474; HMDB35674; HMDB35675; HMDB37397; HMDB38070	C16535; C16794
548	299.091	TRUE	0.718507	7757.5	0.00148791	C17H16O5	-H(-)	46	2',4-Dihydroxy-4',6'-dimethoxychalcone	(6aR,11aR)-8-Hydroxy-3,9-dimethoxypterocarpan; 10-Methoxymedicarpin; 2',4-Dihydroxy-3',4'-dimethoxychalcone; 2',4-Dihydroxy-4',6'-dimethoxychalcone; 2-Methoxymedicarpin; 3-Hydroxy-2,9-dimethoxypterocarpan; 3-Hydroxy-4,9-dimethoxypterocarpan; 3-Hydroxy-9,10-dimethoxypterocarpan; 4'-Hydroxy-7,8-dimethoxyflavanone; 4,4'-Dihydroxy-2',6'-dimethoxychalcone; 4-Hydroxy-3,9-dimethoxypterocarpan; 4-Hydroxy…	HMDB30875; HMDB31421; HMDB31705; HMDB33142; HMDB33292; HMDB33861; HMDB34001; HMDB34008; HMDB34116; HMDB38110; HMDB38812; HMDB41321; HMDB41322	C10461
548	299.091	TRUE	0.718507	7757.5	-0.00051507	C10H20N2O3S2	.F(-)	40	Methionyl-Methionine	L-Methionyl-L-Methionine; M-M Dipeptide; MM dipeptide; Met-Met; Methionine Methionine dipeptide; Methionine-Methionine dipeptide; Methionylmethionine	HMDB28979
549	299.113	TRUE	0.828446	5747.37	0.00108194	C14H20O7	-H(-)	88	2-(3-Hydroxyphenyl)ethanol 1'-glucoside	4-Methoxybenzyl glucoside; p-Anisyl glucoside	HMDB38332; HMDB41405
549	299.113	TRUE	0.828446	5747.37	-0.000810149	C17H17NO4	-H(-) [+1]	37	N-trans-p-Coumaroyloctopamine	N-Acetoxymethylflindersine; N-cis-Caffeoyltyramine; N-trans-p-Coumaroyloctopamine	HMDB32804; HMDB33026; HMDB39879
550	299.201	TRUE	0.505795	21794.5	0.000318248	C20H28O2	-H(-)	100	All-trans-retinoic acid	(+)-Sugiol; (13-cis)-Retinoate; (13-cis)-Retinoic acid; (Phenylamino)-N-(2-phenylethyl)carboxamide; (all-E)-3,7-Dimethyl-9-(2,6,6-trimethyl-1-cyclohexen-1-yl)-2,4,6,8-nonatetraenoate; (all-E)-3,7-Dimethyl-9-(2,6,6-trimethyl-1-cyclohexen-1-yl)-2,4,6,8-nonatetraenoic acid; 1, 2-Dehydro-17-methyltestosterone; 1,2-Dehydro-17-methyltestosterone; 1-Dehydro-17-alpha-methyltestosterone; 1-Dehydro-17-meth…	HMDB01852; HMDB02369; HMDB06219; HMDB12329; HMDB12788; HMDB12874; HMDB36564; HMDB36697; HMDB36710; HMDB36711; HMDB38702; HMDB41925	C00777; C15493; C16683	D00348
551	299.224	TRUE	0.470945	13454	-0.00117078	C17H32O4	-H(-)	76	MG(0:0/14:1(9Z)/0:0)	1-(9Z-Tetradecenoyl)-rac-glycerol; 1-Monoacylglyceride; 1-Monoacylglycerol; 1-Myristoleoyl-glycerol; 2-(9Z-Tetradecenoyl)-rac-glycerol; 2-Myristoleoyl-glycerol; MAG(0:0/14:1); MAG(0:0/14:1n5); MAG(0:0/14:1w5); MAG(14:1); MAG(14:1/0:0); MAG(14:1n5/0:0); MAG(14:1w5/0:0); MG(0:0/14:1); MG(0:0/14:1n5); MG(0:0/14:1w5); MG(14:1); MG(14:1/0:0); MG(14:1n5/0:0); MG(14:1w5/0:0); a-Monoacylglycerol; alpha-M…	HMDB11531; HMDB11562
552	301.071	TRUE	0.83897	7718.44	0.000999029	C16H14O6	-H(-)	100	Hesperetin	2',5,7-Trihydroxy-4'-methoxyisoflavanone; 2,3',6-Trihydroxy-4'-methoxybenzylcoumaranone; 3',5,5'-Trihydroxy-7-methoxyflavanone; 3',5,7-Trihydroxy-4'-methoxyflavanone; 3,3',4,4'-Tetrahydroxy-2-methoxychalcone; 3,4,3',4'-Tetrahydroxy-2-methoxychalcone; 4',5,7-Trihydroxy-2'-methoxyisoflavanone; 4',5,7-Trihydroxy-3-methoxyflavanone; 5,5'-Bivanillin; 5,7, 3'-Trihydroxy-4'-methoxyflavanone; 5,7,3'-Trih…	HMDB05782; HMDB29491; HMDB30746; HMDB31657; HMDB31912; HMDB32245; HMDB35616; HMDB37507; HMDB39377; HMDB40316; HMDB40560; HMDB41673	C01709; C10419
553	301.142	TRUE	0.819458	4493.68	0.00229746	C18H22O4	-H(-)	12	6-Ketoestriol	(-)-Enterodiol; (16a,17b)-3,16,17-trihydroxy-Estra-1,3,5(10)-trien-6-one; (2R,3R)-2,3-bis[(3-hydroxyphenyl)methyl]-1,4-Butanediol; 1,2-Bis(4-methoxyphenyl)-1,3-butanediol, 9CI; 1,4-Bis(3,4-dihydroxyphenyl)-2,3-dimethyl-Butane; 2,3-Bis(3,4-dihydroxyphenylmethyl)butane; 4, 4'-(2,3-Dimethyl-1,4-butanediyl)bis(pyrocatechol); 4,4'- (2,3-Diemthyltetramethylene)-diPyrocatechol; 4,4'-(2, 3-Dimethyltetram…	HMDB00530; HMDB05056; HMDB12270; HMDB14325; HMDB36472	C10719; C18166
553	301.142	TRUE	0.819458	4493.68	-0.000113432	C16H24O4	.Na/H-H(-)	10	Prehumulinic acid	6-Hydroxy-8-methoxy-7(11)-eremophilen-12,8-olide	HMDB30148; HMDB36979; HMDB40755; HMDB41229
554	301.165	TRUE	0.430621	17002	0.000593146	C15H26O6	-H(-)	100	Glycerol tributanoate	1,2,3-Propanetriol, tributyrate; 1,2,3-Propanetriyl tributanoate; 1,2,3-Tributyrylglycerol; 2,3-Bis(butyryloxy)propyl butyrate; Butanoic acid, 1,2,3-propanetriyl ester; Butyric acid triester with glycerin; Butyrin; Butyryl triglyceride; FEMA 2223; Glycerin tributyrate; Glycerol tributyrate; Glyceroltributyrin; Glyceryl tributyrate; Kodaflex; NSC 661583; Tri-Butyrin; Tri-N-butyrin; Tributin; Tribu…	HMDB31094	C13870
555	301.202	TRUE	0.66893	6259.95	-0.000223558	C16H30O5	-H(-)	100	xi-7-Hydroxyhexadecanedioic acid		HMDB37830; HMDB37831
556	301.217	TRUE	0.561118	37156.7	0.000250155	C20H30O2	-H(-)	100	Eicosapentaenoic acid	(13S)-pimara-7,15-dien-18-oic acid; (13alpha)-pimara-7,15-dien-18-oic acid; (4-aminophenyl)-Phosphonous acid; (5Z,8Z,11Z,14Z,17Z)-Eicosapentaenoate; (5Z,8Z,11Z,14Z,17Z)-Eicosapentaenoic acid; (p-aminophenyl)-Phosphonous acid; 1-Methyl-3-oxoandrost-1-en-17-yl heptanoate (ACD/Name 4.0); 13-Isopropyl-Podocarpa-8,13-dien-15-oic acid; 17-Methyltestosterone; 17alpha-androst-1-en-3-one heptanoate; 17alp…	HMDB01999; HMDB03598; HMDB15655; HMDB35692; HMDB36703; HMDB36709; HMDB36775; HMDB36805; HMDB36811; HMDB36826; HMDB38172; HMDB38687; HMDB39486; HMDB41928	C02075; C06428; C07198; C09118; C12077
557	301.237	TRUE	0.775564	5776.62	0.00159673	C17H34O4	-H(-)	38	MG(0:0/14:0/0:0)	1-Monoacylglyceride; 1-Monoacylglycerol; 1-Myristoyl-glycerol; 1-Tetradecanoyl-rac-glycerol; 2-Myristoyl-glycerol; 2-Tetradecanoyl-rac-glycerol; MAG(0:0/14:0); MAG(14:0); MAG(14:0/0:0); MG(0:0/14:0); MG(14:0); MG(14:0/0:0); a-Monoacylglycerol; alpha-Monoacylglycerol; b-Monoacylglycerol; beta-Monoacylglycerol	HMDB11530; HMDB11561
557	301.237	TRUE	0.775564	5776.62	-0.000295364	C20H31NO	-H(-) [+1]	38	Trihexyphenidyl	Trihexifenidilo [INN-Spanish]; Trihexylphenidyl; Trihexylphenidyle; Trihexylphenizyl; Trihexyphenidyle; Trihexyphenidyle [INN-French]; Trihexyphenidylum [INN-Latin]; Triphenidyl	HMDB14520	C07171
558	302.136	TRUE	0.759379	2634.62	0.000209265	C12H21N3O6	-H(-)	100	N5-Acetyl-N2-gamma-L-glutamyl-L-ornithine	N5-Acetyl-N2-g-glutamylornithine, 9CI	HMDB39423
559	302.161	TRUE	0.839881	2537.66	-0.000273127	C14H25NO6	-H(-)	100	Pimelylcarnitine	Heptanedioylcarnitine; Pimelyl-L-carnitine	HMDB13328
560	303.064	TRUE	0.761243	6120.58	0.00107156	C13H21O2PS2	-H(-)	89	(±)-Conen		HMDB29614
561	303.086	TRUE	0.782147	4989.35	0.00110763	C16H16O6	-H(-)	84	3'-O-methyl-(-)-epicatechin	1,3,4,6-Tetramethoxy-2-dibenzofuranol; 2-Hydroxy-1,3,4,6-tetramethoxydibenzofuran; 3'-O-Methylcatechin; 3,3',5,7-Tetrahydroxy-4'-methoxyflavan; 4'-O-Methylcatechin; 6-Methoxy-a-pyrufuran; 6-Methoxy-alpha-pyrufuran; Antibiotic TMC 256B2; Catechin 4'-methyl ether; Fonsecin B; Fonsecin monomethyl ether; Heraclenol; TMC 256B2	HMDB29175; HMDB29179; HMDB29228; HMDB29231; HMDB30662; HMDB30745; HMDB33866; HMDB38519; HMDB41294; HMDB41507	C08761
562	303.122	TRUE	0.67896	3324.56	-0.0018379	C12H20N2O7	-H(-)	26	2'-Deoxymugineic acid	1-[6-(2,3,4-Trihydroxybutyl)pyrazinyl]-1,2,3,4-butanetetrol, 9CI; 2'-Deoxymugineic acid; 2'-Dma; 2-(1,2,3,4-Tetrahydroxybutyl)-5-(2,3,4-trihydroxybutyl)pyrazine; D-Arabino-D-erythro-form; Deoxyfructosazine	HMDB33909; HMDB34894; HMDB38696	C15485
562	303.122	TRUE	0.67896	3324.56	0.00219042	C17H20O5	-H(-)	15	p-HPEA-EDA	3'-Deoxyoleacein; 4-HPEA-EDA; Artilesin A; Austricin acetate; Desacetoxymatricarin; Ligstroside-aglycone di-aldehyde; Matricarin; p-HPEA-Elenolic acid di-aldehyde	HMDB29305; HMDB35790; HMDB37494	C09394
562	303.122	TRUE	0.67896	3324.56	-0.000220472	C15H22O5	.Na/H-H(-)	10	Octyl gallate	(-)-dihydrophaseic acid; 12,13-Epoxy-trichothec-9-ene-3alpha,4beta,15-triol; 1a,3,5,6,7,7a-Hexahydro-5-methyl-1a-(3-methyl-2-butenyl)-2H-oxireno[g][2]benzopyran-2,6,7-triol, 9CI; 3,11,13-Trihydroxy-10(14)-guaien-12,6-olide; 3,4,5-Trihydroxy-5-(3-methyl-2-butenyl)-2-(3-methyl-1-oxobutyl)-2-cyclopenten-1-one, 9CI; 5-(3,8-Dihydroxy-1,5-dimethyl-6-oxabicyclo[3.2.1]oct-8-yl)-3-methyl-2,4-pentadienoic …	HMDB33375; HMDB34941; HMDB34983; HMDB35846; HMDB38660; HMDB38661; HMDB38989; HMDB39241; HMDB41324	C15971
563	303.161	TRUE	0.772787	3823.53	-0.000887643	C18H24O4	-H(-)	100	2-Polyprenyl-3-methyl-5-hydroxy-6-methoxy-1,4-benzoquinone		HMDB60352; HMDB60379
563	303.161	TRUE	0.772787	3823.53	0.000241507	C15H24O5	.F(-)	40	Alpha-dihydroartemisinin		HMDB60593; HMDB61088
564	303.197	TRUE	0.751477	6789.7	3.06788e-05	C19H28O3	-H(-)	100	3a,16b-Dihydroxyandrostenone	(-)-7a-Hydroxydehydroepiandrosterone; (17beta)-4,17-dihydroxy-Androst-4-en-3-one; (3a)-3,16-dihydroxy-Androst-5-en-17-one; (3alpha,5beta)-3-hydroxy-Androstane-11,17-dione; (3b,17a)-Androst-5-ene-3,17-diol; (3b,17b)-3b,17b-Dihydroxyandrost-5-en-16-one; (3b,7a)-3,7-dihydroxy-Androst-5-en-17-one; (3b,7b)-3,7-dihydroxy-Androst-5-en-17-one; 10-Acetoxy-8-heptadecene-4,6-diyn-3-ol; 11-Oxoaetiocholanolon…	HMDB00309; HMDB00322; HMDB00324; HMDB00352; HMDB00388; HMDB03956; HMDB04611; HMDB04624; HMDB06031; HMDB06259; HMDB06769; HMDB12533; HMDB12654; HMDB31464; HMDB39589; HMDB39735; HMDB60089; HMDB60339	C05139; C05291; C05294; C14497; C14552; C18045; C18075
565	303.233	TRUE	0.651129	34264.5	0.000352026	C20H32O2	-H(-)	100	Arachidonic acid	(+)-Copalic acid; (1a,5a,17b)-17-hydroxy-1-methyl-Androstan-3-one; (all-Z)-5,8,11,14-Eicosatetraenoate; (all-Z)-5,8,11,14-Eicosatetraenoic acid; 17b-Hydroxy-1a-methyl-5a-Androstan-3-one; 1a-Methyl-17b-hydroxy-5a-androstan-3-one; 1a-Methyl-5a-androstan-17b-ol-3-one; 1a-Methyl-5a-dihydrotestosterone; 5,8,11,14-All-cis-Eicosatetraenoate; 5,8,11,14-All-cis-Eicosatetraenoic acid; 5,8,11,14-Eicosatetra…	HMDB01043; HMDB02177; HMDB06036; HMDB14996; HMDB36702; HMDB36721; HMDB36754; HMDB36829; HMDB36830; HMDB37824; HMDB39687; HMDB39702	C00219; C14605	D04947
566	304.035	TRUE	0.479889	3709.99	-0.000720523	C9H12N3O7P	-H(-)	100	Cytidine 2',3'-cyclic phosphate	2',3' Cyclic CMP; 2',3' Cyclic-CMP; Cyclic(2',3')-CMP; Cytidine-2',3'-cyclophosphate	HMDB11691
566	304.035	TRUE	0.479889	3709.99	0.000439145	C6H12N3O8P	.F(-)	40	2-(Formamido)-N1-(5-phospho-D-ribosyl)acetamidine	1-(5'-Phosphoribosyl)-N-formylglycinamidine; 1-Deoxy-1-[2-(formamido)acetimidamido]-D-ribofuranose 5-(dihydrogen phosphate); 2-(Formamido)-N(1)-(5'-phosphoribosyl)acetamidine; 2-(Formamido)-N(1)-(5-phospho-D-ribosyl)acetamidine; 2-(Formamido)-N1-(5'-phosphoribosyl)acetamidine; 5'-Phosphoribosyl-N-formylglycinamidine; 5'-Phosphoribosylformylglycinamidine; FGAM; N-[2-(Formamido)ethanimidoyl]-5-O-ph…	HMDB06211	C04640
567	304.062	TRUE	0.745164	4240.69	-0.000856968	C18H11NO4	-H(-)	100	Cepharadione A	7-Methyl-5H-benzo[g]-1,3-benzodioxolo[6,5,4-de]quinoline-5,6(7H)-dione, 9CI	HMDB34364
568	305.033	TRUE	0.0747147	3840.95	0.000915158	C11H14O8S	-H(-)	100	4-Hydroxy-5-(dihydroxyphenyl)-valeric acid-O-sulphate		HMDB59978; HMDB59979
569	305.139	TRUE	0.770677	3473.49	0.000100745	C17H22O5	-H(-)	100	Naematolone	2,2-Dichloro-N-methyl-Acetamide; 2,2-Dichloro-N-methylacetamide; 8-Acetoxyartabsin; Achillicin; Matricin; Naematolon; Naematolone; Nematolone; Prochamazulene	HMDB35781; HMDB36487; HMDB36643	C09499
570	305.16	TRUE	0.598073	2590.29	0.000364704	C14H26O7	-H(-)	100	1-(beta-D-Glucopyranosyloxy)-3-octanone	1-(b-D-Glucopyranosyloxy)-3-octanone	HMDB31315
571	305.212	TRUE	0.58905	38362.5	-8.36252e-06	C19H30O3	-H(-)	100	5-Androstene-3b,16b,17a-triol	1-(4-Hydroxy-3-methoxyphenyl)-3-Dodecanone; 1-(4-Hydroxy-3-methoxyphenyl)-3-dodecanone; 11-Hydroxy-androsterone; 11-Hydroxyetiocholanolone; 11-beta-Hydroxyandrosterone; 11beta-hydroxy-androsterone; 11beta-hydroxyandrosterone; 5-Androstene-3b,16b,17a-triol; 5-Androstenetriol; 8-Paradol; Androst-5-ene-3b,16a,17a-triol; Ossandrolone [DCIT]; Oxandrolona [INN-Spanish]; Oxandrolonum [INN-Latin]; [8]-Pa…	HMDB00523; HMDB00540; HMDB00550; HMDB02984; HMDB13156; HMDB13199; HMDB14759; HMDB40640	C07346; C14606
572	305.248	TRUE	0.504939	12896.1	0.000362407	C20H34O2	-H(-)	100	8,11,14-Eicosatrienoic acid	(11Z,14Z,17Z)-Eicosa-11,14,17-trienoic acid; (11Z,14Z,17Z)-Icosa-11,14,17-trienoic acid; (8Z,11Z,14Z)-Icosatrienoate; (8Z,11Z,14Z)-Icosatrienoic acid; (Z,Z,Z)-11,14,17-eicosatrienoic acid; (Z,Z,Z)-5,8,11-Eicosatrienoate; (Z,Z,Z)-5,8,11-Eicosatrienoic acid; (Z,Z,Z)-8,11,14-Eicosatrienoate; (Z,Z,Z)-8,11,14-Eicosatrienoic acid; (Z,Z,Z)-8,11,14-Icosatrienoate; (Z,Z,Z)-8,11,14-Icosatrienoic acid; (Z,Z…	HMDB02925; HMDB10378; HMDB31058; HMDB36835; HMDB60039	C03242; C16522
573	305.285	TRUE	0.899287	1654.73	-0.000393483	C21H38O	-H(-)	100	2-Heptadecylfuran	2-(Heptadecyl)furan	HMDB33608
573	305.285	TRUE	0.899287	1654.73	0.000735668	C18H38O2	.F(-)	40	Hexanal dihexyl acetal	1,1-Bis(hexyloxy)-Hexane; 1,1-Bis(hexyloxy)hexane	HMDB32316
574	306.076	TRUE	0.544486	72393.4	4.89698e-05	C10H17N3O6S	-H(-)	100	Glutathione	5-L-Glutamyl-L-cysteinylglycine; Agifutol S; Bakezyme RX; Copren; Deltathione; GSH; Glutathion; Glutathione; Glutathione red; Glutathione reduced; Glutathione-SH; Glutatiol; Glutatione; Glutide; Glutinal; Isethion; L-Glutamyl-L-cysteinylglycine; L-Glutathione; L-Glutathione reduce; L-g-Glutamyl-L-cysteinyl-glycine; L-gamma-Glutamyl-L-cysteinyl-glycine; L-gamma-Glutamyl-L-cysteinylglycine; Ledac; …	HMDB00125	C00051
574	306.076	TRUE	0.544486	72393.4	0.000683784	C18H13NO4	-H(-)	100	Hallacridone	2-Acetyl-5-hydroxy-11-methylfuro[2,3-c]acridin-6(11H)-one, 9CI; Aristolodione; Piperadione	HMDB29826; HMDB33247
574	306.076	TRUE	0.544486	72393.4	0.000811909	C9H14N5O4P	.F(-)	40	Tenofovir	D,L-Tenofovir; PMPA; TDF; Tenofovir disoproxil; Tenofovir disoproxil fumarate	HMDB14445
575	307.108	TRUE		47777	0.000886773	C18H16N2O3	-H(-)	100	C.I. Solvent Red 80	1-((2,5-Dimethoxyphenyl)azo)-2-Naphthalenol; 1-((2,5-Dimethoxyphenyl)azo)-2-Naphthol; 1-((2,5-Dimethoxyphenyl)azo)-2-naphthalenol; 1-((2,5-Dimethoxyphenyl)azo)-2-naphthol; 1-(1-(2,5-Dimethoxyphenyl)azo)-2-naphthol; 1-(2,5-Dimethoxyphenylazo)-2-Naphthol; 1-(2,5-Dimethoxyphenylazo)-2-naphthol; 1-(2,5-Dimethyloxyphenylazo)-2-naphthol; 1-(2-(2,5-Dimethoxyphenyl)diazenyl)-2-Naphthalenol; 1-[(2,5-Dimet…	HMDB37521; HMDB40367	C19214
576	307.155	TRUE	0.240632	8355.14	-0.000114801	C17H24O5	-H(-)	100	ACRL Toxin II	15-Deacetylcalonectrin; 15-Decalonectrin; 15-Desacetylcalonectrin; 15-O-Deacetylcalonectrin; Dihydrocumambrin A	HMDB30496; HMDB35724; HMDB36489
577	307.191	TRUE	0.399695	10007.6	0.000224519	C18H28O4	-H(-)	100	Methylgingerol	1,2,4a,5,6,7,8,8a-Octahydro-1-(3-hydroxy-1-oxopropyl)-1,3,6,8-tetramethyl-2-naphthalenecarboxylic acid, 9CI; 2-Hydroxy-5-methoxy-3-undecyl-1,4-benzoquinone; 4-Hydroxy-3-methoxybenzyl 8-methylnonanoate; 5-O-Methylembelin; Corchorifatty acid A; Corchorifatty acid D; Dihydrocapsiate; Methylgingerol	HMDB29852; HMDB31471; HMDB32664; HMDB33243; HMDB34781; HMDB40867	C10373
578	307.227	TRUE	0.953974	4430.42	0.000581542	C19H32O3	-H(-)	100	Obtusilactone A	(4alpha,16alpha)-19-Norkaurane-4,16,17-triol; 10,13-Epoxy-11-methyl-10,12-octadecadienoic acid; 10,13-Epoxy-11-methyloctadeca-10,12-dienoic acid; 19-Norkaurane-4alpha,16alpha,17-triol; 3-Methyl-5-pentyl-2-Furannonanoic acid; Annosquamosin B; Borbonol; Emod f-acid; F2 Acid; Furan Fatty Acid F18; MonoMe(9,5); Obtusilactone A	HMDB30960; HMDB31091; HMDB31379
579	307.264	TRUE	0.430827	9454.69	0.000344278	C20H36O2	-H(-)	100	Eicosadienoic acid	(13R)-Labd-14-ene-8,13-diol; 11, 14-Icosadienoate; 11, 14-Icosadienoic acid; 11,14-Eicosadienoate; 11,14-Eicosadienoic acid; Labd-14-ene-8,13-diol; Sclareol	HMDB05060; HMDB36827	C09183; C16525
580	308.077	TRUE	0.721724	6359.8	0.000615583	C14H15NO7	-H(-)	100	Inodxyl glucuronide	N-Feruloylaspartic acid	HMDB10319; HMDB40830; HMDB59804	C03033
581	308.099	TRUE	0.643702	4604.92	-0.00016899	C11H19NO9	-H(-)	100	N-Acetylneuraminic acid	5-(Acetylamino)-3,5-dideoxy-D-glycero-D-galacto-2-Nonulosonate; 5-(Acetylamino)-3,5-dideoxy-D-glycero-D-galacto-2-Nonulosonic acid; 5-(Acetylamino)-3,5-dideoxy-D-glycero-a-D-galacto-2-Nonulopyranosonate; 5-(Acetylamino)-3,5-dideoxy-D-glycero-a-D-galacto-2-Nonulopyranosonic acid; 5-(Acetylamino)-3,5-dideoxy-D-glycero-b-D-galacto-2-Nonulopyranosonate; 5-(Acetylamino)-3,5-dideoxy-D-glycero-b-D-galac…	HMDB00230; HMDB00773	C19909; C19910
582	309.041	TRUE	0.444294	24812.6	-0.000916285	C17H10O6	-H(-)	100	De-O-methylsterigmatocystin	6,7-Dihydroxy-3-(4-hydroxyphenyl)-2H-furo[3,2-b][1]benzopyran-2-one, 9CI; 6-Demethylsterigmatocystin; De-O-methylsterigmatocystin; Demethylsterigmatocystin	HMDB33657; HMDB35230	C03683
583	309.207	TRUE	0.447793	9149.07	0.000305615	C18H30O4	-H(-)	100	12(13)Ep-9-KODE	6a,7b,8a-Trihydroxy-14,15-dinor-11-labden-13-one; Auxin b; Sterebin A; trans-12,13-Epoxy-11-oxo-trans-9-octadecenoate; trans-12,13-Epoxy-11-oxo-trans-9-octadecenoic acid	HMDB13623; HMDB33505; HMDB35337; HMDB38484
584	311.113	TRUE	0.782551	6034.33	0.000400886	C15H20O7	-H(-)	100	Nivalenol	Moringyne; b-D-Glucopyranosyl 2,6-dimethylbenzoate	HMDB04304; HMDB31724; HMDB34861	C06080
585	311.169	TRUE	0.207333	2.64187e+06	-6.06785e-05	C17H28O3S	-H(-)	75	N-Undecylbenzenesulfonic acid	4-Undecyl-Benzenesulfonic acid; Alkyl(C11)benzenesulfonic acid; Undecyl-Benzenesulfonic acid; Undecylbenzenesulfonic acid; Undecylbenzenesulphonic acid	HMDB32549
586	311.295	TRUE	0.718907	259819	0.000373916	C20H40O2	-H(-)	100	3D,7D,11D-Phytanic acid	((3R,7R,11R)-)3,7,11,15-Tetramethylhexadecanoate; ((3R,7R,11R)-)3,7,11,15-Tetramethylhexadecanoic acid; 3,7,11,15-Tetramethyl-D,D,D-Hexadecanoate; 3,7,11,15-Tetramethyl-D,D,D-Hexadecanoic acid; 3,7,11,15-Tetramethyl-[3R-(3R*,7R*,11R*)]-Hexadecanoate; 3,7,11,15-Tetramethyl-[3R-(3R*,7R*,11R*)]-Hexadecanoic acid; 3,7,11,15-Tetramethyl-[3S-(3R*,7S*,11S*)]-Hexadecanoate; 3,7,11,15-Tetramethyl-[3S-(3R*…	HMDB00417; HMDB00553; HMDB00801; HMDB02212; HMDB31318; HMDB34156; HMDB35672; HMDB35673	C01607; C06425
587	313.052	TRUE	0.693571	19033.5	-0.000481055	C10H19O7PS	-H(-)	100	Malaoxon		HMDB60627
588	313.165	TRUE	0.106728	121959	0.000508381	C16H26O6	-H(-)	100	(-)-trans-Carveol glucoside	Perilloside A	HMDB29848; HMDB29849; HMDB38706
589	313.192	TRUE	0.407102	122492	0.000615512	C19H26N2O2	-H(-)	100	Rhazidigenine Nb-oxide	Rhazidigenine Nb-oxide	HMDB30263
590	313.238	TRUE	0.461579	23539.7	0.00029718	C18H34O4	-H(-)	100	Octadecanedioic acid	(12Z)-9,10-Dihydroxyoctadec-12-enoate; (12Z)-9,10-Dihydroxyoctadec-12-enoic acid; (9Z)-12,13-Dihydroxyoctadec-9-enoate; (9Z)-12,13-Dihydroxyoctadec-9-enoic acid; 1,16-Hexadecanedicarboxylate; 1,16-Hexadecanedicarboxylic acid; 1,18-Octadecanedioate; 1,18-Octadecanedioic acid; 12,13-DiHOME; 12,13-Dihydroxy-9Z-octadecenoate; 12,13-Dihydroxy-9Z-octadecenoic acid; 12,13-Dihydroxyoctadec-9(Z)-enoate; 1…	HMDB00782; HMDB04704; HMDB04705; HMDB31679; HMDB41220	C14828; C14829
591	315.182	TRUE		60320.3	-0.000877621	C16H28O6	-H(-)	100	Neryl glucoside	1,3-Diaza-spiro[4.6]undecane-2,4-dione; 1,3-Diazaspiro[4.6]undecane-2,4-dione; FEMA 2204; Perilloside C	HMDB29346; HMDB29856; HMDB30418; HMDB37147; HMDB40563; HMDB60004
592	315.196	TRUE	0.892997	18559.8	0.000990326	C20H28O3	-H(-)	100	2-Methoxyestradiol-3-methylether	(-)-Phytocassane A; (-)-Phytocassane D; (17b)-2,3-dimethoxy-Estra-1,3,5(10)-trien-17-ol; (5Z,12E,14E) 11-oxo Prosta-5,9,12,14-tetraen-1-oate; (5Z,12E,14E) 11-oxo Prosta-5,9,12,14-tetraen-1-oic acid; (5Z,12E,14E)-11-oxo-prosta-5,9,12,14-tetraen-1-oate; (5Z,12E,14E)-11-oxo-prosta-5,9,12,14-tetraen-1-oic acid; (6b,17b)-6,17-dihydroxy-17-methyl-Androsta-1,4-dien-3-one; 1-Hydroxy-12,15-cassadiene-3,11…	HMDB00344; HMDB05079; HMDB05832; HMDB06254; HMDB12451; HMDB12452; HMDB31773; HMDB34630; HMDB34631; HMDB34691; HMDB35710; HMDB36147; HMDB36725; HMDB36747; HMDB36750; HMDB36762; HMDB36812; HMDB37233; HMDB38885; HMDB39442; HMDB39484; HMDB41056; HMDB41057; HMDB60093; HMDB61095	C06093; C09066; C14717; C16677; C16679; C16680
593	317.082	TRUE	0.656391	3495.22	-0.00011613	C20H14O4	-H(-)	100	Musanolone F	2-Hydroxy-9-(4-hydroxy-3-methoxyphenyl)-1H-phenalen-1-one; Musanolone F	HMDB41451
594	317.139	TRUE	0.866344	3056.69	8.32497e-05	C18H22O5	-H(-)	100	(S,E)-Zearalenone	Zearalenone	HMDB31752; HMDB41649; HMDB41681; HMDB41699	C09981
595	317.212	TRUE	0.875527	9871.6	0.000287668	C20H30O3	-H(-)	100	Leukotriene A4	(+/-)-14(15)-epoxy-5Z,8Z,11Z,17Z-eicosatetraenoate; (+/-)-14(15)-epoxy-5Z,8Z,11Z,17Z-eicosatetraenoic acid; (+/-)-5-HEPE; (+/-)-5-hydroxy-6E,8Z,11Z,14Z,17Z-eicosapentaenoate; (+/-)-5-hydroxy-6E,8Z,11Z,14Z,17Z-eicosapentaenoic acid; (-)-Steviol; (15R)-15-hydroxyeicosa-5Z,8Z,11Z,13E,17Z-pentaenoate; (15R)-15-hydroxyeicosa-5Z,8Z,11Z,13E,17Z-pentaenoic acid; (15S)-15-hydroxyeicosa-5Z,8Z,11Z,13E,17Z-p…	HMDB01337; HMDB05081; HMDB06027; HMDB10202; HMDB10205; HMDB10209; HMDB10210; HMDB10212; HMDB10217; HMDB12534; HMDB12611; HMDB13633; HMDB30101; HMDB35116; HMDB35311; HMDB36698; HMDB36706; HMDB36712; HMDB36713; HMDB36724; HMDB36752; HMDB36776; HMDB36806; HMDB36839; HMDB36930; HMDB37523; HMDB38521; HMDB39012; HMDB39716; HMDB41058; HMDB60053; HMDB61114	C00909; C04577; C09110; C13843; C14665; C14732; C14807; C17498
596	317.247	TRUE	0.803837	2601.86	0.00163723	C21H34O2	-H(-)	36	Allopregnanolone	(+)-3a-Hydroxy-5a-pregnan-20-one; (3a)-Allopregnanolone; (3a,5b,17a)-17-methyl-Androst-1-ene-3,17-diol; 17-Epimetendiol; 17b-Methyl-5b-androst-1-ene-3a,17a-diol; 3-Deoxo-3b-hydroxy-5a-dihydroprogesterone; 3-Deoxo-3b-hydroxy-5b-dihydroprogesterone; 3-a-Tetrahydroprogesterone; 3-alpha-Tetrahydroprogesterone; 3a,5a-Pregnanolone; 3a,5a-THP; 3a,5a-Tetrahydroprogesterone; 3a-Hydroxy-5a-dihydroprogester…	HMDB01449; HMDB01455; HMDB01471; HMDB06012; HMDB06759; HMDB30983; HMDB36740; HMDB60408	C05480; C10770; C11825; C13712; C15484; C18041
597	319.116	TRUE	0.830223	3938.36	-0.00136379	C12H20N2O8	-H(-)	56	Isomugineic acid	2,5-Bis(1,2,3,4-tetrahydroxybutyl)pyrazine; D-Arabino-form; D-Fructosazine; Fructosazine; Isomugineic acid	HMDB33555; HMDB35284
598	319.191	TRUE	0.752365	4321.82	1.21823e-05	C19H28O4	-H(-)	100	5'-Carboxy-alpha-chromanol	1-(4-Hydroxy-3-methoxyphenyl)-3,5-dodecanedione, 9CI; 10-Acetylpanaxytriol; 2-(4-Carboxy-4-methylbutyl)-6-hydroxy-2,5,7,8-tetramethylchroman; 3-(Octadecylcarbamoyl)-2-sulfo-propanoic Acid; 5'-Carboxy-alpha-tocopherol; alpha- Carboxymethylbutyl-hydroxychroman; alpha-CMBHC	HMDB12798; HMDB37591; HMDB37592; HMDB39276; HMDB39821
599	319.228	TRUE	0.724107	11966.6	0.000121114	C20H32O3	-H(-)	100	5,6-Epoxy-8,11,14-eicosatrienoic acid	()-9-HETE; ()-9-Hydroxy-(5Z,7E,11Z,14Z)-eicosatetraenoate; ()-9-Hydroxy-(5Z,7E,11Z,14Z)-eicosatetraenoic acid; (+/-)11(12)-EET; (+/-)11(12)-EpETrE; (+/-)11,12-EpETrE; (+/-)14,15-EpETrE; (+/-)5,6-EpETrE; (+/-)8,9-EpETrE; (15S)-15-Hydroxy-5,8,11-cis-13-trans-eicosatetraenoate; (15S)-15-Hydroxy-5,8,11-cis-13-trans-eicosatetraenoic acid; (15S)-15-Hydroxy-5,8,11-cis-13-trans-eicosic acid; (15S)-15-Hyd…	HMDB02190; HMDB02232; HMDB02283; HMDB03876; HMDB04264; HMDB04673; HMDB04679; HMDB04680; HMDB04682; HMDB05998; HMDB06111; HMDB06245; HMDB10222; HMDB10409; HMDB11134; HMDB11136; HMDB12508; HMDB12567; HMDB12598; HMDB36262; HMDB36705; HMDB36810; HMDB38520; HMDB38688; HMDB38689; HMDB38694; HMDB60101; HMDB60102	C04742; C04805; C14748; C14749; C14768; C14769; C14770; C14771; C14776; C14778; C14780
600	320.064	TRUE	0.632275	7218.77	-0.00153171	C11H15NO10	-H(-)	42	Beta-Citryl-L-glutamic acid	3-(((1,3-Dicarboxypropyl)amino)carbonyl)-3-hydroxy-Pentanedioate; 3-(((1,3-Dicarboxypropyl)amino)carbonyl)-3-hydroxy-Pentanedioic acid; beta-Citrylglutamic acid	HMDB13220
601	321.113	TRUE	0.578966	22905.2	-0.000360696	C12H22N2O6S	-H(-)	100	D-Pantothenoyl-L-cysteine	N-((R)-Pantothenoyl)-L-cysteine; N-Pantothenoylcystein	HMDB06834	C04079
601	321.113	TRUE	0.578966	22905.2	0.000282658	C20H18O4	-H(-)	100	Glabrene	(-)-Phaseollin; 2',2'-Dimethyl-2H,2'H-(3,8')bi(1-benzopyranyl)-7,5'-diol; 2',2'-Dimethyl-2H,2'H-[3,8']bi[1-benzopyranyl]-7,5'-diol; 2',2'-Dimethyl[3,8'-bi-2H-1-benzopyran]-5',7-diol, 9CI; 2,3-Dihydro-4-(4-methoxyphenyl)-1H-phenalene-1,2,3-triol; 6b,12b-Dihydro-3,3-dimethyl-3H,7H-furo[3,2-c:5,4-f]bis[1]benzopyran-10-ol, 9CI; Phaseolin; Phaseolin fungicide; Shinpterocarpin	HMDB29530; HMDB34173; HMDB41167; HMDB41399	C10514
602	322.045	TRUE	0.837514	6176.91	-3.56241e-05	C9H14N3O8P	-H(-)	100	CMP	2'-CMP; 2'-Cytidylic acid; 5'-CMP; 5-Cytidylate; 5-Cytidylic acid; CMP; Cytidine 2'-monophosphate; Cytidine 5'-monophosphate; Cytidine 5'-monophosphorate; Cytidine 5'-monophosphoric acid; Cytidine 5'-phosphate; Cytidine 5'-phosphorate; Cytidine 5'-phosphoric acid; Cytidine mono(dihydrogen phosphate); Cytidine monophosphate; Cytidylate; Cytidylic acid	HMDB00095; HMDB11692	C00055; C03104
602	322.045	TRUE	0.837514	6176.91	-0.000798564	C18H10O6	-H(-) [+1]	37	7,7'-Dihydroxy-6,8'-bicoumarin	7,7'-Dihydroxy-6,8'-bicoumarin; 7,7'-Dihydroxy[6,8'-bi-2H-1-benzopyran]-2,2'-dione	HMDB33559
603	322.091	TRUE	0.854315	2725.58	-0.000455826	C19H17NO2S	-H(-)	100	Tazarotenic acid		HMDB60619
603	322.091	TRUE	0.854315	2725.58	4.81155e-05	C18H14N2O4	-H(-) [+1]	80	Flazine methyl ether	2-(Diethylamino)ethyl 2,2-diphenylpentanoate; 2-(Diethylamino)ethyl 2,2-diphenylvalerate hydrochloride; 2-Diethylaminoethyl propyldiphenylacetate; 2-Diethylaminoethyl-2,2-diphenylvalerate; Acetic acid, propyldiphenyl-, 2-(diethylamino)ethyl ester; BCTB; Diethylaminoethyldiphenylpropyl acetate; Ethyl aprofen; Flazine methyl ether; O-Methylflazine; Proadifen; Proadifen [inn]; Proadifene; Proadifeno…	HMDB33457
603	322.091	TRUE	0.854315	2725.58	4.81155e-05	C11H19N3O6S	-H(-) [+2]	58	L-L-Homoglutathione		HMDB29395
604	323.028	TRUE	0.681753	21200.8	0.000587801	C9H13N2O9P	-H(-)	100	UMP	2'-Phosphouridine; 2'-UMP; 2'-Uridylate; 2'-Uridylic acid; 5'-UMP; Pseudouridine 5'-phosphate; UMP; Uridine 2'-(dihydrogen phosphate); Uridine 2'-monophosphate; Uridine 2'-phosphate; Uridine 5'-monophosphate; Uridine 5'-phosphate; Uridine 5'-phosphorate; Uridine 5'-phosphoric acid; Uridine mono(dihydrogen phosphate); Uridine monophosphate; Uridine phosphate; Uridine-5'-monophosphate; Uridylic acid	HMDB00288; HMDB01271; HMDB11641; HMDB60282	C00105; C01168; C01368; C03031
605	323.075	TRUE	0.85795	4824.28	0.00204518	C15H16O8	-H(-)	19	Mahaleboside	Mahaleboside	HMDB32984
606	323.078	TRUE		4636.35	-0.000310303	C15H16O8	-H(-)	100	Mahaleboside	Mahaleboside	HMDB32984
607	323.107	TRUE	0.71844	8121.41	0.000376148	C15H20N2O4S	-H(-)	100	Acetohexamide	Acetohexamid	HMDB14558	C06806
608	323.129	TRUE	0.74278	11298.8	0.000234442	C20H20O4	-H(-)	100	(E)-2',4,4'-Trihydroxy-3-prenylchalcone	(-)-Phaseollinisoflavan; (-)-phaseollidin; 3,4-Dihydro-2,2-dimethyl[3,6'-bi-2H-1-benzopyran]-5',7-diol, 9CI; 3-Prenyl-4,2',4'-trihydroxychalcone; 6-Hydroxy-2-(5-hydroxy-3-methoxy-2-prenylphenyl)benzofuran; 6-Prenylpinocembrin; 6a,11a-Dihydro-10-(3-methyl-2-butenyl)-6H-benzofuro[3,2-c][1]benzopyran-3,9-diol, 9CI; Glabridin; Isoglabranin; Licoagrochalcone A; Phaseolinisoflavan; Phaseollidin	HMDB32671; HMDB33311; HMDB33669; HMDB34188; HMDB34411; HMDB37445	C05230; C10421; C10515
609	323.151	TRUE	0.722241	6831.97	-0.000640091	C17H24O6	-H(-)	100	AF Toxin II	(-)-Blumealactone C; (3-alpha,4-beta-)-3-Acetoxyscirpene-4,15-diol; 15-Acetoxyscirpen-3,4-diol; 15-Acetoxyscirpendiol; 15-Acetoxyscirpenol; 15-Acetylscirpenetriol; 15-Mono-O-acetylscirpenol; 15-O-Acetylscirpenetriol; 3-Acetoxyscirpene-4,15-diol; 4-Deacetylanguidin; ANGUIDINE, DESACETYL(15-ACETOXYSCIRPENE-3,4-DIOL-BL5732); Blumealactone C; Deacetylanguidin; Desacetylanguidine; Monoacetoxyscirpenol…	HMDB33504; HMDB34576; HMDB35357; HMDB35847; HMDB35848
610	323.185	TRUE	0.260911	9966.81	0.0014456	C18H28O5	-H(-)	49	Lactapiperanol D	14,18-Dihydroxy-12-oxo-9,13,15-octadecatrienoic acid; Cibaric acid; Lactapiperanol D	HMDB33631; HMDB38580
611	324.172	TRUE	0.273402	9320.6	-7.64212e-05	C19H23N3O2	-H(-)	100	Ergonovine	Ergobasine; Ergometrine; Ergotrate maleate	HMDB15383	C07543
612	325.105	TRUE	0.501418	6409.25	-0.00123522	C14H18N2O7	-H(-)	68	Humilixanthin	Humilixanthin	HMDB39123	C08548
612	325.105	TRUE	0.501418	6409.25	0.00111463	C15H20N2O4S	-H(-) [+2]	28	Acetohexamide	Acetohexamid	HMDB14558	C06806
613	325.184	TRUE	0.355851	2.96438e+06	1.06863e-05	C18H30O3S	-H(-)	87	2-Dodecylbenzenesulfonic acid		HMDB31031; HMDB59915
614	325.203	TRUE	0.37751	134142	-0.000743355	C18H30O5	-H(-)	100	(3b,6b,8a,12a)-8,12-Epoxy-7(11)-eremophilene-6,8,12-trimethoxy-3-ol		HMDB31963
615	327.05	TRUE	0.683237	4133.96	0.00139638	C17H12O7	-H(-)	53	2,3-Epoxyaflatoxin B1	(6aS,7aS,8aR,8bR)-2,3,6a,7a,8a,8b-hexahydro-4-methoxy-Cyclopent[c]oxireno[4',5']furo[3',2':4,5]furo[2,3-h][1]benzopyran-1,10-dione; 4-Hydroxyaflatoxin B1; 6,8-Dihydroxy-3-methoxy-1-methylanthraquinone-2-carboxylic acid; 8,9-Epoxy-aflatoxin B1; Aflatoxin B1 2,3-epoxide; Aflatoxin B1 8,9-epoxide; Aflatoxin B1 8,9-oxide; Aflatoxin B1 epoxide; Aflatoxin B1 exo-8,9-epoxide; Aflatoxin B1 exo-8,9-oxide;…	HMDB06558; HMDB30474; HMDB30479; HMDB30753; HMDB31533; HMDB38806	C16755; C16756; C19586
616	327.088	TRUE	0.793628	4195.67	-0.000640657	C18H16O6	-H(-)	100	Zapotinin	1,3,5,6-Tetrahydroxy-4-(3-methyl-2-butenyl)-9H-xanthen-9-one, 9CI; 1,3,5,8-Tetrahydroxy-2-(3-methyl-2-butenyl)xanthone; 2',5-Dimethoxy-6,7-methylenedioxyflavanone; 3-[2-(3,4-Dihydroxyphenyl)-2,3-dihydro-3-hydroxymethyl-1,4-benzodioxin-6-yl]-2-propenal, 9CI; 5,2'-Dimethoxy-6,7-methylenedioxyflavanone; 5-Hydroxy-2',6,6'-trimethoxyflavone; 5-Hydroxy-4',7,8-trimethoxyflavone; 5-Hydroxy-4,4',6-trimeth…	HMDB29677; HMDB30596; HMDB30727; HMDB30834; HMDB33169; HMDB33318; HMDB34109; HMDB34186; HMDB37458; HMDB39601; HMDB40303; HMDB40719; HMDB40935; HMDB41544	C09479
616	327.088	TRUE	0.793628	4195.67	0.000519011	C15H16O7	.F(-)	40	4R,5R,6S-Trihydroxy-2-hydroxymethyl-2-cyclohexen-1-one 6-(2-hydroxy-6-methylbenzoate)		HMDB40692
617	327.108	TRUE	0.807951	3487.5	0.0010006	C15H20O8	-H(-)	100	Ethylvanillin glucoside	Cryptamygin B; Dihydromelilotoside; Ethylvanillin glucoside	HMDB37682; HMDB38334
617	327.108	TRUE	0.807951	3487.5	-0.000891494	C18H17NO5	-H(-) [+1]	41	N-(4-Hydroxycinnamoyl)tyrosine	N-(4-Hydroxycinnamoyl)-3-(4-hydroxyphenyl)alanine; N-(4-Hydroxycinnamoyl)tyrosine; N-[4'-Hydroxy-(E)-cinnamoyl]-L-tyrosine; N-trans-p-Coumaroyltyrosine	HMDB39502
618	327.129	TRUE	0.777444	4599.29	-0.000543311	C17H20N4OS	-H(-)	100	7-hydroxyolanzapine		HMDB60958; HMDB60987
619	327.145	TRUE	0.705825	5095.88	0.000303078	C16H24O7	-H(-)	100	Cymorcin monoglucoside	Perilloside B	HMDB29777; HMDB39385; HMDB40465
620	327.232	TRUE	0.620008	8348.69	0.000499142	C22H32O2	-H(-)	100	C22:6	13-cis-Retinyl acetate; 2-Farnesyl-5-methylresorcinol; 4,7,10,13,16,19-Docosahexaenoate; 4,7,10,13,16,19-Docosahexaenoic acid; 5-Methyl-2-(3,7,11-trimethyl-2,6,10-dodecatrienyl)-1,3-benzenediol, 9CI; 5-Methyl-6-(3,7,11-trimethyl-2,6,10-dodecatrienyl)-1,3-benzenediol; Acetateall-trans-Retinol; Acetic acid, retinyl ester; All-Z-Docosahexaenoate; All-Z-Docosahexaenoic acid; All-trans-Retinyl acetate…	HMDB02183; HMDB30053; HMDB30446; HMDB35185; HMDB38908	C06429
621	327.29	TRUE	0.571748	5118.61	0.000619178	C20H40O3	-H(-)	100	Polyoxyethylene 40 monostearate	17-Hydroxy-3,6,9,12,15-pentaoxaheptadec-1-yl octadecanoate; 2-Hydroxyethyl octadecanoate; 2-Hydroxyethyl stearate; Akyporox S 100; Arosurf 1855E40; Cerasynt 660; Cerasynt MN; Cerasynt m; Cithrol 10MS; Cithrol PS; Clearate g; Clindrol seg; Cremophor a; EM; Emanon 3113; Emanon 3199; Emcol H 35-A; Emerest 2350; Emerest 2640; Empilan 2848; Empilan CP-100; Empilan CQ-100; Emulphor VT-650; Emunon 3115;…	HMDB32477
622	327.326	TRUE	0.906731	2518.47	0.000422517	C21H44O2	-H(-)	100	1,21-Heneicosanediol	6,8-Heneicosanediol; Erythro-form	HMDB31288; HMDB41077
623	328.212	TRUE	0.686873	4093.16	0.00128785	C17H31NO5	-H(-)	63	6-Keto-decanoylcarnitine		HMDB13202
623	328.212	TRUE	0.686873	4093.16	0.000402843	C17H28N2O3	.F(-) [+1]	32	Oxybuprocaine	Benoxinate; Oxbarukain; Oxibuprocainum; Oxibuprokain; Oxybucaine; Oxyriprocaine	HMDB15029
[truncated: 590 more rows]

## Sheet: intensities - run1
ionIdx	ionMz	ionActive	003 / D1 nc NKDim	004 / D1 nc NKDim	023 / D1 nc NKDim	024 / D1 nc NKDim	033 / D3 nc NKDim	034 / D3 nc NKDim	047 / D3 nc NKDim	048 / D3 nc NKDim	027 / D3 nc ILC2	028 / D3 nc ILC2	073 / D1 nc ILC2	074 / D1 nc ILC2	009 / D1 IL2-7 ILC2	010 / D1 IL2-7 ILC2	017 / D1 IL2-7 ILC2	018 / D1 IL2-7 ILC2	117 / D3 IL2-7 ILC2	118 / D3 IL2-7 ILC2	121 / D3 IL2-7 ILC2	122 / D3 IL2-7 ILC2	037 / D3 IL2-7-33 ILC2	038 / D3 IL2-7-33 ILC2	059 / D3 IL2-7-33 ILC2	060 / D3 IL2-7-33 ILC2	107 / D1 IL2-7-33 ILC2	108 / D1 IL2-7-33 ILC2	111 / D1 IL2-7-33 ILC2	112 / D1 IL2-7-33 ILC2
[truncated: 20,700 more rows]

[truncated: 1 more sheets: intensities - run2]
