# Supplementary material for: Dichotomous metabolic networks govern human ILC2 proliferation and function
Source: Nat Immunol. 2021 Oct 22;22(11):1367–74. doi: 10.1038/s41590-021-01043-8 (PMC8553616; doi:10.1038/s41590-021-01043-8)
Supplement: Supplementary file 5 — RNA-seq datasets. [file 41590_2021_1043_MOESM5_ESM.xlsx]

## Sheet: Sheet1
	Donor	1	2	3	1	2	3
	Cell type	ILC2	ILC2	ILC2	NKDim	NKDim	NKDim
	Organ	B	B	B	B	B	B
A1BG		38.3831	46.0457	19.2957	8.66324	12.6379	13.5895
A1BG-AS1		9.59578	5.35415	0	0	1.40422	1.13246
A1CF		0	0	0	0	0	0
A2M		0	0	0	0	0	0
A2M-AS1		10.5554	20.3458	2.75652	2.88775	8.4253	4.52985
A2ML1		0	0	0	0	0	0
A2MP1		0	0	0	0	0	0
A3GALT2		0	0	0	0	0	0
A4GALT		0	1.07083	0	0	1.40422	0
A4GNT		0	0	0	0	0	0
AA06		0	0	0	0	0	0
AAAS		17.2724	22.4874	22.7413	8.66324	9.82951	20.3843
AACS		8.6362	4.28332	6.8913	7.21937	4.21265	4.52985
AACSP1		0	0	0	0	0	0
AADAC		0	0	0	0	0	0
AADACL2		0	0	0	0	0	0
AADACL2-AS1		0	0	0	0	0	0
AADACL3		0	0	0	0	0	0
AADACL4		0	0	0	0	0	0
AADACP1		0	0	0	0	0	0
AADAT		0	0	0	0	0	0
AAED1		22.0703	24.6291	10.337	23.102	22.4675	16.9869
AAGAB		5.75747	12.85	17.2283	21.6581	18.2548	11.3246
AAK1		168.886	150.987	145.407	236.795	217.654	186.856
AAMDC		6.71704	4.28332	1.37826	2.88775	1.40422	2.26492
AAMP		16.3128	21.4166	39.9696	51.9794	28.0843	28.3116
AANAT		0.959578	1.07083	1.37826	0	0	0
AAR2		15.3532	8.56665	19.9848	12.9949	9.82951	4.52985
AARD		0	1.07083	0	0	0	3.39739
AARS		12.4745	9.63748	13.7826	7.21937	11.2337	4.52985
AARS2		30.7065	14.9916	10.337	17.3265	22.4675	16.9869
AARSD1		20.1511	13.9208	24.8087	17.3265	14.0422	7.92724
AASDH		2.87873	4.28332	0	2.88775	11.2337	15.8545
AASDHPPT		21.1107	19.275	4.82391	12.9949	12.6379	11.3246
AASS		0	0	0	1.44387	4.21265	2.26492
AATBC		0	0	0	0	0	0
AATF		35.5044	32.1249	36.5239	59.1988	28.0843	45.2985
AATK		7.67662	5.35415	4.13478	5.77549	7.02108	6.79477
AATK-AS1		0	0	0	0	0	0
ABALON		0	0	0	0	0	0
ABAT		9.59578	4.28332	7.58043	11.551	5.61686	7.92724
ABCA1		4.79789	9.63748	0.68913	0	2.80843	2.26492
ABCA10		0	1.07083	0	0	0	1.13246
ABCA11P		2.87873	3.21249	2.75652	1.44387	5.61686	4.52985
ABCA12		0	0	0	0	0	0
ABCA13		0	0	0	0	0	0
ABCA17P		0.959578	0	3.44565	0	0	0
ABCA2		67.1704	52.4707	95.1	90.964	71.615	70.2127
ABCA3		3.83831	8.56665	10.337	5.77549	4.21265	4.52985
ABCA4		0	0	0	0	0	0
ABCA5		7.67662	17.1333	0	7.21937	18.2548	23.7817
ABCA6		0	1.07083	0	0	0	0
ABCA7		55.6555	54.6124	70.2913	51.9794	51.956	60.0205
ABCA8		0	0	0	0	0	0
ABCA9		0.959578	0	0.68913	0	0	0
ABCA9-AS1		0	0	0	0	0	0
ABCB1		9.59578	9.63748	3.44565	20.2142	18.2548	33.9739
ABCB10		8.6362	9.63748	2.06739	7.21937	8.4253	11.3246
ABCB11		0	0	0	0	0	0
ABCB4		0	0	0	0	0	0
ABCB5		1.91916	1.07083	0.68913	1.44387	0	0
ABCB6		4.79789	2.14166	2.06739	0	1.40422	2.26492
ABCB7		9.59578	1.07083	5.51304	4.33162	4.21265	3.39739
ABCB8		1.91916	2.14166	6.8913	15.8826	5.61686	3.39739
ABCB9		0	0	0.68913	0	0	0
ABCC1		7.67662	10.7083	25.4978	5.77549	9.82951	6.79477
ABCC10		12.4745	21.4166	21.363	18.7704	22.4675	15.8545
ABCC11		0	0	0	0	0	0
ABCC12		0	0	0	0	0	0
ABCC13		0	2.14166	0	0	0	0
ABCC2		1.91916	0	0.68913	0	1.40422	2.26492
ABCC3		7.67662	3.21249	0	0	0	0
ABCC4		0.959578	1.07083	0	1.44387	4.21265	0
ABCC5		5.75747	6.42499	4.82391	10.1071	4.21265	9.0597
ABCC5-AS1		0	0	0	0	0	0
ABCC6		0	0	0	0	0	0
ABCC6P1		0	0	0	0	0	0
ABCC6P2		0	0	0	0	0	0
ABCC8		0	0	0	0	0	0
ABCC9		0	0	0	0	0	0
ABCD1		5.75747	6.42499	13.0935	8.66324	5.61686	7.92724
ABCD2		0	0	0	0	0	0
ABCD3		7.67662	4.28332	0	8.66324	5.61686	7.92724
ABCD4		34.5448	29.9833	48.9283	31.7652	54.7644	22.6492
ABCE1		17.2724	17.1333	1.37826	8.66324	7.02108	7.92724
ABCF1		36.464	26.7708	52.3739	30.3213	22.4675	35.1063
ABCF2		23.9894	11.7791	27.5652	11.551	12.6379	11.3246
ABCF3		21.1107	27.8416	10.337	12.9949	28.0843	27.1791
ABCG1		2.87873	2.14166	4.82391	1.44387	2.80843	3.39739
ABCG2		1.91916	1.07083	0	1.44387	1.40422	0
ABCG4		0	0	0	0	0	0
ABCG5		0	0	0	0	0	0
ABCG8		0	0	0	0	0	0
ABHD1		0	0	0.68913	0	1.40422	1.13246
ABHD10		0.959578	7.49582	2.06739	7.21937	9.82951	10.1922
ABHD11		14.3937	13.9208	14.4717	5.77549	11.2337	18.1194
ABHD11-AS1		0	2.14166	0	0	1.40422	0
ABHD12		9.59578	13.9208	17.9174	30.3213	19.659	16.9869
ABHD12B		0	0	0	0	0	0
ABHD13		7.67662	10.7083	0	11.551	25.2759	14.722
ABHD14A		25.9086	14.9916	19.9848	47.6478	29.4885	24.9142
ABHD14A-ACY1		5.75747	11.7791	19.2957	23.102	15.4464	10.1922
ABHD14B		50.8576	48.1874	76.4935	54.8672	42.1265	46.431
ABHD15		20.1511	24.6291	16.5391	37.5407	43.5307	26.0466
ABHD16A		35.5044	35.3374	50.3065	20.2142	33.7012	37.3713
ABHD16B		0	0	0.68913	0	0	0
ABHD17A		136.26	122.075	117.841	537.121	334.203	378.242
ABHD17B		37.4235	34.2666	32.3891	36.0968	25.2759	31.7089
ABHD17C		2.87873	0	0	4.33162	5.61686	0
ABHD18		4.79789	5.35415	3.44565	10.1071	12.6379	19.2519
ABHD2		32.6256	33.1958	22.7413	103.959	130.592	108.716
ABHD3		22.0703	34.2666	1.37826	27.4336	19.659	20.3843
ABHD4		13.4341	13.9208	20.6739	20.2142	16.8506	12.4571
ABHD5		17.2724	14.9916	2.75652	7.21937	7.02108	3.39739
ABHD6		3.83831	2.14166	1.37826	7.21937	4.21265	1.13246
ABHD8		9.59578	1.07083	4.13478	4.33162	4.21265	3.39739
ABI1		46.0597	44.9749	14.4717	62.0866	63.1897	54.3582
ABI2		15.3532	20.3458	8.26956	14.4387	30.8928	16.9869
ABI3		10.5554	7.49582	8.95869	157.382	94.0825	108.716
ABI3BP		0	0	0	0	0	0
ABL1		6.71704	9.63748	20.6739	18.7704	18.2548	15.8545
ABL2		18.232	24.6291	26.187	20.2142	23.8717	20.3843
ABLIM1		76.7662	73.8873	96.4783	43.3162	71.615	73.6101
ABLIM2		0	0	0.68913	0	0	0
ABLIM3		5.75747	1.07083	0	0	0	0
ABO		0.959578	0	2.06739	0	0	0
ABR		34.5448	21.4166	55.8196	60.6427	19.659	26.0466
ABRA		0	0	0	0	0	0
ABRACL		44.1406	38.5499	109.572	18.7704	40.7223	56.6231
ABT1		43.181	24.6291	21.363	41.8723	37.9138	44.166
ABTB1		61.413	67.4623	48.9283	40.4285	40.7223	50.9608
ABTB2		0.959578	1.07083	0.68913	0	1.40422	0
ACAA1		53.7364	38.5499	58.5761	66.4182	58.9771	64.5504
ACAA2		32.6256	35.3374	42.7261	41.8723	57.5729	41.9011
ACACA		6.71704	6.42499	7.58043	8.66324	5.61686	5.66231
ACACB		0.959578	2.14166	2.06739	0	0	0
ACAD10		4.79789	9.63748	19.9848	10.1071	2.80843	6.79477
ACAD11		24.949	21.4166	31.0109	25.9897	28.0843	19.2519
ACAD8		6.71704	7.49582	11.7152	10.1071	18.2548	10.1922
ACAD9		17.2724	12.85	24.8087	11.551	14.0422	23.7817
ACADL		0	0	0	0	0	0
ACADM		21.1107	9.63748	11.2337	5.77549	0.68913	7.92724
ACADS		8.6362	13.9208	24.1196	31.7652	21.0632	27.1791
ACADSB		11.5149	13.9208	2.75652	8.66324	7.02108	10.1922
ACADVL		111.311	124.216	141.272	124.173	120.763	108.716
ACAN		0	0	0	0	0	0
ACAP1		174.643	161.695	216.387	189.147	150.251	165.34
ACAP2		34.5448	53.5415	8.26956	33.2091	42.1265	28.3116
ACAP3		33.5852	39.6207	78.5609	20.2142	21.0632	23.7817
ACAT1		7.67662	8.56665	2.06739	5.77549	2.80843	4.52985
ACAT2		10.5554	19.275	23.4304	14.4387	11.2337	15.8545
ACBD3		10.5554	11.7791	0	11.551	23.8717	13.5895
ACBD4		12.4745	14.9916	14.4717	5.77549	9.82951	10.1922
ACBD5		9.59578	8.56665	11.0261	12.9949	12.6379	20.3843
ACBD6		16.3128	19.275	29.6326	27.4336	16.8506	11.3246
ACBD7		0.959578	1.07083	0	0	0	0
ACCS		19.1916	19.275	9.64783	17.3265	21.0632	18.1194
ACCSL		0	0	0	0	0	0
ACD		16.3128	19.275	21.363	11.551	21.0632	27.1791
ACE		0	0	0	0	0	0
ACE2		0	0	0	0	0	0
ACER1		0	0	0	0	0	0
ACER2		0	0	0	0	0	0
ACER3		4.79789	13.9208	6.20217	4.33162	8.4253	12.4571
ACHE		0	0	0.68913	0	0	0
ACIN1		33.5852	40.6916	47.55	62.0866	39.3181	35.1063
ACKR1		0	0	0	0	0	0
ACKR2		0	0	0	0	0	0
ACKR3		0	1.07083	0.68913	0	1.40422	0
ACKR4		0	0	0	0	0	0
ACLY		11.5149	17.1333	19.9848	17.3265	19.659	36.2388
ACMSD		0	0	0	0	0	0
ACO1		2.87873	3.21249	2.75652	1.44387	7.02108	4.52985
ACO2		38.3831	26.7708	36.5239	34.653	35.1054	33.9739
ACOT1		0	1.07083	2.06739	2.88775	1.40422	2.26492
ACOT11		0	0	0	0	0	0
ACOT12		0	0	0.68913	0	0	0
ACOT13		7.67662	10.7083	5.51304	15.8826	8.4253	19.2519
ACOT2		0	2.14166	2.75652	1.44387	1.40422	1.13246
ACOT4		1.91916	1.07083	0	2.88775	4.21265	2.26492
ACOT6		0	0	0	0	0	0
ACOT7		9.59578	9.63748	8.26956	24.5459	9.82951	14.722
ACOT8		24.949	25.6999	6.8913	18.7704	22.4675	20.3843
ACOT9		19.1916	14.9916	16.5391	10.1071	8.4253	15.8545
ACOX1		13.4341	6.42499	8.26956	5.77549	7.02108	5.66231
ACOX2		0	0	0	0	0	0
ACOX3		1.91916	3.21249	5.51304	4.33162	5.61686	2.26492
ACOXL		0	0	0	0	0	0
ACP1		63.3321	87.8081	82.0065	75.0814	57.5729	79.2724
ACP2		3.83831	4.28332	4.82391	2.88775	7.02108	10.1922
ACP5		9.59578	5.35415	2.75652	2.88775	1.40422	6.79477
ACP6		2.87873	3.21249	3.44565	0	1.40422	3.39739
ACPP		0.959578	0	0	0	0	0
ACPT		0	0	0	0	0	0
ACR		0	0	0	0	0	0
ACRBP		89.2407	53.5415	12.4043	1.44387	7.02108	2.26492
ACRC		1.91916	1.07083	2.75652	12.9949	4.21265	5.66231
ACRV1		0	0	0	0	0	0
ACSBG1		0	0	0	0	0	0
ACSBG2		0	0	0	0	0	0
ACSF2		3.83831	3.21249	6.20217	0	1.40422	4.52985
ACSF3		14.3937	21.4166	11.0261	10.1071	14.0422	13.5895
ACSL1		26.8682	27.8416	8.95869	2.88775	5.61686	6.79477
ACSL3		9.59578	11.7791	6.20217	18.7704	12.6379	13.5895
ACSL4		20.1511	27.8416	3.44565	4.33162	9.82951	9.0597
ACSL5		16.3128	13.9208	40.6587	15.8826	32.297	29.444
ACSL6		0.959578	0	2.06739	0	0	0
ACSM1		0	1.07083	0	0	0	0
ACSM2A		0	0	0	0	0	0
ACSM2B		0	0	0	0	0	0
ACSM3		3.83831	0	4.82391	0	0	2.26492
ACSM4		0	0	0	0	0	0
ACSM5		0	0	0	0	0	0
ACSM6		0	0	0	0	0	0
ACSS1		18.232	26.7708	34.4565	49.0917	35.1054	38.5037
ACSS2		3.83831	4.28332	2.75652	0	1.40422	0
ACSS3		0	0	0	0	0	0
ACTA1		0	0	2.06739	0	0	0
ACTA2		0	0	1.37826	2.88775	0	0
ACTA2-AS1		0	0	0	0	0	0
ACTB		721.602	693.898	886.911	1111.78	717.554	765.545
ACTBL2		0	0	0	1.44387	0	0
ACTC1		0	0	0	2.88775	0	1.13246
ACTG1		797.409	715.315	1000.62	973.171	762.489	738.365
ACTG1P17		0	0	2.75652	0	0	0
ACTG1P20		10.5554	7.49582	8.26956	8.66324	11.2337	6.79477
ACTG1P4		0	0	1.37826	1.44387	0	0
ACTG2		0	0	0	0	0	0
ACTL10		1.91916	5.35415	0.68913	2.88775	1.40422	2.26492
ACTL6A		9.59578	10.7083	2.06739	2.88775	12.6379	9.0597
ACTL6B		0	0	0	0	0	0
ACTL7A		0	0	0	0	0	0
ACTL7B		0	0	0	0	0	0
ACTL8		0	0	0	0	0	0
ACTL9		0	0	0	0	0	0
ACTN1		35.5044	24.6291	4.13478	0	0	2.26492
ACTN1-AS1		0	0	0	0	0	0
ACTN2		0	0	0	0	0	0
ACTN3		0	0	0	0	1.40422	0
ACTN4		401.104	359.799	311.487	431.718	513.943	473.369
ACTR10		26.8682	20.3458	11.7152	12.9949	21.0632	33.9739
ACTR1A		41.2618	42.8332	48.2391	44.7601	56.1686	44.166
ACTR1B		63.3321	55.6832	119.909	70.7498	64.5939	49.8283
ACTR2		149.694	142.421	117.152	95.2957	212.037	221.963
ACTR3		83.4833	84.5956	11.7152	75.0814	103.912	100.789
ACTR3B		3.83831	4.28332	2.75652	8.66324	4.21265	0
ACTR3BP2		0	0	0	0	0	0
ACTR3BP5		0	0	0	0	0	0
ACTR3C		0.959578	2.14166	0	0	0	0
ACTR5		13.4341	11.7791	13.7826	27.4336	9.82951	19.2519
ACTR6		0.959578	3.21249	0	2.88775	2.80843	3.39739
ACTR8		11.5149	11.7791	22.0522	20.2142	5.61686	11.3246
ACTRT1		0	0	0	0	0	0
ACTRT2		0	0	0	0	0	0
ACTRT3		0	0	0	0	1.40422	1.13246
ACVR1		0	1.07083	0	2.88775	0	0
ACVR1B		11.5149	13.9208	28.9435	4.33162	0	1.13246
ACVR1C		0	0	0	0	0	0
ACVR2A		5.75747	7.49582	1.37826	1.44387	1.40422	2.26492
ACVR2B		1.91916	4.28332	0	1.44387	2.80843	3.39739
ACVR2B-AS1		0	0	0	0	0	0
ACVRL1		0	0	0	0	0	0
ACY1		3.83831	10.7083	19.2957	14.4387	14.0422	11.3246
ACY3		0.959578	0	0	0	1.40422	0
ACYP1		11.5149	20.3458	28.2543	20.2142	19.659	16.9869
ACYP2		8.6362	11.7791	14.4717	5.77549	9.82951	15.8545
ADA		18.232	22.4874	13.7826	70.7498	82.8488	90.597
ADAD1		0	0	0	0	0	0
ADAD2		0	0	0	0	0	0
ADAL		3.83831	4.28332	0.68913	0	2.80843	3.39739
ADAM10		14.3937	20.3458	4.13478	37.5407	47.7434	56.6231
ADAM11		0	0	0	0	0	0
ADAM12		8.6362	6.42499	2.75652	0	0	0
ADAM15		35.5044	44.9749	57.1978	17.3265	25.2759	23.7817
ADAM17		14.3937	20.3458	2.75652	11.551	12.6379	19.2519
ADAM18		0	0	0	0	0	0
ADAM19		59.4938	59.9665	165.391	0	2.80843	5.66231
ADAM1A		0	0	8.26956	0	5.61686	1.13246
ADAM2		0	0	0	0	0	0
ADAM20		0	0	0	0	0	0
ADAM20P1		0	0	1.37826	0	0	0
ADAM21		0	0	0	0	0	0
ADAM21P1		0	0	0	0	0	0
ADAM22		3.83831	2.14166	0.68913	0	0	2.26492
ADAM23		0.959578	4.28332	2.75652	0	0	1.13246
ADAM28		1.91916	3.21249	0	10.1071	5.61686	12.4571
ADAM29		0	0	0	0	0	0
ADAM30		0	0	0	0	0	0
ADAM32		0	0	0	0	0	0
ADAM33		0	0	0	0	0	0
ADAM3A		0	0	0	0	0	0
ADAM5		0	0	0	0	0	0
ADAM6		0	0	0	0	0	0
ADAM7		0	0	0	0	0	0
ADAM8		102.675	145.633	167.459	118.398	148.847	146.088
ADAM9		0	0	0	0	1.40422	1.13246
ADAMDEC1		0	0	0	0	0	0
ADAMTS1		0.959578	0	0.68913	20.2142	8.4253	10.1922
ADAMTS10		44.1406	73.8873	50.3065	112.622	115.146	93.9944
ADAMTS12		0	0	0	0	0	0
ADAMTS13		0.959578	0	0	2.88775	5.61686	0
ADAMTS14		0	0	0	1.44387	4.21265	1.13246
ADAMTS15		0	0	0	0	0	0
ADAMTS16		0	0	0	0	0	0
ADAMTS17		0	0	0	1.44387	2.80843	1.13246
ADAMTS18		0	0	0	0	0	0
ADAMTS19		0	0	0	0	0	0
ADAMTS19-AS1		0	0	0	0	0	0
ADAMTS2		0	0	0	0	0	0
ADAMTS20		0	0	0	0	0	0
ADAMTS3		0	0	0	0	0	0
ADAMTS4		0	0	1.37826	0	0	0
ADAMTS5		0	0	0	0	0	0
ADAMTS6		0	0	0	0	0	0
ADAMTS7		0.959578	1.07083	2.06739	0	0	0
ADAMTS7P1		0	0	2.06739	1.44387	0	0
ADAMTS8		0	0	0	0	0	0
ADAMTS9		0	0	0	0	0	0
ADAMTS9-AS1		0	0	0	0	0	0
ADAMTS9-AS2		0	0	0	0	0	0
ADAMTSL1		0	0	0	0	0	0
ADAMTSL2		0	0	0.68913	0	0	0
ADAMTSL3		0	0	0	0	0	0
ADAMTSL4		0.959578	2.14166	0	0	0	1.13246
ADAMTSL4-AS1		2.87873	4.28332	0.68913	1.44387	1.40422	0
ADAMTSL5		0	0	1.37826	0	0	0
ADAP1		19.1916	22.4874	13.7826	64.9743	36.5096	45.2985
ADAP2		3.83831	2.14166	0.68913	0	0	2.26492
ADAR		107.473	72.8165	131.624	106.847	108.125	70.2127
ADARB1		16.3128	27.8416	33.7674	18.7704	8.4253	11.3246
ADARB2		0	0	0	0	0	0
ADARB2-AS1		0	0	0	0	0	0
ADAT1		16.3128	16.0625	2.75652	21.6581	21.0632	15.8545
ADAT2		6.71704	11.7791	9.64783	8.66324	9.82951	9.0597
ADAT3		0	3.21249	0.68913	4.33162	7.02108	3.39739
ADCK1		6.71704	4.28332	3.44565	7.21937	1.40422	4.52985
ADCK2		5.75747	7.49582	9.64783	7.21937	4.21265	11.3246
ADCK3		18.232	24.6291	45.4826	10.1071	12.6379	18.1194
ADCK4		10.5554	6.42499	19.9848	8.66324	2.80843	16.9869
ADCK5		8.6362	17.1333	6.8913	15.8826	12.6379	19.2519
ADCY1		0.959578	0	0	0	0	0
ADCY10		0	0	0	0	0	0
ADCY10P1		2.87873	1.07083	4.13478	0	4.21265	5.66231
ADCY2		0	0	0	1.44387	0	0
ADCY3		3.83831	11.7791	19.2957	0	5.61686	4.52985
ADCY4		0	1.07083	3.44565	0	0	4.52985
ADCY5		0	0	0	0	0	0
ADCY6		0.959578	2.14166	4.13478	0	0	0
ADCY7		62.3726	57.8249	96.4783	115.51	113.742	124.571
ADCY8		0	0	0	0	0	0
ADCY9		7.67662	5.35415	6.20217	8.66324	16.8506	12.4571
ADCYAP1		0	0	0	0	0	0
ADCYAP1R1		0	0	0	0	0	0
ADD1		104.594	108.154	189.511	213.693	143.23	164.207
ADD2		0	0	1.37826	0	0	0
ADD3		129.543	146.704	8.26956	115.51	172.719	152.882
ADD3-AS1		0	0	0	0	0	0
ADGB		0	0	0	0	0	0
ADGRA1		0	0	0	0	0	0
ADGRA1-AS1		0	0	0	0	0	0
ADGRA2		0	0	3.44565	4.33162	0	0
ADGRA3		0.959578	1.07083	0	2.88775	0	3.39739
ADGRB1		1.91916	1.07083	1.37826	1.44387	0	1.13246
ADGRB2		25.9086	27.8416	52.3739	0	7.02108	0
ADGRB3		0	0	0	0	0	0
ADGRD1		0.959578	0	0	0	0	0
ADGRE1		0	1.07083	0	0	0	0
ADGRE2		10.5554	13.9208	11.0261	2.88775	0	0
ADGRE3		0.959578	13.9208	0	0	0	0
ADGRE4P		0.959578	0	0	0	0	0
ADGRE5		227.42	207.741	285.989	511.131	320.161	304.632
ADGRF1		0	0	0	0	0	0
ADGRF2		0	0	0	0	0	0
ADGRF3		0	0	2.75652	0	1.40422	0
ADGRF4		0	0	0	0	0	0
ADGRF5		0	0	0	0	0	0
ADGRG1		23.9894	33.1958	9.64783	417.279	337.012	381.64
ADGRG2		0	0	0	0	0	0
ADGRG3		20.1511	14.9916	0	5.77549	16.8506	2.26492
ADGRG4		0	0	0	0	0	0
ADGRG5		12.4745	7.49582	11.7152	95.2957	40.7223	44.166
ADGRG6		0	0	0	0	0	0
ADGRG7		0	0	0	0	0	0
ADGRL1		42.2214	57.8249	86.1413	34.653	12.6379	18.1194
ADGRL2		0	0	0	0	0	1.13246
ADGRL3		0	0	0	0	0	0
ADGRL3-AS1		0	0	0	0	0	0
ADGRL4		0	0	0	0	0	0
ADGRV1		0	1.07083	0	0	0	0
ADH1A		0	0	0	0	0	0
ADH1B		0	0	0	0	0	0
ADH1C		0	0	0	0	0	0
ADH4		0	0	0	0	0	0
ADH5		28.7873	35.3374	34.4565	43.3162	35.1054	44.166
ADH6		0	0	0	0	0	0
ADH7		0	0	0	0	0	0
ADHFE1		10.5554	7.49582	18.6065	36.0968	15.4464	23.7817
ADI1		28.7873	26.7708	32.3891	21.6581	22.4675	18.1194
ADIG		0.959578	0	0	0	0	0
ADIPOQ		0	0	0	0	0	0
ADIPOQ-AS1		0	0	0	0	0	0
ADIPOR1		35.5044	29.9833	30.3217	21.6581	12.6379	11.3246
ADIPOR2		12.4745	10.7083	10.337	21.6581	21.0632	23.7817
ADIRF		0	1.07083	0.68913	0	0	0
ADK		15.3532	5.35415	7.58043	11.551	8.4253	6.79477
ADM		5.75747	3.21249	0	0	0	1.13246
ADM2		0.959578	0	0	0	2.80843	0
ADM5		3.83831	2.14166	14.4717	2.88775	2.80843	2.26492
ADNP		17.2724	35.3374	29.6326	31.7652	23.8717	27.1791
ADNP2		11.5149	22.4874	7.58043	21.6581	9.82951	9.0597
ADNP-AS1		0.959578	2.14166	0.68913	1.44387	2.80843	4.52985
ADO		1.91916	6.42499	1.37826	7.21937	9.82951	6.79477
ADORA1		0	0	0	0	0	0
ADORA2A		7.67662	6.42499	3.44565	1.44387	2.80843	2.26492
ADORA2A-AS1		0	0	0.68913	0	0	0
ADORA2B		0.959578	0	0	0	0	0
ADORA3		0	0	0	0	0	0
ADPGK		16.3128	23.5583	24.1196	28.8775	22.4675	21.5168
ADPGK-AS1		0	0	0	0	0	0
ADPRH		5.75747	1.07083	0.68913	2.88775	4.21265	1.13246
ADPRHL1		0.959578	0	1.37826	0	0	0
ADPRHL2		13.4341	11.7791	15.85	14.4387	5.61686	10.1922
ADPRM		17.2724	23.5583	5.51304	0	8.4253	2.26492
ADRA1A		0	0	0	0	0	0
ADRA1B		0	0	0	0	0	0
ADRA1D		0	0	0	0	0	0
ADRA2A		0.959578	0	0	0	0	0
ADRA2B		0	0	0	1.44387	2.80843	0
ADRA2C		0	0	0	0	0	0
ADRB1		0	0	0	0	0	0
ADRB2		5.75747	3.21249	0	20.2142	12.6379	11.3246
ADRB3		0	0	0	0	0	0
ADRBK1		142.977	126.358	178.485	135.724	80.0403	135.895
ADRBK2		3.83831	7.49582	2.06739	0	1.40422	0
ADRM1		54.6959	36.4083	55.1304	88.0763	77.2319	64.5504
ADSL		47.9789	56.754	101.302	46.204	25.2759	29.444
ADSS		26.8682	24.6291	4.13478	37.5407	26.6801	23.7817
ADSSL1		0.959578	0	2.06739	0	1.40422	0
ADTRP		0	0	0	0	0	0
AEBP1		4.79789	6.42499	8.95869	1.44387	4.21265	7.92724
AEBP2		7.67662	4.28332	2.75652	25.9897	5.61686	4.52985
AEN		5.75747	10.7083	16.5391	7.21937	8.4253	5.66231
AES		870.337	787.061	1136.38	1156.54	775.127	868.599
AFAP1		3.83831	4.28332	2.75652	4.33162	2.80843	0
AFAP1-AS1		0	0	0	0	0	0
AFAP1L1		0	0	0	0	1.40422	1.13246
AFAP1L2		0.959578	0	0.68913	0	0	0
AFF1		18.232	23.5583	19.9848	20.2142	29.4885	21.5168
AFF2		1.91916	0	0	0	0	0
AFF3		0.959578	3.21249	4.82391	1.44387	0	3.39739
AFF4		27.8278	37.4791	19.2957	54.8672	39.3181	39.6362
AFG3L1P		20.1511	14.9916	28.9435	17.3265	28.0843	20.3843
AFG3L2		27.8278	34.2666	48.9283	41.8723	28.0843	22.6492
AFM		0	0	0	0	0	0
AFMID		2.87873	2.14166	2.75652	1.44387	1.40422	0
AFP		0	0	0	0	0	0
AFTPH		28.7873	28.9124	13.0935	25.9897	44.9349	37.3713
AGA		9.59578	8.56665	9.64783	4.33162	15.4464	13.5895
AGAP1		2.87873	6.42499	3.44565	15.8826	9.82951	7.92724
AGAP11		0.959578	1.07083	6.8913	4.33162	1.40422	1.13246
AGAP1-IT1		0	0	0	0	0	0
AGAP2		12.4745	5.35415	21.363	14.4387	11.2337	12.4571
AGAP2-AS1		0	2.14166	0	0	0	0
AGAP3		15.3532	19.275	19.2957	14.4387	22.4675	31.7089
AGAP4		0.959578	1.07083	1.37826	0	1.40422	1.13246
AGAP5		2.87873	1.07083	4.82391	4.33162	0	2.26492
AGAP6		15.3532	11.7791	27.5652	17.3265	18.2548	16.9869
AGAP7P		0.959578	2.14166	2.75652	4.33162	2.80843	0
AGAP9		2.87873	1.07083	2.06739	0	1.40422	0
AGBL1		0	0	0	0	0	0
AGBL1-AS1		0	0	0	0	0	0
AGBL2		0	0	2.06739	0	0	0
AGBL3		0	2.14166	0	1.44387	0	0
AGBL4		0	0	0	0	0	0
AGBL4-IT1		0	0	0	0	0	0
AGBL5		7.67662	4.28332	6.8913	1.44387	5.61686	2.26492
AGBL5-AS1		0	0	0	0	0	0
AGER		32.6256	20.3458	25.4978	18.7704	16.8506	9.0597
AGFG1		23.0299	33.1958	7.58043	24.5459	42.1265	26.0466
AGFG2		0.959578	1.07083	0	7.21937	5.61686	3.39739
AGGF1		13.4341	10.7083	11.0261	5.77549	7.02108	19.2519
AGK		11.5149	14.9916	15.85	24.5459	29.4885	31.7089
AGL		3.83831	5.35415	8.95869	7.21937	15.4464	13.5895
AGMAT		7.67662	4.28332	4.13478	0	2.80843	0
AGMO		0	0	0	0	0	0
AGO1		11.5149	14.9916	13.7826	12.9949	7.02108	15.8545
AGO2		34.5448	14.9916	15.85	12.9949	11.2337	23.7817
AGO3		2.87873	3.21249	1.37826	5.77549	4.21265	9.0597
AGO4		15.3532	12.85	8.95869	20.2142	23.8717	15.8545
AGPAT1		21.1107	19.275	26.8761	27.4336	9.82951	18.1194
AGPAT2		10.5554	14.9916	18.6065	10.1071	9.82951	5.66231
AGPAT3		21.1107	33.1958	36.5239	37.5407	25.2759	12.4571
AGPAT4		18.232	11.7791	11.7152	49.0917	29.4885	28.3116
AGPAT4-IT1		4.79789	2.14166	3.44565	4.33162	14.0422	20.3843
AGPAT5		14.3937	5.35415	0	4.33162	5.61686	3.39739
AGPS		10.5554	14.9916	7.58043	8.66324	7.02108	12.4571
AGR2		0	0	0	0	0	0
AGR3		0	0	0	0	0	0
AGRN		0.959578	0	1.37826	1.44387	2.80843	1.13246
AGRP		0	0	0	0	0	0
AGT		0	0	0	0	0	0
AGTPBP1		25.9086	34.2666	8.26956	50.5356	43.5307	64.5504
AGTR1		0	0	0	0	0	0
AGTR2		0	0	0	0	0	0
AGTRAP		48.9385	29.9833	2.75652	171.821	134.805	134.763
AGXT		0	0	0	0	0	0
AGXT2		0	0	0	0	0	0
AHCTF1		19.1916	16.0625	0	7.21937	15.4464	11.3246
AHCTF1P1		1.91916	0	0	1.44387	0	1.13246
AHCY		15.3532	8.56665	15.1609	5.77549	9.82951	9.0597
AHCYL1		26.8682	38.5499	33.0783	31.7652	33.7012	26.0466
AHCYL2		2.87873	2.14166	4.13478	8.66324	7.02108	7.92724
AHDC1		4.79789	11.7791	17.9174	17.3265	9.82951	13.5895
AHI1		13.4341	11.7791	2.75652	8.66324	22.4675	10.1922
AHNAK		192.875	238.795	544.413	226.688	171.314	198.181
AHNAK2		0	0	0	0	0	0
AHR		93.079	97.4456	37.9022	18.7704	8.4253	10.1922
AHRR		0.959578	0	0	0	1.40422	0
AHSA1		52.7768	55.6832	37.213	54.8672	29.4885	56.6231
AHSA2		30.7065	29.9833	20.6739	64.9743	33.7012	43.0336
AHSG		0	0	0	0	0	0
AHSP		0	1.07083	0	0	0	0
AICDA		0	0	0	0	0	0
AIDA		8.6362	4.28332	2.75652	2.88775	1.40422	6.79477
AIF1		43.181	39.6207	9.64783	0	2.80843	6.79477
AIF1L		0	0	0	0	0	0
AIFM1		8.6362	7.49582	15.85	11.551	7.02108	9.0597
AIFM2		1.91916	1.07083	7.58043	8.66324	2.80843	4.52985
AIFM3		0	1.07083	0	2.88775	2.80843	0
AIG1		4.79789	4.28332	2.06739	0	4.21265	5.66231
AIM1		70.0492	59.9665	86.1413	18.7704	33.7012	41.9011
AIM1L		0	0	1.37826	0	0	1.13246
AIM2		0	0	0	0	0	0
AIMP1		23.0299	41.7624	16.5391	10.1071	23.8717	32.8414
AIMP2		16.3128	19.275	14.4717	10.1071	4.21265	11.3246
AIP		99.7961	91.0206	68.2239	124.173	116.55	124.571
AIPL1		0	0	0	0	0	0
AIRE		0	0	0	0	0	0
AIRN		0	0	0	0	0	0
AJAP1		0	0	0	0	0	0
AJUBA		0	1.07083	0.68913	0	0	0
AK1		26.8682	38.5499	45.4826	88.0763	51.956	61.153
AK2		23.0299	22.4874	25.4978	15.8826	30.8928	13.5895
AK3		14.3937	20.3458	2.06739	18.7704	23.8717	30.5765
AK4		0	0	0	0	0	0
AK5		50.8576	40.6916	123.354	4.33162	18.2548	10.1922
AK6		12.4745	6.42499	6.20217	5.77549	4.21265	13.5895
AK7		0	0	0	0	0	0
AK8		0	0	0	0	0	0
AK9		2.87873	2.14166	2.75652	0	2.80843	6.79477
AKAP1		17.2724	17.1333	27.5652	7.21937	8.4253	11.3246
AKAP10		13.4341	16.0625	16.5391	15.8826	25.2759	20.3843
AKAP11		15.3532	13.9208	0.68913	15.8826	9.82951	6.79477
AKAP12		0	0	0	0	0	0
AKAP13		103.634	98.5164	111.639	235.351	205.016	172.134
AKAP14		0.959578	0	0	0	0	0
AKAP17A		1.91916	6.42499	24.8087	8.66324	2.80843	3.39739
AKAP2		0.959578	1.07083	0	1.44387	2.80843	2.26492
AKAP3		0.959578	0	0	0	0	0
AKAP4		0	0	0	0	0	0
AKAP5		4.79789	4.28332	0.68913	20.2142	26.6801	24.9142
AKAP6		0	0	0	0	0	0
AKAP7		14.3937	10.7083	1.37826	4.33162	11.2337	24.9142
AKAP8		23.0299	18.2041	20.6739	18.7704	25.2759	10.1922
AKAP8L		103.634	106.012	84.763	168.933	101.104	121.173
AKAP9		94.9982	157.412	70.2913	138.612	150.251	138.16
AKIP1		3.83831	4.28332	6.20217	1.44387	1.40422	4.52985
AKIRIN1		103.634	118.862	49.6174	102.515	123.571	118.909
AKIRIN2		16.3128	20.3458	13.0935	37.5407	12.6379	15.8545
AKNA		144.896	129.571	136.448	333.535	374.926	346.533
AKNAD1		0	0	0	0	0	0
AKR1A1		53.7364	37.4791	37.9022	40.4285	37.9138	31.7089
AKR1B1		42.2214	34.2666	57.1978	59.1988	49.1476	39.6362
AKR1B10		0	0	0	0	0	0
AKR1B15		0	0	0	0	0	0
AKR1C1		0	0	0	2.88775	1.40422	0
AKR1C2		0	0	0	0	4.21265	0
AKR1C3		10.5554	6.42499	14.4717	88.0763	117.954	103.054
AKR1C4		0	0	0	0	1.40422	0
AKR1C6P		0	0	0	0	0	0
AKR1C8P		0	0	0	0	0	0
AKR1D1		0	0	0	0	0	0
AKR1E2		0.959578	0	0	0	0	0
AKR7A2		46.0597	29.9833	26.8761	34.653	46.3391	32.8414
AKR7A2P1		0	1.07083	0.68913	0	0	1.13246
AKR7A3		0	1.07083	2.75652	1.44387	1.40422	2.26492
AKR7L		0	0	0	0	0	0
AKT1		76.7662	71.7457	137.137	76.5253	77.2319	65.6828
AKT1S1		25.9086	21.4166	15.1609	14.4387	19.659	11.3246
AKT2		76.7662	68.5332	100.613	116.954	105.316	89.4645
AKT3		17.2724	18.2041	18.6065	20.2142	15.4464	21.5168
AKTIP		2.87873	7.49582	1.37826	21.6581	2.80843	12.4571
ALAD		9.59578	20.3458	21.363	20.2142	12.6379	12.4571
ALAS1		24.949	24.6291	41.3478	11.551	12.6379	15.8545
ALAS2		0	1.07083	0	0	0	0
ALB		0	0	0	0	0	0
ALCAM		0.959578	1.07083	0	0	0	0
ALDH16A1		45.1002	46.0457	60.6435	21.6581	19.659	40.7686
ALDH18A1		4.79789	5.35415	19.2957	8.66324	2.80843	4.52985
ALDH1A1		3.83831	6.42499	0	0	0	0
ALDH1A2		0	0	0	0	0	0
ALDH1A3		0	0	0	0	0	0
ALDH1B1		1.91916	0	0	0	0	2.26492
ALDH1L1		1.91916	0	0.68913	0	0	0
ALDH1L1-AS1		0	0	0	0	0	0
ALDH1L1-AS2		0	0	0	0	0	0
ALDH1L2		0	0	0	0	1.40422	0
ALDH2		9.59578	11.7791	0.68913	4.33162	0	0
ALDH3A1		0	0	0	0	0	0
ALDH3A2		19.1916	13.9208	11.7152	18.7704	25.2759	14.722
ALDH3B1		7.67662	8.56665	0	5.77549	4.21265	4.52985
ALDH3B2		0	0	0	0	0	0
ALDH4A1		1.91916	0	1.37826	0	1.40422	4.52985
ALDH5A1		1.91916	2.14166	8.95869	0	7.02108	5.66231
ALDH6A1		5.75747	3.21249	3.44565	7.21937	4.21265	3.39739
ALDH7A1		0.959578	0	0	0	0	0
ALDH8A1		0	0	0.68913	2.88775	0	0
ALDH9A1		15.3532	17.1333	10.337	30.3213	19.659	30.5765
ALDOA		119.947	142.421	139.893	160.27	89.8698	131.366
ALDOB		0	0	0	0	0	0
ALDOC		23.9894	27.8416	55.8196	28.8775	21.0632	27.1791
ALG1		3.83831	4.28332	8.26956	11.551	4.21265	7.92724
ALG10		0.959578	1.07083	0	0	0	0
ALG10B		2.87873	2.14166	2.06739	7.21937	1.40422	3.39739
ALG11		6.71704	3.21249	4.13478	8.66324	9.82951	1.13246
ALG12		10.5554	9.63748	25.4978	8.66324	11.2337	21.5168
ALG13		15.3532	16.0625	6.8913	24.5459	22.4675	19.2519
ALG14		0.959578	2.14166	0	0	0	3.39739
ALG1L		0	0	0	0	0	0
ALG1L2		0	0	0	0	0	0
ALG1L9P		0	0	0	0	0	0
ALG2		13.4341	12.85	8.26956	5.77549	8.4253	7.92724
ALG3		33.5852	27.8416	22.7413	27.4336	28.0843	22.6492
ALG5		30.7065	22.4874	24.1196	31.7652	21.0632	31.7089
ALG6		10.5554	6.42499	0	10.1071	5.61686	7.92724
ALG8		10.5554	4.28332	1.37826	12.9949	5.61686	13.5895
ALG9		7.67662	8.56665	3.44565	2.88775	7.02108	7.92724
ALK		0	0	0	0	0	0
ALKBH1		0.959578	7.49582	1.37826	1.44387	2.80843	2.26492
ALKBH2		18.232	22.4874	15.85	5.77549	11.2337	6.79477
ALKBH3		4.79789	6.42499	6.8913	4.33162	8.4253	10.1922
ALKBH3-AS1		0	0	0	0	0	0
ALKBH4		5.75747	9.63748	2.06739	12.9949	8.4253	5.66231
ALKBH5		23.9894	18.2041	29.6326	23.102	12.6379	33.9739
ALKBH6		21.1107	26.7708	28.2543	41.8723	54.7644	43.0336
ALKBH7		83.4833	77.0998	80.6283	59.1988	70.2108	41.9011
ALKBH8		3.83831	3.21249	2.06739	2.88775	1.40422	1.13246
ALLC		0	0	0	0	0	0
ALMS1		1.91916	2.14166	4.13478	2.88775	2.80843	7.92724
ALMS1-IT1		0.959578	5.35415	0	0	1.40422	1.13246
ALMS1P		0	0	0	0	0	0
ALOX12		6.71704	5.35415	0	0	0	1.13246
ALOX12-AS1		0	1.07083	4.82391	1.44387	0	0
ALOX12B		0	0	0	0	0	0
ALOX12P2		0	0	0	0	1.40422	1.13246
ALOX15		0.959578	0	0	0	0	0
ALOX15B		0.959578	0	0	0	0	0
ALOX15P1		0	0	0	0	0	0
ALOX5		34.5448	22.4874	11.7152	0	1.40422	3.39739
ALOX5AP		80.6045	48.1874	37.213	132.836	141.826	163.075
ALOXE3		0	0	0	0	0	0
ALPI		0	0	0	0	0	0
ALPK1		4.79789	3.21249	2.75652	0	2.80843	0
ALPK2		0	0	0	0	0	0
ALPK3		0	0	0	0	0	0
ALPL		9.59578	6.42499	0	0	0	0
ALPP		0	1.07083	0	0	0	0
ALPPL2		0	0	0	0	0	0
ALS2		1.91916	4.28332	0.68913	4.33162	1.40422	3.39739
ALS2CL		6.71704	10.7083	13.0935	0	0	0
ALS2CR11		0	0	0	0	0	0
ALS2CR12		0	1.07083	0	0	0	0
ALX1		0	0	0	0	0	0
ALX3		0	0	0	0	0	0
ALX4		0	0	0	0	0	0
ALYREF		21.1107	24.6291	13.7826	43.3162	19.659	27.1791
AMACR		5.75747	3.21249	5.51304	7.21937	1.40422	3.39739
AMBN		0	0	0	0	0	0
AMBP		0	0	0	0	0	0
AMBRA1		5.75747	6.42499	13.0935	11.551	14.0422	3.39739
AMD1		29.7469	25.6999	2.06739	30.3213	32.297	33.9739
AMDHD1		0	0	0.68913	0	0	0
AMDHD2		9.59578	10.7083	11.0261	7.21937	8.4253	9.0597
AMELX		0	0	0	0	0	0
AMELY		0	0	0	0	0	0
AMER1		1.91916	1.07083	6.20217	1.44387	2.80843	1.13246
AMER2		0	0	0	0	0	0
AMER3		0	0	0	0	0	0
AMFR		6.71704	6.42499	12.4043	8.66324	11.2337	14.722
AMH		0.959578	0	0	0	0	1.13246
AMHR2		0	0	0	0	0	0
AMICA1		223.582	169.191	37.9022	1.44387	28.0843	19.2519
AMIGO1		0	0	0	1.44387	0	0
AMIGO2		7.67662	2.14166	4.13478	11.551	2.80843	10.1922
AMIGO3		2.87873	5.35415	5.51304	12.9949	4.21265	2.26492
AMMECR1		8.6362	31.0541	2.75652	17.3265	7.02108	7.92724
AMMECR1L		5.75747	7.49582	7.58043	11.551	8.4253	9.0597
AMN		0.959578	3.21249	1.37826	1.44387	0	3.39739
AMN1		2.87873	0	0	1.44387	1.40422	0
AMOT		0.959578	0	0	5.77549	4.21265	1.13246
AMOTL1		11.5149	16.0625	16.5391	0	0	2.26492
AMOTL2		0	0	0	0	0	0
AMPD1		0	0	0	0	0	0
AMPD2		73.8875	77.0998	77.1826	21.6581	28.0843	28.3116
AMPD3		7.67662	14.9916	29.6326	4.33162	1.40422	3.39739
AMPH		0	1.07083	0	0	0	0
AMT		10.5554	11.7791	13.7826	5.77549	16.8506	16.9869
AMTN		0	0	0	0	0	0
AMY1A		1.91916	3.21249	0.68913	0	0	0
AMY1B		1.91916	3.21249	0.68913	0	0	0
AMY1C		1.91916	3.21249	0.68913	0	0	0
AMY2A		0	0	0	0	0	0
AMY2B		14.3937	13.9208	11.7152	15.8826	5.61686	12.4571
AMZ1		0	0	0	0	0	0
AMZ2		48.9385	40.6916	45.4826	66.4182	63.1897	66.8153
AMZ2P1		25.9086	38.5499	9.64783	20.2142	29.4885	37.3713
ANAPC1		3.83831	10.7083	13.0935	4.33162	4.21265	2.26492
ANAPC10		10.5554	9.63748	2.06739	2.88775	2.80843	6.79477
ANAPC11		136.26	152.058	137.137	141.5	192.378	167.604
ANAPC13		10.5554	21.4166	6.8913	7.21937	7.02108	7.92724
ANAPC15		21.1107	31.0541	26.8761	15.8826	19.659	18.1194
ANAPC16		209.188	220.591	223.278	148.719	172.719	147.22
ANAPC1P1		0	0	1.37826	0	0	0
ANAPC2		5.75747	2.14166	8.95869	7.21937	4.21265	5.66231
ANAPC4		11.5149	18.2041	2.06739	27.4336	29.4885	28.3116
ANAPC5		90.2003	101.729	165.391	101.071	84.253	115.511
ANAPC7		16.3128	21.4166	32.3891	17.3265	19.659	19.2519
ANG		0	1.07083	0.68913	0	0	0
ANGEL1		4.79789	2.14166	4.13478	1.44387	2.80843	1.13246
ANGEL2		15.3532	13.9208	19.9848	17.3265	28.0843	16.9869
ANGPT1		0.959578	0	0	0	0	0
ANGPT2		0	1.07083	0	0	0	0
ANGPT4		0	0	0	0	0	0
ANGPTL1		0	0	0	0	0	0
ANGPTL2		0	0	0	0	0	0
ANGPTL3		0	0	0	0	0	0
ANGPTL4		0	0	0	0	1.40422	0
ANGPTL5		0	0	0	0	0	0
ANGPTL6		0.959578	2.14166	0.68913	2.88775	8.4253	1.13246
ANGPTL7		0	0	0	0	0	0
ANGPTL8		0	0	0	0	0	0
ANHX		0	0	0	0	0	0
ANK1		1.91916	3.21249	2.75652	0	1.40422	0
ANK2		0	0	0	0	0	0
ANK3		3.83831	1.07083	8.95869	2.88775	1.40422	1.13246
ANKAR		1.91916	0	0.68913	4.33162	1.40422	4.52985
ANKDD1A		0	1.07083	11.0261	4.33162	4.21265	3.39739
ANKDD1B		0.959578	1.07083	2.06739	0	0	0
ANKEF1		3.83831	3.21249	3.44565	0	0	0
ANKFN1		0	0	0	0	0	0
ANKFY1		18.232	17.1333	54.4413	18.7704	28.0843	28.3116
ANKH		23.9894	24.6291	33.7674	8.66324	11.2337	22.6492
ANKHD1		55.6555	82.454	48.9283	103.959	68.8066	65.6828
ANKHD1-EIF4EBP3		47.9789	68.5332	42.037	70.7498	49.1476	58.888
ANKIB1		31.6661	27.8416	8.26956	28.8775	43.5307	35.1063
ANKK1		0	0	1.37826	0	0	0
ANKLE1		0.959578	1.07083	0.68913	0	0	0
ANKLE2		18.232	32.1249	55.1304	34.653	33.7012	21.5168
ANKMY1		0.959578	11.7791	11.7152	7.21937	9.82951	3.39739
ANKMY2		8.6362	6.42499	5.51304	10.1071	14.0422	11.3246
ANKRA2		20.1511	11.7791	1.37826	28.8775	26.6801	23.7817
ANKRD1		0	0	0	0	0	0
ANKRD10		22.0703	38.5499	37.213	50.5356	39.3181	35.1063
ANKRD11		72.9279	108.154	201.915	181.928	127.784	93.9944
ANKRD12		236.056	303.045	62.7109	177.596	287.864	237.817
ANKRD13A		17.2724	24.6291	11.7152	38.9846	21.0632	21.5168
ANKRD13B		0.959578	0	2.06739	0	1.40422	0
ANKRD13C		6.71704	9.63748	0.68913	1.44387	5.61686	4.52985
ANKRD13D		83.4833	85.6665	108.883	93.8518	98.2951	81.5373
ANKRD16		2.87873	2.14166	4.13478	5.77549	0	1.13246
ANKRD17		18.232	14.9916	18.6065	24.5459	16.8506	20.3843
ANKRD18A		0	1.07083	0	0	0	0
ANKRD18B		0	0	0	0	0	0
ANKRD18DP		0	0	0	0	0	0
ANKRD19P		0	0	2.75652	0	0	0
ANKRD2		0	0	0	0	0	0
ANKRD20A1		0	0	0	0	0	1.13246
ANKRD20A11P		17.2724	13.9208	2.06739	4.33162	195.186	147.22
ANKRD20A12P		0	0	0	0	0	0
ANKRD20A19P		0	0	0	0	0	0
ANKRD20A2		0	0	0	0	4.21265	0
ANKRD20A3		0	0	0	0	4.21265	1.13246
ANKRD20A4		0.959578	1.07083	0	0	0	0
ANKRD20A5P		2.87873	4.28332	5.51304	7.21937	22.4675	23.7817
ANKRD20A8P		0	0	0	0	0	0
ANKRD20A9P		0	6.42499	4.82391	1.44387	16.8506	13.5895
ANKRD22		0	0	0	0	0	0
ANKRD23		1.91916	6.42499	6.8913	8.66324	0	7.92724
ANKRD24		0	0	0.68913	0	0	0
ANKRD26		4.79789	4.28332	2.06739	8.66324	4.21265	7.92724
ANKRD26P1		0	0	0	0	0	0
ANKRD26P3		0	0	0	0	1.40422	0
ANKRD27		7.67662	11.7791	4.82391	12.9949	12.6379	9.0597
ANKRD28		42.2214	56.754	6.20217	15.8826	19.659	35.1063
ANKRD29		0	0	0	0	0	0
ANKRD30A		0	0	0	0	0	0
ANKRD30B		0	0	0	0	0	0
ANKRD30BL		0.959578	0	0.68913	1.44387	0	0
ANKRD30BP2		0	0	0	1.44387	0	0
ANKRD30BP3		0	0	0	0	0	0
ANKRD31		0	0	0	0	0	0
ANKRD33		0	0	0	0	0	0
ANKRD33B		1.91916	5.35415	0.68913	0	0	0
ANKRD34A		0	0	1.37826	0	1.40422	0
ANKRD34B		0	0	0	0	0	0
ANKRD34C		0	0	0	0	0	0
ANKRD34C-AS1		0	0	0	0	0	0
ANKRD35		0	0	0	0	0	1.13246
ANKRD36		7.67662	6.42499	0.68913	8.66324	7.02108	1.13246
ANKRD36B		12.4745	7.49582	3.44565	2.88775	12.6379	7.92724
ANKRD36BP1		0	0	0	0	0	0
ANKRD36BP2		0	0	0	0	0	0
ANKRD36C		20.1511	34.2666	0	28.8775	33.7012	29.444
ANKRD37		4.79789	1.07083	6.8913	1.44387	5.61686	3.39739
ANKRD39		22.0703	25.6999	31.7	21.6581	8.4253	24.9142
ANKRD40		8.6362	9.63748	14.4717	15.8826	7.02108	4.52985
ANKRD42		4.79789	4.28332	17.2283	11.551	7.02108	7.92724
ANKRD44		73.8875	83.5248	11.7152	40.4285	44.9349	60.0205
ANKRD44-IT1		14.3937	22.4874	9.64783	23.102	7.02108	12.4571
ANKRD45		0	0	0	1.44387	0	0
ANKRD46		3.83831	0	0	0	7.02108	6.79477
ANKRD49		15.3532	17.1333	1.37826	18.7704	16.8506	18.1194
ANKRD50		0.959578	0	0	0	0	0
ANKRD52		12.4745	18.2041	28.2543	38.9846	26.6801	14.722
ANKRD53		0	0	0	0	0	0
ANKRD54		10.5554	11.7791	28.2543	15.8826	11.2337	7.92724
ANKRD55		0	0	0	0	0	0
ANKRD6		3.83831	3.21249	0.68913	1.44387	0	1.13246
ANKRD60		0	0	0	0	0	0
ANKRD61		0	0	0	0	0	0
ANKRD62		0	0	0	0	1.40422	0
ANKRD62P1-PARP4P3		1.91916	0	8.26956	0	0	1.13246
ANKRD63		0	0	0	0	0	0
ANKRD65		0	0	0	0	0	0
ANKRD66		0	0	0	0	0	0
ANKRD7		0	0	0	0	0	0
ANKRD9		7.67662	6.42499	0.68913	2.88775	4.21265	7.92724
ANKS1A		12.4745	3.21249	4.82391	7.21937	2.80843	9.0597
ANKS1B		0	1.07083	0	0	0	0
ANKS3		21.1107	13.9208	10.337	4.33162	16.8506	22.6492
ANKS4B		0	0	0	0	0	0
ANKS6		10.5554	2.14166	1.37826	7.21937	7.02108	2.26492
ANKUB1		0	0	0	0	0	0
ANKZF1		28.7873	18.2041	46.8609	34.653	39.3181	28.3116
ANLN		0	0	0	0	0	0
ANO1		0	0	0	0	0	0
ANO10		7.67662	3.21249	2.75652	4.33162	2.80843	1.13246
ANO1-AS2		0	0	0	0	0	0
ANO2		0	0	0	0	0	0
ANO3		0	0	0	0	0	0
ANO4		0	0	0	0	0	0
ANO5		0.959578	0	0	0	0	0
ANO6		40.3023	43.9041	33.0783	10.1071	11.2337	19.2519
ANO7		0	0	0	0	0	0
ANO8		10.5554	7.49582	37.9022	5.77549	8.4253	9.0597
ANO9		48.9385	56.754	84.763	15.8826	30.8928	21.5168
ANOS1		0	0	0	0	0	0
ANP32A		88.2812	81.3831	59.2652	69.3059	68.8066	55.4907
ANP32A-IT1		7.67662	1.07083	0	2.88775	1.40422	6.79477
ANP32AP1		6.71704	2.14166	2.06739	0	1.40422	0
ANP32B		197.673	228.087	219.143	147.275	123.571	135.895
ANP32C		9.59578	3.21249	4.82391	0	1.40422	3.39739
ANP32D		0	0	0	0	0	0
ANP32E		22.0703	41.7624	15.1609	24.5459	35.1054	20.3843
ANPEP		18.232	13.9208	0	0	1.40422	4.52985
ANTXR1		0	0	0	0	0	0
ANTXR2		23.0299	26.7708	4.13478	2.88775	1.40422	1.13246
ANTXRL		0	0	0	0	0	0
ANTXRLP1		0	3.21249	0	0	0	0
ANXA1		546.959	615.728	137.137	173.265	276.631	327.282
ANXA10		0	0	0	0	0	0
ANXA11		86.362	95.304	158.5	92.4079	71.615	104.187
ANXA13		0	0	0	0	0	0
ANXA2		102.675	115.65	89.5869	103.959	110.933	107.584
ANXA2P1		0	1.07083	2.06739	0	0	2.26492
ANXA2P2		23.0299	16.0625	9.64783	15.8826	15.4464	15.8545
ANXA2P3		8.6362	12.85	8.95869	5.77549	18.2548	6.79477
ANXA2R		61.413	79.2415	56.5087	66.4182	68.8066	64.5504
ANXA3		2.87873	1.07083	0	0	0	0
ANXA4		16.3128	11.7791	5.51304	36.0968	36.5096	38.5037
ANXA5		86.362	94.2331	110.261	14.4387	7.02108	24.9142
ANXA6		261.005	331.958	318.378	372.519	287.864	289.91
ANXA7		53.7364	40.6916	42.7261	33.2091	29.4885	24.9142
ANXA8		0	0	0	0	0	0
ANXA8L1		0	0	0	0	0	0
ANXA9		0	0	0	0	0	0
AOAH		18.232	9.63748	11.0261	96.7395	74.4235	93.9944
AOAH-IT1		0	0	0	0	0	0
AOC1		0	0	0	0	0	0
AOC2		0	1.07083	0.68913	0	0	0
AOC3		0	0	1.37826	0	0	0
AOC4P		0	0	0.68913	0	0	0
AOX1		0	0	0	0	0	0
AOX2P		0	0	0	0	0	0
AP1AR		1.91916	6.42499	0	1.44387	4.21265	3.39739
AP1B1		22.0703	25.6999	48.9283	27.4336	18.2548	45.2985
AP1B1P1		0	0	0	0	0	0
AP1G1		12.4745	16.0625	2.75652	24.5459	22.4675	30.5765
AP1G2		94.9982	109.225	126.8	75.0814	84.253	69.0802
AP1M1		33.5852	44.9749	60.6435	38.9846	33.7012	48.6959
AP1M2		4.79789	3.21249	0	1.44387	0	0
AP1S1		11.5149	8.56665	8.95869	7.21937	2.80843	2.26492
AP1S2		74.8471	53.5415	2.75652	21.6581	30.8928	33.9739
AP1S3		4.79789	1.07083	0.68913	5.77549	2.80843	5.66231
AP2A1		13.4341	9.63748	13.7826	28.8775	29.4885	14.722
AP2A2		28.7873	21.4166	46.1717	24.5459	28.0843	30.5765
AP2B1		45.1002	31.0541	62.7109	40.4285	49.1476	57.7556
AP2M1		126.664	133.854	153.676	140.056	106.72	104.187
AP2S1		74.8471	81.3831	64.7783	85.1885	81.4445	81.5373
AP3B1		14.3937	22.4874	1.37826	20.2142	18.2548	11.3246
AP3B2		0	0	0	0	0	0
AP3D1		37.4235	49.2582	101.302	53.4233	65.9982	62.2854
AP3M1		15.3532	12.85	10.337	15.8826	12.6379	19.2519
AP3M2		5.75747	8.56665	4.13478	4.33162	4.21265	2.26492
AP3S1		24.949	38.5499	20.6739	8.66324	18.2548	18.1194
AP3S2		18.232	14.9916	13.0935	21.6581	14.0422	12.4571
AP4B1		23.9894	34.2666	40.6587	40.4285	42.1265	35.1063
AP4B1-AS1		0	0	0.68913	0	0	0
AP4E1		10.5554	3.21249	9.64783	10.1071	2.80843	6.79477
AP4M1		7.67662	11.7791	13.0935	14.4387	4.21265	5.66231
AP4S1		9.59578	9.63748	5.51304	5.77549	2.80843	10.1922
AP5B1		29.7469	31.0541	18.6065	11.551	15.4464	27.1791
AP5M1		14.3937	7.49582	0	7.21937	9.82951	18.1194
AP5S1		9.59578	17.1333	20.6739	7.21937	14.0422	6.79477
AP5Z1		49.898	31.0541	48.2391	40.4285	37.9138	56.6231
APAF1		4.79789	8.56665	8.26956	12.9949	14.0422	21.5168
APBA1		0.959578	2.14166	0	0	0	0
APBA2		3.83831	4.28332	2.06739	49.0917	43.5307	55.4907
APBA3		17.2724	16.0625	31.7	18.7704	22.4675	16.9869
APBB1		31.6661	32.1249	26.187	43.3162	29.4885	48.6959
APBB1IP		65.2513	86.7373	67.5348	140.056	78.6361	57.7556
APBB2		0	0	0	0	0	0
APBB3		28.7873	18.2041	34.4565	18.7704	16.8506	5.66231
APC		12.4745	7.49582	0.68913	1.44387	8.4253	20.3843
APC2		0	0	0	0	0	0
APCDD1		0	0	0	0	0	0
APCDD1L		0	0	0	0	0	0
APCDD1L-AS1		0	0	0	0	0	0
APCS		0	0	0	0	0	0
APEH		48.9385	47.1166	43.4152	33.2091	32.297	43.0336
APELA		0	0	0	0	0	0
APEX1		66.2109	53.5415	69.6022	43.3162	33.7012	47.5634
APEX2		4.79789	4.28332	9.64783	8.66324	2.80843	4.52985
APH1A		73.8875	64.2499	135.759	62.0866	40.7223	55.4907
APH1B		18.232	8.56665	5.51304	8.66324	2.80843	9.0597
API5		19.1916	18.2041	3.44565	8.66324	5.61686	15.8545
APIP		7.67662	11.7791	5.51304	4.33162	4.21265	6.79477
APITD1		4.79789	5.35415	1.37826	0	1.40422	2.26492
APITD1-CORT		0.959578	2.14166	0.68913	1.44387	0	2.26492
APLF		1.91916	2.14166	0	0	1.40422	0
APLN		0	0	0	0	0	0
APLNR		0	0	0	0	0	1.13246
APLP1		0	0	0	0	0	0
APLP2		43.181	50.3291	48.2391	31.7652	39.3181	56.6231
APMAP		50.8576	38.5499	47.55	362.412	224.675	252.539
APOA1		0.959578	0	2.06739	7.21937	5.61686	1.13246
APOA1-AS		0	0	0	0	0	0
APOA1BP		50.8576	46.0457	45.4826	46.204	39.3181	53.2257
APOA2		0	0	0	0	0	0
APOA4		0	0	0	0	0	0
APOA5		0	0	0	0	0	0
APOB		0	0	0	0	0	0
APOBEC1		0	0	0	0	0	0
APOBEC2		0	0	0	0	0	0
APOBEC3A		69.0896	31.0541	2.06739	0	4.21265	12.4571
APOBEC3A_B		0.959578	1.07083	1.37826	1.44387	8.4253	2.26492
APOBEC3B		0.959578	1.07083	1.37826	1.44387	7.02108	2.26492
APOBEC3B-AS1		0	0	0	0	0	0
APOBEC3C		172.724	122.075	68.913	327.759	235.908	251.407
APOBEC3D		15.3532	3.21249	10.337	18.7704	19.659	11.3246
APOBEC3F		12.4745	11.7791	14.4717	8.66324	21.0632	13.5895
APOBEC3G		63.3321	56.754	76.4935	229.576	195.186	182.326
APOBEC3H		1.91916	4.28332	5.51304	27.4336	21.0632	12.4571
APOBEC4		0	0	0	0	0	0
APOBR		62.3726	56.754	46.8609	138.612	174.123	147.22
APOC1		0.959578	0	0	0	0	0
APOC1P1		1.91916	6.42499	6.8913	14.4387	5.61686	0
APOC2		0	1.07083	0	1.44387	0	0
APOC3		0	0	0	0	0	0
APOC4		0	0	0	0	0	0
APOC4-APOC2		0	1.07083	0	1.44387	0	0
APOD		0	0	0	0	0	0
APOE		5.75747	3.21249	4.13478	1.44387	1.40422	2.26492
APOF		0	0	0	0	0	0
APOH		0	0	0	0	0	0
APOL1		19.1916	25.6999	15.1609	60.6427	99.6994	82.6698
APOL2		23.0299	16.0625	30.3217	20.2142	21.0632	29.444
APOL3		60.4534	55.6832	103.37	25.9897	30.8928	37.3713
APOL4		0	0	0.68913	0	1.40422	0
APOL5		0	0	0	0	0	0
APOL6		64.2917	66.3915	52.3739	164.602	182.548	171.002
APOLD1		10.5554	9.63748	13.0935	17.3265	8.4253	13.5895
APOM		0	4.28332	2.06739	1.44387	7.02108	6.79477
APOO		5.75747	9.63748	10.337	4.33162	11.2337	7.92724
APOOL		10.5554	10.7083	3.44565	5.77549	7.02108	9.0597
APOOP5		0.959578	4.28332	0.68913	0	1.40422	0
APOPT1		31.6661	28.9124	28.2543	23.102	22.4675	35.1063
APP		10.5554	8.56665	43.4152	4.33162	4.21265	0
APPBP2		7.67662	4.28332	2.06739	10.1071	8.4253	10.1922
APPL1		29.7469	31.0541	36.5239	36.0968	56.1686	21.5168
APPL2		5.75747	6.42499	10.337	14.4387	14.0422	20.3843
APRT		274.439	224.874	209.496	220.913	235.908	177.797
APTR		0.959578	2.14166	4.82391	7.21937	4.21265	4.52985
APTX		12.4745	7.49582	9.64783	11.551	4.21265	11.3246
AQP1		0	1.07083	0.68913	0	0	0
AQP10		7.67662	11.7791	0	0	0	0
AQP11		2.87873	0	2.06739	4.33162	0	0
AQP12A		0	0	0	0	0	0
AQP12B		0	0	0	0	0	0
AQP2		0	0	0	0	0	0
AQP3		27.8278	40.6916	33.7674	0	0	11.3246
AQP4		0	0	0	0	0	0
AQP4-AS1		0	0	0	0	0	0
AQP5		0	0	0	0	0	0
AQP6		0	0	0	0	0	0
AQP7		0	0	0	0	0	0
AQP7P1		0	0	0	0	0	0
AQP7P3		0	0	0	0	0	0
AQP8		0	0	2.06739	0	0	0
AQP9		11.5149	7.49582	0	0	0	0
AQR		9.59578	16.0625	24.8087	8.66324	18.2548	13.5895
AR		0	1.07083	4.82391	0	0	0
ARAF		36.464	37.4791	33.7674	57.7549	25.2759	40.7686
ARAP1		43.181	31.0541	42.7261	67.8621	37.9138	58.888
ARAP2		3.83831	7.49582	0	36.0968	36.5096	27.1791
ARAP3		15.3532	16.0625	17.9174	10.1071	2.80843	4.52985
ARC		0	0	0	1.44387	0	1.13246
ARCN1		52.7768	52.4707	54.4413	37.5407	44.9349	44.166
AREG		4.79789	1.07083	7.58043	11.551	8.4253	3.39739
AREL1		10.5554	17.1333	21.363	27.4336	15.4464	15.8545
ARF1		264.843	297.691	365.928	264.229	205.016	203.843
ARF3		38.3831	20.3458	48.2391	54.8672	32.297	47.5634
ARF4		28.7873	37.4791	15.1609	18.7704	25.2759	27.1791
ARF4-AS1		0	0	1.37826	0	1.40422	1.13246
ARF5		142.018	135.996	126.8	138.612	105.316	100.789
ARF6		69.0896	49.2582	28.9435	109.734	81.4445	114.379
ARFGAP1		35.5044	26.7708	37.213	46.204	57.5729	32.8414
ARFGAP2		38.3831	32.1249	34.4565	60.6427	33.7012	44.166
ARFGAP3		78.6854	88.879	59.9543	49.0917	44.9349	53.2257
ARFGEF1		14.3937	18.2041	1.37826	20.2142	30.8928	15.8545
ARFGEF2		13.4341	20.3458	6.8913	40.4285	18.2548	12.4571
ARFGEF3		0	2.14166	0.68913	0	1.40422	2.26492
ARFIP1		2.87873	5.35415	1.37826	0	2.80843	10.1922
ARFIP2		8.6362	22.4874	22.7413	21.6581	12.6379	18.1194
ARFRP1		32.6256	31.0541	30.3217	49.0917	47.7434	43.0336
ARG1		2.91916	2.07083	2.44387	0	0	0
ARG2		0	0	0	0	0	0
ARGFX		0	0	0.68913	4.33162	0	0
ARGFXP2		0	0	0	0	0	0
ARGLU1		113.23	96.3748	77.8717	106.847	112.337	98.5242
ARHGAP1		35.5044	35.3374	64.7783	60.6427	53.3602	50.9608
ARHGAP10		8.6362	9.63748	11.0261	23.102	5.61686	19.2519
ARHGAP11A		0	1.07083	2.06739	1.44387	0	2.26492
ARHGAP11B		0	0	0	1.44387	1.40422	0
ARHGAP12		6.71704	6.42499	0.68913	15.8826	8.4253	22.6492
ARHGAP15		108.432	103.871	110.95	38.9846	46.3391	36.2388
ARHGAP17		5.75747	9.63748	13.0935	12.9949	2.80843	3.39739
ARHGAP18		7.67662	9.63748	1.37826	5.77549	14.0422	6.79477
ARHGAP19		5.75747	3.21249	6.20217	8.66324	9.82951	6.79477
ARHGAP19-SLIT1		0	0	0	0	0	1.13246
ARHGAP20		0	0	0	0	0	0
ARHGAP21		19.1916	29.9833	13.7826	18.7704	15.4464	14.722
ARHGAP22		0.959578	0	0	0	0	0
ARHGAP23		0	0	0.68913	0	0	0
ARHGAP24		0	1.07083	0	0	0	2.26492
ARHGAP25		44.1406	41.7624	55.1304	137.168	101.104	83.8022
ARHGAP26		21.1107	24.6291	5.51304	30.3213	42.1265	38.5037
ARHGAP26-AS1		0	0	0	0	0	0
ARHGAP26-IT1		0	0	0	0	0	0
ARHGAP27		34.5448	50.3291	85.4522	85.1885	51.956	79.2724
ARHGAP28		0	0	0	0	0	0
ARHGAP29		0	0	0	0	0	0
ARHGAP30		137.22	131.712	170.215	196.367	182.548	165.34
ARHGAP31		5.75747	9.63748	14.4717	5.77549	2.80843	3.39739
ARHGAP31-AS1		0.959578	0	0	5.77549	0	0
ARHGAP32		5.75747	4.28332	6.20217	1.44387	1.40422	4.52985
ARHGAP33		4.79789	3.21249	6.20217	10.1071	8.4253	13.5895
ARHGAP35		21.1107	13.9208	24.1196	33.2091	23.8717	18.1194
ARHGAP36		0	0	0	0	0	0
ARHGAP39		0	0	0	0	0	0
ARHGAP4		213.986	209.883	230.17	301.77	189.569	221.963
ARHGAP40		0	0	0	0	0	0
ARHGAP42		0	0	0	0	4.21265	0
ARHGAP44		0	0	0	0	0	0
ARHGAP5		23.0299	42.8332	0	2.88775	7.02108	10.1922
ARHGAP5-AS1		0	4.28332	1.37826	0	0	0
ARHGAP6		8.6362	5.35415	0	0	0	0
ARHGAP8		2.87873	2.14166	0	2.88775	11.2337	12.4571
ARHGAP9		116.109	86.7373	101.302	284.443	249.95	280.851
ARHGDIA		181.36	167.05	200.537	257.01	141.826	168.737
ARHGDIB		1305.03	1121.16	1000.62	1261.95	1077.03	1032.81
ARHGDIG		0	0	0	0	0	0
ARHGEF1		132.422	119.933	112.328	213.693	140.422	181.194
ARHGEF10		6.71704	4.28332	11.7152	0	4.21265	2.26492
ARHGEF10L		0	2.14166	0	0	0	0
ARHGEF11		10.5554	6.42499	5.51304	0	0	0
ARHGEF12		4.79789	3.21249	0.68913	5.77549	12.6379	18.1194
ARHGEF15		0	0	0	0	0	0
ARHGEF16		0	1.07083	0	0	0	0
ARHGEF17		0	0	0	1.44387	0	0
ARHGEF18		36.464	56.754	90.2761	46.204	37.9138	20.3843
ARHGEF19		6.71704	11.7791	17.2283	23.102	12.6379	15.8545
ARHGEF2		26.8682	31.0541	37.9022	17.3265	23.8717	20.3843
ARHGEF25		0	0	0	0	1.40422	0
ARHGEF26		0	0	0	0	0	0
ARHGEF26-AS1		0	0	0	0	0	0
ARHGEF28		0	0	0	1.44387	0	0
ARHGEF3		25.9086	25.6999	6.20217	66.4182	54.7644	67.9477
ARHGEF33		0	0	0	0	0	0
ARHGEF34P		0	0	0	0	0	0
ARHGEF35		0	0	0	0	0	0
ARHGEF37		0	0	0	0	0	0
ARHGEF38		0	0	0	0	0	0
ARHGEF38-IT1		0	0	0	0	0	0
ARHGEF39		0	0	1.37826	0	1.40422	0
ARHGEF3-AS1		0	0	0	0	0	0
ARHGEF4		3.83831	1.07083	2.75652	0	0	0
ARHGEF40		8.6362	13.9208	11.7152	0	1.40422	1.13246
ARHGEF5		3.83831	2.14166	0	0	0	0
ARHGEF6		60.4534	68.5332	60.6435	31.7652	23.8717	27.1791
ARHGEF7		13.4341	11.7791	15.85	34.653	25.2759	27.1791
ARHGEF7-AS1		0	0	0	0	0	0
ARHGEF7-AS2		0	0	0	0	0	0
ARHGEF9		13.4341	18.2041	11.7152	10.1071	26.6801	15.8545
ARHGEF9-IT1		0	0	0	0	0	0
ARID1A		60.4534	52.4707	31.0109	62.0866	68.8066	60.0205
ARID1B		26.8682	32.1249	3.44565	49.0917	30.8928	37.3713
ARID2		21.1107	20.3458	3.44565	12.9949	12.6379	30.5765
ARID3A		27.8278	29.9833	8.95869	11.551	11.2337	12.4571
ARID3B		17.2724	17.1333	48.9283	33.2091	22.4675	16.9869
ARID3C		0	0	0	0	0	0
ARID4A		40.3023	51.3999	20.6739	43.3162	35.1054	50.9608
ARID4B		58.5342	72.8165	29.6326	92.4079	73.0192	77.0074
ARID5A		49.898	69.604	59.2652	131.392	96.8909	95.1268
ARID5B		13.4341	36.4083	17.9174	20.2142	28.0843	47.5634
ARIH1		29.7469	28.9124	19.9848	31.7652	19.659	36.2388
ARIH2		68.13	68.5332	71.6696	85.1885	81.4445	89.4645
ARIH2OS		5.75747	4.28332	1.37826	11.551	9.82951	9.0597
ARL1		15.3532	22.4874	16.5391	8.66324	30.8928	23.7817
ARL10		0	0	0	0	0	1.13246
ARL11		1.91916	3.21249	0	0	1.40422	0
ARL13A		0	0	0	0	0	0
ARL13B		2.87873	2.14166	0	2.88775	4.21265	1.13246
ARL14		0	0	0	0	0	0
ARL14EP		32.6256	44.9749	11.7152	25.9897	33.7012	13.5895
ARL14EPL		0	0	0	0	0	0
ARL15		0	1.07083	0	4.33162	2.80843	2.26492
ARL16		43.181	72.8165	70.2913	38.9846	46.3391	37.3713
ARL17A		2.87873	2.14166	2.75652	5.77549	2.80843	3.39739
ARL17B		0	0	0	0	0	0
ARL2		43.181	41.7624	28.2543	36.0968	35.1054	16.9869
ARL2BP		36.464	28.9124	22.0522	33.2091	12.6379	13.5895
ARL2-SNX15		24.949	16.0625	21.363	8.66324	9.82951	9.0597
ARL3		23.0299	11.7791	17.2283	4.33162	12.6379	18.1194
ARL4A		29.7469	28.9124	10.337	7.21937	2.80843	4.52985
ARL4C		743.673	754.936	375.576	1586.82	1863.39	1941.04
ARL4D		1.91916	1.07083	2.75652	4.33162	2.80843	5.66231
ARL5A		49.898	51.3999	11.0261	43.3162	56.1686	56.6231
ARL5B		3.83831	1.07083	0.68913	0	1.40422	3.39739
ARL5C		0	0	0	0	0	0
ARL6		0	1.07083	0.68913	0	0	1.13246
ARL6IP1		36.464	50.3291	6.8913	43.3162	64.5939	48.6959
ARL6IP4		169.845	183.112	181.241	197.811	188.165	160.81
ARL6IP5		149.694	156.341	55.1304	102.515	146.038	141.558
ARL6IP6		21.1107	23.5583	13.0935	5.77549	19.659	12.4571
ARL8A		25.9086	34.2666	86.1413	56.3111	30.8928	33.9739
ARL8B		34.5448	13.9208	2.06739	27.4336	15.4464	19.2519
ARL9		0	0	0	0	0	0
ARMC1		7.67662	8.56665	0.68913	1.44387	18.2548	7.92724
ARMC10		9.59578	11.7791	13.7826	5.77549	15.4464	16.9869
ARMC12		0	0	0	0	1.40422	0
ARMC2		3.83831	4.28332	1.37826	1.44387	4.21265	3.39739
ARMC2-AS1		0	0	0	0	0	0
ARMC3		0	1.07083	1.37826	0	0	0
ARMC4		0	0	0	0	0	0
ARMC5		7.67662	13.9208	4.13478	11.551	9.82951	13.5895
ARMC6		9.59578	7.49582	9.64783	23.102	12.6379	16.9869
ARMC7		6.71704	7.49582	2.75652	7.21937	9.82951	6.79477
ARMC8		11.5149	10.7083	11.0261	14.4387	5.61686	12.4571
ARMC9		0.959578	0	0	1.44387	2.80843	3.39739
ARMCX1		3.83831	3.21249	0.68913	0	0	0
ARMCX2		1.91916	6.42499	1.37826	0	1.40422	2.26492
ARMCX3		14.3937	19.275	10.337	11.551	11.2337	10.1922
ARMCX4		1.91916	1.07083	0.68913	2.88775	2.80843	0
ARMCX5		3.83831	4.28332	0.68913	1.44387	8.4253	3.39739
ARMCX5-GPRASP2		0	0	0	0	0	0
ARMCX6		0	3.21249	7.58043	4.33162	2.80843	3.39739
ARMS2		0	0	0	0	0	0
ARMT1		5.75747	5.35415	7.58043	4.33162	7.02108	5.66231
ARNT		15.3532	4.28332	6.20217	2.88775	5.61686	7.92724
ARNT2		0	0	0	0	0	0
ARNTL		25.9086	24.6291	34.4565	53.4233	40.7223	44.166
ARNTL2		0	0	0.68913	0	0	0
ARNTL2-AS1		0	0	0	0	0	0
ARPC1A		30.7065	10.7083	20.6739	17.3265	11.2337	20.3843
ARPC1B		427.972	394.066	589.206	294.55	251.355	292.175
ARPC2		360.801	355.516	407.276	674.289	584.154	474.502
ARPC3		261.965	253.787	266.693	200.698	228.887	221.963
ARPC4		151.613	143.491	74.4261	213.693	147.443	181.194
ARPC4-TTLL3		23.0299	24.6291	38.5913	98.1834	65.9982	53.2257
ARPC5		105.554	143.491	59.9543	119.842	154.464	120.041
ARPC5L		59.4938	38.5499	35.8348	194.923	147.443	146.088
ARPIN		2.87873	1.07083	1.37826	0	0	0
ARPP19		29.7469	29.9833	17.9174	25.9897	23.8717	24.9142
ARPP21		0	0	0	0	0	0
ARR3		0	0	0	0	0	0
ARRB1		32.6256	35.3374	38.5913	101.071	87.0614	70.2127
ARRB2		153.532	208.812	155.743	200.698	140.422	158.545
ARRDC1		67.1704	55.6832	58.5761	67.8621	46.3391	43.0336
ARRDC1-AS1		13.4341	9.63748	8.95869	12.9949	4.21265	14.722
ARRDC2		75.8066	68.5332	79.9391	80.8569	74.4235	70.2127
ARRDC3		10.5554	9.63748	0	4.33162	11.2337	14.722
ARRDC3-AS1		0	1.07083	0.68913	4.33162	2.80843	0
ARRDC4		0	2.14166	0	0	0	0
ARRDC5		9.59578	14.9916	6.20217	15.8826	19.659	11.3246
ARSA		27.8278	20.3458	23.4304	53.4233	21.0632	27.1791
ARSB		0.959578	1.07083	8.26956	1.44387	1.40422	1.13246
ARSD		20.1511	20.3458	12.4043	2.88775	9.82951	20.3843
ARSE		0	0	0	0	0	0
ARSF		0	0	0	0	0	0
ARSG		6.71704	3.21249	12.4043	11.551	2.80843	4.52985
ARSH		0	0	0	0	0	0
ARSI		0	0	0	0	0	0
ARSJ		0	0	0	0	0	0
ARSK		2.87873	11.7791	2.06739	0	5.61686	7.92724
ART1		0	0	0	0	0	0
ART3		0	0	0	0	0	0
ART4		0	0	0	0	0	0
ART5		0	0	0	0	0	0
ARTN		0	0	0	0	0	0
ARV1		7.67662	5.35415	4.13478	11.551	7.02108	5.66231
ARVCF		2.87873	6.42499	2.06739	24.5459	29.4885	40.7686
ARX		0	0	0	0	0	0
AS3MT		3.83831	2.14166	0.68913	1.44387	0	2.26492
ASAH1		44.1406	49.2582	27.5652	37.5407	26.6801	31.7089
ASAH2		0	0	0	0	0	0
ASAH2B		0	0	0	0	0	0
ASAP1		26.8682	22.4874	15.1609	11.551	16.8506	13.5895
ASAP1-IT1		0	0	0	2.88775	0	0
ASAP1-IT2		4.79789	5.35415	2.75652	0	4.21265	4.52985
ASAP2		0	0	0	0	1.40422	1.13246
ASAP3		0	0	0.68913	0	0	0
ASB1		6.71704	6.42499	25.4978	17.3265	28.0843	19.2519
ASB10		0	0	0	0	0	0
ASB11		0	0	0.68913	0	0	0
ASB12		0	0	0	0	0	0
ASB13		1.91916	2.14166	10.337	0	1.40422	0
ASB14		0	0	0	0	0	0
ASB15		0	0	0	0	0	0
ASB16		0	0	0	0	0	0
ASB16-AS1		9.59578	7.49582	17.9174	10.1071	4.21265	13.5895
ASB17		0	0	0	0	0	0
ASB18		0	0	0	0	0	0
ASB2		0	0	0	0	1.40422	2.26492
ASB3		9.59578	7.49582	5.51304	21.6581	15.4464	14.722
ASB4		0	0	0	0	0	0
ASB5		0	0	0	0	0	0
ASB6		17.2724	18.2041	33.7674	24.5459	29.4885	24.9142
ASB7		5.75747	11.7791	2.06739	2.88775	7.02108	4.52985
ASB8		49.898	47.1166	42.7261	62.0866	58.9771	55.4907
ASB9		0	0	0	0	0	0
ASB9P1		0	0	0	0	0	0
ASCC1		2.87873	3.21249	4.82391	7.21937	12.6379	5.66231
ASCC2		21.1107	27.8416	47.55	43.3162	30.8928	31.7089
ASCC3		18.232	12.85	4.82391	21.6581	19.659	12.4571
ASCL1		0	0	0	0	0	0
ASCL2		3.83831	3.21249	0	95.2957	68.8066	72.4776
ASCL3		0	0	0	0	0	0
ASCL4		0	0	0	0	0	0
ASCL5		0	0	0	0	0	0
ASF1A		18.232	18.2041	6.20217	5.77549	14.0422	11.3246
ASF1B		0.959578	2.14166	2.06739	0	1.40422	3.39739
ASGR1		1.91916	4.28332	0	0	1.40422	0
ASGR2		2.87873	1.07083	0	0	0	1.13246
ASH1L		43.181	29.9833	21.363	60.6427	39.3181	45.2985
ASH1L-AS1		2.87873	6.42499	0.68913	14.4387	7.02108	5.66231
ASH2L		15.3532	10.7083	6.20217	7.21937	7.02108	23.7817
ASIC1		0	0	0	0	0	0
ASIC2		0	0	0	0	0	0
ASIC3		2.87873	2.14166	6.8913	1.44387	1.40422	1.13246
ASIC4		0	0	0	0	0	0
ASIC5		0	0	0	0	0	0
ASIP		0	0	0	0	0	0
ASL		16.3128	14.9916	22.7413	27.4336	33.7012	36.2388
ASMT		0	0	0	0	0	0
ASMTL		2.87873	1.07083	2.75652	5.77549	5.61686	4.52985
ASMTL-AS1		0	2.14166	1.37826	1.44387	1.40422	0
ASNA1		42.2214	38.5499	22.0522	57.7549	49.1476	46.431
ASNS		28.7873	27.8416	33.0783	28.8775	26.6801	20.3843
ASNSD1		25.9086	14.9916	11.7152	23.102	18.2548	22.6492
ASPA		0	0	0	0	0	0
ASPDH		0	0	0	0	0	0
ASPG		0	0	0	0	0	0
ASPH		5.75747	19.275	4.82391	2.88775	0	0
ASPHD1		0	0	0	0	0	0
ASPHD2		0.959578	2.14166	0.68913	0	0	0
ASPM		0	0	0	0	5.61686	0
ASPN		0	0	0	0	0	0
ASPRV1		0	2.14166	1.37826	0	0	1.13246
ASPSCR1		15.3532	16.0625	21.363	23.102	22.4675	12.4571
ASRGL1		3.83831	7.49582	4.82391	0	7.02108	3.39739
ASS1		0	0	0	0	0	0
ASTE1		1.91916	4.28332	4.82391	5.77549	0	2.26492
ASTL		0	0	0	0	0	1.13246
ASTN1		0	0	0	0	0	0
ASTN2		2.87873	0	0	0	2.80843	0
ASTN2-AS1		0	0	0	0	0	0
ASUN		8.6362	6.42499	6.20217	5.77549	7.02108	10.1922
ASXL1		21.1107	25.6999	57.1978	25.9897	18.2548	29.444
ASXL2		14.3937	22.4874	20.6739	24.5459	15.4464	15.8545
ASXL3		0	0	0	0	0	0
ASZ1		0	0	0	0	0	0
ATAD1		14.3937	12.85	1.37826	4.33162	16.8506	15.8545
ATAD2		16.3128	13.9208	3.44565	2.88775	25.2759	27.1791
ATAD2B		6.71704	5.35415	3.44565	5.77549	8.4253	10.1922
ATAD3A		14.3937	17.1333	16.5391	11.551	8.4253	16.9869
ATAD3B		30.7065	22.4874	33.7674	25.9897	19.659	22.6492
ATAD3C		2.87873	3.21249	5.51304	2.88775	2.80843	4.52985
ATAD5		0.959578	4.28332	2.06739	1.44387	5.61686	4.52985
ATAT1		8.6362	2.14166	4.13478	1.44387	1.40422	2.26492
ATCAY		0.959578	1.07083	2.06739	0	0	0
ATE1		8.6362	12.85	0.68913	11.551	12.6379	12.4571
ATE1-AS1		0	0	0	0	0	0
ATF1		14.3937	20.3458	6.20217	14.4387	9.82951	14.722
ATF2		10.5554	13.9208	4.13478	11.551	5.61686	15.8545
ATF3		3.83831	2.14166	0	0	8.4253	3.39739
ATF4		204.39	199.175	308.041	144.387	162.889	173.267
ATF5		10.5554	16.0625	15.1609	7.21937	2.80843	5.66231
ATF6		26.8682	22.4874	8.26956	18.7704	25.2759	15.8545
ATF6B		21.1107	17.1333	28.9435	25.9897	16.8506	20.3843
ATF7		2.87873	7.49582	3.44565	5.77549	8.4253	2.26492
ATF7IP		23.0299	26.7708	1.37826	46.204	32.297	36.2388
ATF7IP2		11.5149	6.42499	19.2957	8.66324	4.21265	2.26492
ATG10		11.5149	3.21249	4.13478	5.77549	14.0422	6.79477
ATG101		24.949	18.2041	15.1609	24.5459	11.2337	15.8545
ATG12		66.2109	59.9665	46.1717	41.8723	63.1897	74.7425
ATG13		23.9894	18.2041	57.887	31.7652	25.2759	31.7089
ATG14		21.1107	21.4166	4.82391	8.66324	8.4253	11.3246
ATG16L1		9.59578	9.63748	24.1196	25.9897	16.8506	10.1922
ATG16L2		73.8875	48.1874	84.0739	51.9794	63.1897	39.6362
ATG2A		66.2109	37.4791	31.7	40.4285	32.297	52.0933
ATG2B		16.3128	11.7791	11.0261	12.9949	14.0422	15.8545
ATG3		40.3023	52.4707	17.2283	31.7652	37.9138	28.3116
ATG4A		5.75747	8.56665	3.44565	5.77549	8.4253	6.79477
ATG4B		49.898	55.6832	82.6956	67.8621	50.5518	63.4179
ATG4C		4.79789	4.28332	2.06739	2.88775	5.61686	0
ATG4D		32.6256	33.1958	16.5391	99.6273	77.2319	48.6959
ATG5		16.3128	18.2041	14.4717	18.7704	15.4464	22.6492
ATG7		3.83831	5.35415	6.20217	15.8826	1.40422	9.0597
ATG9A		30.7065	31.0541	15.1609	47.6478	22.4675	40.7686
ATG9B		1.91916	5.35415	2.75652	0	1.40422	2.26492
ATHL1		124.745	128.5	192.267	241.127	212.037	248.009
ATIC		20.1511	31.0541	32.3891	21.6581	8.4253	20.3843
ATL1		0	0	0.68913	0	0	1.13246
ATL2		10.5554	4.28332	5.51304	18.7704	16.8506	10.1922
ATL3		17.2724	19.275	4.13478	7.21937	22.4675	12.4571
ATM		162.169	127.429	59.2652	291.662	271.014	295.573
ATMIN		21.1107	22.4874	15.85	21.6581	26.6801	20.3843
ATN1		22.0703	41.7624	66.8456	18.7704	21.0632	15.8545
ATOH1		0	0	0	0	0	0
ATOH7		0	0	0	0	0	0
ATOH8		0	0	0	0	1.40422	0
ATOX1		26.8682	42.8332	37.213	23.102	36.5096	32.8414
ATP10A		7.67662	6.42499	11.0261	28.8775	22.4675	23.7817
ATP10B		0	0	0	0	0	0
ATP10D		1.91916	1.07083	1.37826	11.551	1.40422	7.92724
ATP11A		4.79789	3.21249	15.85	4.33162	11.2337	5.66231
ATP11A-AS1		0	0	0	0	0	0
ATP11AUN		0	0	0	0	0	0
ATP11B		32.6256	44.9749	31.0109	43.3162	29.4885	28.3116
ATP11C		4.79789	6.42499	1.37826	7.21937	8.4253	4.52985
ATP12A		0	0	0	0	0	0
ATP13A1		31.6661	28.9124	40.6587	38.9846	46.3391	33.9739
ATP13A2		27.8278	10.7083	25.4978	34.653	23.8717	12.4571
ATP13A3		7.67662	10.7083	0	17.3265	7.02108	6.79477
ATP13A4		1.91916	1.07083	0	1.44387	1.40422	1.13246
ATP13A4-AS1		0	0	0	0	0	0
ATP13A5		0	0	0	0	0	0
ATP13A5-AS1		0	0	0	0	0	0
ATP1A1		51.8172	78.1707	125.422	49.0917	54.7644	47.5634
ATP1A1-AS1		1.91916	0	0	0	2.80843	0
ATP1A2		0	0	0	0	0	0
ATP1A3		0	1.07083	0	4.33162	1.40422	1.13246
ATP1A4		0	0	0	0	0	0
ATP1B1		0.959578	2.14166	12.4043	0	1.40422	2.26492
ATP1B2		0	0	0	0	0	0
ATP1B3		40.3023	44.9749	17.2283	49.0917	81.4445	75.875
ATP1B4		0	0	0	0	0	0
ATP2A1		0	1.07083	0	0	0	0
ATP2A1-AS1		0	0	0.68913	7.21937	2.80843	2.26492
ATP2A2		28.7873	18.2041	34.4565	28.8775	21.0632	24.9142
ATP2A3		71.9683	92.0915	128.178	53.4233	60.3813	52.0933
ATP2B1		37.4235	55.6832	18.6065	37.5407	39.3181	32.8414
ATP2B2		0	0	0	0	0	0
ATP2B2-IT2		0	0	0	0	0	0
ATP2B3		0	0	0	0	0	0
ATP2B4		43.181	34.2666	11.7152	79.413	92.6783	88.3321
ATP2C1		8.6362	2.14166	12.4043	5.77549	14.0422	16.9869
ATP2C2		0	0	0	0	0	0
ATP4A		0	0	0	0	0	0
ATP4B		0	0	0	0	0	0
ATP5A1		139.139	143.491	222.589	105.403	85.6572	104.187
ATP5B		157.371	153.129	221.9	157.382	123.571	140.425
ATP5C1		67.1704	56.754	43.4152	28.8775	56.1686	53.2257
ATP5D		153.532	160.625	121.976	164.602	141.826	91.7295
ATP5E		317.62	320.178	799.391	229.576	318.757	403.157
ATP5EP2		226.46	235.583	556.128	125.617	224.675	261.599
ATP5F1		102.675	92.0915	106.815	64.9743	88.4656	120.041
ATP5G1		43.181	40.6916	41.3478	38.9846	28.0843	35.1063
ATP5G2		518.172	512.928	382.467	386.958	440.924	400.892
ATP5G3		117.068	118.862	138.515	127.061	136.209	99.6567
ATP5H		80.6045	54.6124	97.8565	20.2142	46.3391	52.0933
ATP5I		58.5342	54.6124	66.8456	44.7601	63.1897	75.875
ATP5J		36.464	29.9833	33.7674	30.3213	36.5096	45.2985
ATP5J2		94.9982	99.5873	63.4	79.413	144.634	112.114
ATP5J2-PTCD1		47.0193	53.5415	22.0522	25.9897	75.8277	53.2257
ATP5L		277.318	248.433	365.239	161.714	220.462	203.843
ATP5L2		18.232	18.2041	43.4152	14.4387	21.0632	21.5168
ATP5O		71.0088	112.437	102.68	43.3162	63.1897	69.0802
ATP5S		32.6256	31.0541	31.0109	18.7704	29.4885	22.6492
ATP5SL		31.6661	19.275	28.2543	37.5407	14.0422	26.0466
ATP6AP1		55.6555	47.1166	67.5348	63.5304	57.5729	53.2257
ATP6AP1L		0	0	0.68913	1.44387	1.40422	2.26492
ATP6AP2		53.7364	40.6916	14.4717	38.9846	50.5518	70.2127
ATP6V0A1		15.3532	13.9208	8.95869	0	0	0
ATP6V0A2		7.67662	16.0625	19.9848	10.1071	28.0843	18.1194
ATP6V0A4		0	0	0	0	0	0
ATP6V0B		148.735	107.083	66.1565	75.0814	91.2741	67.9477
ATP6V0C		249.49	197.033	281.165	294.55	230.291	203.843
ATP6V0CP3		0.959578	1.07083	0.68913	1.44387	0	0
ATP6V0D1		45.1002	28.9124	19.2957	59.1988	44.9349	48.6959
ATP6V0D2		0.959578	0	0	0	0	0
ATP6V0E1		81.5641	76.029	66.1565	66.4182	108.125	112.114
ATP6V0E2		18.232	24.6291	31.7	25.9897	14.0422	13.5895
ATP6V0E2-AS1		0	0	0.68913	0	0	0
ATP6V1A		18.232	14.9916	4.13478	14.4387	32.297	9.0597
ATP6V1B1		0	0	0	0	0	0
ATP6V1B1-AS1		0	0	0	1.44387	0	0
ATP6V1B2		22.0703	11.7791	0.68913	4.33162	9.82951	18.1194
ATP6V1C1		10.5554	10.7083	1.37826	10.1071	11.2337	10.1922
ATP6V1C2		0.959578	0	0	1.44387	0	0
ATP6V1D		10.5554	11.7791	6.8913	7.21937	14.0422	27.1791
ATP6V1E1		70.0492	54.6124	45.4826	51.9794	54.7644	54.3582
ATP6V1E2		2.87873	3.21249	7.58043	4.33162	0	0
ATP6V1F		132.422	106.012	85.4522	141.5	133.401	143.823
ATP6V1G1		172.724	161.695	136.448	115.51	143.23	120.041
ATP6V1G2		0.959578	0	0	0	0	0
ATP6V1G2-DDX39B		78.6854	81.3831	161.257	109.734	64.5939	62.2854
ATP6V1G3		0	0	0	0	0	0
ATP6V1H		5.75747	23.5583	24.1196	18.7704	15.4464	16.9869
ATP7A		4.79789	7.49582	0	1.44387	9.82951	7.92724
ATP7B		0	0	0	0	0	0
ATP8A1		6.71704	13.9208	3.44565	43.3162	25.2759	16.9869
ATP8A2		0	0	0	1.44387	0	0
ATP8B1		0	0	0	0	0	0
ATP8B2		57.5747	54.6124	113.707	18.7704	22.4675	19.2519
ATP8B3		0	0	0	0	0	0
ATP8B4		2.87873	4.28332	0	12.9949	8.4253	14.722
ATP8B5P		8.6362	6.42499	2.75652	8.66324	4.21265	12.4571
ATP9A		1.91916	1.07083	0	1.44387	7.02108	20.3843
ATP9B		9.59578	2.14166	12.4043	2.88775	14.0422	6.79477
ATPAF1		11.5149	9.63748	9.64783	15.8826	22.4675	4.52985
ATPAF2		5.75747	5.35415	5.51304	4.33162	4.21265	10.1922
ATPIF1		171.764	182.041	219.833	154.494	290.673	245.744
ATR		24.949	24.6291	4.82391	20.2142	29.4885	39.6362
ATRAID		46.0597	56.754	63.4	44.7601	44.9349	46.431
ATRIP		4.79789	7.49582	7.58043	5.77549	9.82951	1.13246
ATRN		10.5554	5.35415	9.64783	4.33162	2.80843	11.3246
ATRNL1		0	2.14166	0.68913	0	0	0
ATRX		53.7364	73.8873	0.68913	76.5253	82.8488	84.9347
ATXN1		15.3532	22.4874	25.4978	18.7704	11.2337	21.5168
ATXN10		29.7469	32.1249	37.213	18.7704	39.3181	22.6492
ATXN1L		19.1916	17.1333	31.0109	2.88775	21.0632	18.1194
ATXN2		20.1511	12.85	25.4978	10.1071	19.659	16.9869
ATXN2L		108.432	98.5164	181.93	85.1885	120.763	107.584
ATXN3		54.6959	42.8332	17.2283	17.3265	33.7012	39.6362
ATXN3L		0	0	0	0	0	0
ATXN7		24.949	29.9833	17.9174	30.3213	42.1265	40.7686
ATXN7L1		5.75747	3.21249	2.75652	8.66324	14.0422	10.1922
ATXN7L2		0	1.07083	4.82391	2.88775	0	1.13246
ATXN7L3		29.7469	26.7708	46.8609	20.2142	22.4675	32.8414
ATXN7L3B		28.7873	40.6916	37.9022	34.653	28.0843	37.3713
ATXN8OS		1.91916	1.07083	0	0	0	1.13246
AUH		11.5149	6.42499	11.0261	8.66324	7.02108	12.4571
AUNIP		0	0	0	0	0	0
AUP1		143.937	137.066	137.137	145.831	151.655	155.147
AURKA		1.91916	1.07083	0	1.44387	0	0
AURKAIP1		94.0386	118.862	56.5087	141.5	110.933	132.498
AURKAPS1		0	0	0	0	0	0
AURKB		0	2.14166	2.75652	0	4.21265	4.52985
AURKC		2.87873	1.07083	0	2.88775	0	2.26492
AUTS2		17.2724	17.1333	35.8348	63.5304	54.7644	53.2257
AVEN		4.79789	1.07083	4.82391	21.6581	9.82951	4.52985
AVIL		2.87873	1.07083	2.06739	0	2.80843	2.26492
AVL9		15.3532	5.35415	5.51304	11.551	9.82951	23.7817
AVP		0	0	0	0	0	0
AVPI1		2.87873	0	2.06739	4.33162	5.61686	6.79477
AVPR1A		1.91916	1.07083	0	0	0	0
AVPR1B		0	0	0	0	0	0
AVPR2		0	0	0	0	0	0
AWAT1		0	0	0	0	0	0
AWAT2		0	0	0	0	0	0
AXDND1		0	0	0	0	0	0
AXIN1		34.5448	39.6207	83.3848	102.515	53.3602	50.9608
AXIN2		2.87873	4.28332	15.1609	0	0	0
AXL		0	0	0	0	0	0
AZGP1		0	0	0	0	0	0
AZGP1P1		0	0	0	0	0	0
AZI2		12.4745	5.35415	2.06739	2.88775	19.659	10.1922
AZIN1		37.4235	49.2582	6.20217	31.7652	46.3391	58.888
AZIN1-AS1		0	0	1.37826	0	0	1.13246
AZIN2		0.959578	1.07083	2.06739	2.88775	4.21265	1.13246
AZU1		41.2618	0	0	0	0	1.13246
B2M		7099.92	7141.37	7377.83	6446.9	8244.15	8793.57
B3GALNT1		0.959578	0	0	1.44387	1.40422	2.26492
B3GALNT2		7.67662	3.21249	3.44565	2.88775	4.21265	6.79477
B3GALT1		0	0	0	0	0	0
B3GALT2		0.959578	1.07083	0	0	0	0
B3GALT4		7.67662	8.56665	11.0261	15.8826	18.2548	14.722
B3GALT5		0	0	0	0	0	0
B3GALT5-AS1		0	0	0	0	0	0
B3GALT6		18.232	20.3458	28.9435	18.7704	22.4675	20.3843
B3GAT1		0	0	0	31.7652	16.8506	15.8545
B3GAT2		0	0	0	0	0	0
B3GAT3		24.949	37.4791	31.0109	38.9846	28.0843	38.5037
B3GLCT		4.79789	6.42499	0.68913	2.88775	4.21265	2.26492
B3GNT2		15.3532	11.7791	4.13478	18.7704	23.8717	18.1194
B3GNT3		0	0	0	0	0	0
B3GNT4		0	0	0	0	0	0
B3GNT5		0	3.21249	0	0	0	0
B3GNT6		0	0	0	0	1.40422	0
B3GNT7		7.67662	6.42499	0.68913	27.4336	50.5518	72.4776
B3GNT8		1.91916	7.49582	3.44565	0	0	2.26492
B3GNT9		5.75747	6.42499	5.51304	0	0	1.13246
B3GNTL1		19.1916	26.7708	33.7674	8.66324	9.82951	7.92724
B4GALNT1		0	0	0	0	0	0
B4GALNT2		0	0	0	0	0	0
B4GALNT3		0	0	0	0	0	0
B4GALNT4		1.91916	0	3.44565	0	0	0
B4GALT1		33.5852	32.1249	42.7261	82.3008	54.7644	60.0205
B4GALT1-AS1		0.959578	0	1.37826	4.33162	0	1.13246
B4GALT2		9.59578	6.42499	6.8913	4.33162	0	1.13246
B4GALT3		22.0703	16.0625	22.0522	38.9846	30.8928	41.9011
B4GALT4		10.5554	6.42499	6.8913	17.3265	23.8717	36.2388
B4GALT4-AS1		0	0	0	0	0	0
B4GALT5		32.6256	37.4791	9.64783	15.8826	21.0632	14.722
B4GALT6		0.959578	1.07083	0	5.77549	2.80843	6.79477
B4GALT7		10.5554	6.42499	30.3217	11.551	7.02108	12.4571
B4GAT1		0.959578	4.28332	3.44565	1.44387	7.02108	1.13246
B9D1		0	3.21249	0	0	0	3.39739
B9D2		18.232	5.35415	13.7826	5.77549	4.21265	11.3246
BAALC		0	5.35415	0.68913	2.88775	5.61686	7.92724
BAALC-AS1		0	0	0	0	0	0
BAALC-AS2		0	0	0	0	0	0
BAAT		0	0	0	0	0	0
BABAM1		47.9789	40.6916	48.9283	70.7498	50.5518	40.7686
BACE1		4.79789	2.14166	6.20217	0	1.40422	1.13246
BACE1-AS		0	0	0	0	0	0
BACE2		35.5044	37.4791	53.063	0	1.40422	3.39739
BACH1		10.5554	11.7791	3.44565	2.88775	7.02108	6.79477
BACH1-IT2		0	0	0	0	0	0
BACH2		23.0299	22.4874	33.7674	8.66324	29.4885	14.722
BAD		52.7768	35.3374	20.6739	38.9846	26.6801	33.9739
BAG1		32.6256	48.1874	55.1304	57.7549	30.8928	54.3582
BAG2		2.87873	1.07083	4.13478	0	0	2.26492
BAG3		0.959578	2.14166	2.06739	2.88775	1.40422	1.13246
BAG4		6.71704	11.7791	0	2.88775	2.80843	4.52985
BAG5		28.7873	31.0541	25.4978	21.6581	21.0632	24.9142
BAG6		57.5747	51.3999	129.557	66.4182	53.3602	69.0802
BAGE		0	0	0	0	0	0
BAGE2		0	0	0	0	0	0
BAGE3		0	0	0	0	0	0
BAGE4		0	0	0	0	0	0
BAGE5		0	0	0	0	0	0
BAHCC1		15.3532	8.56665	44.7935	1.44387	2.80843	3.39739
BAHD1		23.9894	24.6291	17.9174	30.3213	29.4885	24.9142
BAIAP2		2.87873	1.07083	0	0	1.40422	2.26492
BAIAP2-AS1		5.75747	4.28332	2.75652	2.88775	4.21265	4.52985
BAIAP2L1		0	1.07083	1.37826	0	0	0
BAIAP2L2		4.79789	4.28332	0.68913	4.33162	5.61686	4.52985
BAIAP3		34.5448	32.1249	76.4935	2.88775	21.0632	5.66231
BAK1		22.0703	17.1333	17.2283	15.8826	22.4675	38.5037
BAMBI		0.959578	0	0	0	0	1.13246
BANCR		0	0	0	0	0	0
BANF1		32.6256	27.8416	19.9848	28.8775	29.4885	23.7817
BANF2		0	0	0	0	0	0
BANK1		0	2.14166	0	0	0	0
BANP		21.1107	14.9916	15.1609	17.3265	12.6379	12.4571
BAP1		33.5852	43.9041	56.5087	36.0968	49.1476	40.7686
BARD1		4.79789	6.42499	6.20217	2.88775	8.4253	10.1922
BARHL1		0	0	0	0	0	0
BARHL2		0	0	0	0	0	0
BARX1		0	0	0	0	0	0
BARX2		0	0	0	0	0	0
BASP1		56.6151	33.1958	5.51304	2.88775	4.21265	2.26492
BASP1P1		0	0	0	0	0	0
BATF		23.9894	23.5583	15.85	43.3162	47.7434	48.6959
BATF2		0	0	0	0	0	0
BATF3		0.959578	1.07083	0	0	1.40422	0
BAX		96.9174	79.2415	101.302	79.413	120.763	99.6567
BAZ1A		57.5747	94.2331	19.9848	56.3111	49.1476	98.5242
BAZ1B		16.3128	29.9833	30.3217	30.3213	21.0632	16.9869
BAZ2A		73.8875	101.729	61.3326	85.1885	120.763	97.3918
BAZ2B		26.8682	27.8416	11.0261	24.5459	8.4253	9.0597
BBC3		30.7065	24.6291	50.9956	34.653	28.0843	20.3843
BBIP1		7.67662	8.56665	10.337	0	5.61686	5.66231
BBOF1		1.91916	4.28332	0	7.21937	0	0
BBOX1		0	0	0	0	0	0
BBOX1-AS1		0	0	0	0	0	0
BBS1		4.79789	3.21249	5.51304	5.77549	2.80843	2.26492
BBS10		0.959578	1.07083	0	0	0	2.26492
BBS12		0	1.07083	0	1.44387	0	0
BBS2		7.67662	7.49582	6.8913	2.88775	9.82951	13.5895
BBS4		10.5554	12.85	19.9848	21.6581	16.8506	9.0597
BBS5		0.959578	4.28332	4.13478	0	1.40422	0
BBS7		5.75747	5.35415	1.37826	2.88775	1.40422	5.66231
BBS9		5.75747	4.28332	14.4717	12.9949	4.21265	5.66231
BBX		58.5342	68.5332	35.8348	67.8621	56.1686	71.3451
BCAM		0	0	0	0	0	0
BCAN		0	0	0	0	2.80843	0
BCAP29		16.3128	13.9208	10.337	4.33162	22.4675	21.5168
BCAP31		125.705	97.4456	68.913	90.964	81.4445	82.6698
BCAR1		1.91916	0	0	0	0	0
BCAR3		0	0	0	0	0	0
BCAR4		0	0	0	0	0	0
BCAS1		21.1107	5.35415	17.2283	0	1.40422	2.26492
BCAS2		38.3831	40.6916	22.0522	27.4336	32.297	32.8414
BCAS3		10.5554	12.85	7.58043	15.8826	14.0422	10.1922
BCAS4		27.8278	21.4166	22.7413	4.33162	8.4253	11.3246
BCAT1		3.13246	2.07083	2.68913	0	0	0
BCAT2		7.67662	17.1333	12.4043	1.44387	1.23373	5.66231
BCCIP		13.4341	17.1333	13.7826	10.1071	19.659	11.3246
BCDIN3D		7.67662	4.28332	3.44565	10.1071	2.80843	1.13246
BCDIN3D-AS1		0	0	0	0	0	0
BCHE		0	0	0	0	0	0
BCKDHA		44.1406	28.9124	37.9022	51.9794	46.3391	45.2985
BCKDHB		17.2724	10.7083	17.2283	2.88775	4.21265	9.0597
BCKDK		18.232	8.56665	14.4717	11.551	9.82951	15.8545
BCL10		8.6362	14.9916	11.7152	12.9949	4.21265	7.92724
BCL11A		1.91916	3.21249	0	0	0	2.26492
BCL11B		35.5044	32.1249	26.8761	15.8826	23.8717	24.9142
BCL2		38.3831	35.3374	13.7826	10.1071	23.8717	21.5168
BCL2A1		31.6661	11.7791	0	5.77549	5.61686	5.66231
BCL2L1		29.7469	23.5583	22.7413	28.8775	29.4885	36.2388
BCL2L10		0	0	0	0	0	0
BCL2L11		18.232	24.6291	31.7	30.3213	18.2548	10.1922
BCL2L12		16.3128	14.9916	4.13478	15.8826	9.82951	12.4571
BCL2L13		13.4341	16.0625	28.2543	4.33162	14.0422	11.3246
BCL2L14		0	0	0	0	0	0
BCL2L15		0.959578	0	0	2.88775	4.21265	1.13246
BCL2L2		4.79789	3.21249	7.58043	1.44387	15.4464	6.79477
BCL2L2-PABPN1		244.692	225.945	251.533	183.372	207.824	217.433
BCL3		82.5237	67.4623	77.1826	30.3213	46.3391	48.6959
BCL6		19.1916	32.1249	6.20217	11.551	30.8928	29.444
BCL6B		0	0	0	0	0	0
BCL7A		3.83831	4.28332	2.75652	0	0	0
BCL7B		16.3128	35.3374	43.4152	30.3213	26.6801	26.0466
BCL7C		34.5448	40.6916	48.2391	34.653	37.9138	46.431
BCL9		1.91916	2.14166	1.37826	4.33162	5.61686	0
BCL9L		70.0492	62.1082	64.0891	131.392	129.188	125.703
BCLAF1		60.4534	56.754	16.5391	37.5407	78.6361	82.6698
BCO1		0	0	0	0	0	0
BCO2		0	1.07083	11.0261	2.88775	0	1.13246
BCOR		3.83831	9.63748	7.58043	2.88775	9.82951	7.92724
BCORL1		3.83831	2.14166	4.13478	0	7.02108	3.39739
BCORP1		0	0	0.68913	0	0	0
BCR		14.3937	12.85	33.7674	44.7601	29.4885	26.0466
BCRP2		0	0	0	0	2.80843	1.13246
BCRP3		0	0	2.06739	2.88775	0	0
BCS1L		14.3937	27.8416	35.1456	8.66324	16.8506	19.2519
BCYRN1		0	0	0	0	0	0
BDH1		3.83831	10.7083	2.75652	8.66324	5.61686	6.79477
BDH2		16.3128	14.9916	15.85	8.66324	22.4675	10.1922
BDKRB1		0	0	0	0	0	0
BDKRB2		0	0	0	0	0	0
BDNF		0.959578	0	0	0	0	0
BDNF-AS		0	1.07083	0.68913	0	1.40422	0
BDP1		21.1107	35.3374	19.9848	28.8775	26.6801	35.1063
BEAN1		0	0	0	0	0	0
BEAN1-AS1		0	0	0	0	0	0
BECN1		35.5044	32.1249	26.187	34.653	29.4885	28.3116
BECN2		0	0	0	0	0	0
BEGAIN		7.67662	12.85	55.8196	0	0	0
BEND2		8.6362	7.49582	0	1.44387	0	1.13246
BEND3		1.91916	1.07083	1.37826	0	1.40422	1.13246
BEND3P3		0	0	0	0	0	0
BEND4		0	0	4.13478	0	0	0
BEND5		1.91916	1.07083	8.95869	0	0	0
BEND6		0	0	0	0	0	2.26492
BEND7		0	1.07083	0	0	0	0
BEST1		0.959578	0	0	0	0	0
BEST2		0	0	0	0	0	0
BEST3		0	0	0	0	0	0
BEST4		0.959578	0	2.06739	0	0	0
BET1		15.3532	13.9208	2.06739	2.88775	0	4.52985
BET1L		19.1916	28.9124	66.1565	24.5459	23.8717	26.0466
BEX1		0.959578	2.14166	0	2.88775	0	0
BEX2		40.3023	36.4083	68.913	14.4387	23.8717	11.3246
BEX4		68.13	68.5332	64.0891	50.5356	63.1897	58.888
BEX5		14.3937	12.85	10.337	0	1.40422	7.92724
BFAR		22.0703	41.7624	31.0109	41.8723	35.1054	36.2388
BFSP1		1.91916	0	1.37826	4.33162	5.61686	13.5895
BFSP2		1.91916	0	0	0	0	0
BGLAP		2.87873	1.07083	5.51304	1.44387	1.40422	0
BGLT3		0	0	0	0	0	0
BGN		0	0	0	0	0	0
BHLHA15		0	0	0	0	0	0
BHLHA9		0	0	0	0	0	0
BHLHB9		0	0	0	0	2.80843	0
BHLHE22		0	0	0	0	0	0
BHLHE23		0	0	0	0	0	0
BHLHE40		52.7768	66.3915	70.9804	142.943	123.571	121.173
BHLHE40-AS1		0.959578	1.07083	4.13478	0	0	3.39739
BHLHE41		1.91916	0	2.06739	0	0	0
BHMG1		0	0	0	0	0	0
BHMT		0	0	0	0	0	0
BHMT2		0	0	0	0	0	0
BICC1		0.959578	3.21249	0	0	0	1.13246
BICD1		2.87873	2.14166	8.26956	0	0	1.13246
BICD2		34.5448	23.5583	27.5652	17.3265	15.4464	30.5765
BID		63.3321	39.6207	46.8609	41.8723	61.7855	53.2257
BIK		2.87873	3.21249	6.20217	0	0	0
BIN1		74.8471	81.3831	94.4109	138.612	94.0825	74.7425
BIN2		315.701	309.47	527.874	524.126	445.137	467.707
BIN3		32.6256	22.4874	24.1196	24.5459	21.0632	11.3246
BIN3-IT1		0.959578	2.14166	2.06739	1.44387	2.80843	1.13246
BIRC2		29.7469	29.9833	4.13478	33.2091	49.1476	47.5634
BIRC3		100.756	115.65	99.9239	1.44387	7.02108	18.1194
BIRC5		0.959578	1.07083	0.68913	0	5.61686	4.52985
BIRC6		25.9086	20.3458	38.5913	24.5459	30.8928	37.3713
BIRC6-AS2		0	0	0	0	0	0
BIRC7		0	0	0	7.21937	0	0
BIRC8		0	0	0	0	0	0
BISPR		5.75747	6.42499	6.20217	15.8826	7.02108	11.3246
BIVM		45.1002	40.6916	24.1196	25.9897	18.2548	14.722
BIVM-ERCC5		63.3321	78.1707	88.2087	75.0814	89.8698	90.597
BLACAT1		0	0	0	0	0	0
BLACE		0	0	0	0	0	0
BLCAP		13.4341	12.85	35.8348	14.4387	14.0422	21.5168
BLID		0	0	0	0	0	0
BLK		0	0	0.68913	0	0	0
BLM		3.83831	5.35415	8.26956	7.21937	9.82951	7.92724
BLMH		6.71704	12.85	9.64783	5.77549	8.4253	28.3116
BLNK		0	0	0	0	0	0
BLOC1S1		86.362	89.9498	33.0783	140.056	155.868	135.895
BLOC1S1-RDH5		39.3427	31.0541	11.7152	37.5407	74.4235	70.2127
BLOC1S2		26.8682	28.9124	33.7674	17.3265	35.1054	39.6362
BLOC1S3		2.87873	2.14166	7.58043	4.33162	2.80843	7.92724
BLOC1S4		36.464	18.2041	36.5239	21.6581	26.6801	40.7686
BLOC1S5		12.4745	14.9916	17.2283	10.1071	7.02108	20.3843
BLOC1S5-TXNDC5		6.71704	13.9208	21.363	12.9949	9.82951	4.52985
BLOC1S6		50.8576	56.754	42.7261	76.5253	70.2108	58.888
BLVRA		26.8682	19.275	24.1196	21.6581	30.8928	15.8545
BLVRB		40.3023	33.1958	13.7826	36.0968	21.0632	33.9739
BLZF1		3.83831	4.28332	0.68913	1.44387	1.40422	2.26492
BMF		0.959578	1.07083	0	1.44387	1.40422	3.39739
BMI1		13.4341	11.7791	4.13478	15.8826	16.8506	3.39739
BMP1		4.79789	0	5.51304	8.66324	8.4253	4.52985
BMP10		0	0	0	0	0	0
BMP15		0	0	0	0	0	0
BMP2		8.6362	13.9208	4.13478	0	1.40422	0
BMP2K		1.91916	2.14166	0	1.44387	2.80843	3.39739
BMP3		0	0	0	0	0	0
BMP4		0	0	0	1.44387	0	0
BMP5		0	0	0	0	0	0
BMP6		4.79789	6.42499	0	0	0	1.13246
BMP7		0	0	0.68913	0	0	0
BMP7-AS1		0	0	0	0	0	0
BMP8A		0	0	0	0	0	0
BMP8B		0	1.07083	2.06739	0	0	0
BMPER		0	0	0	0	0	0
BMPR1A		0	1.07083	0.68913	0	0	5.66231
BMPR1B		0	0	0	0	0	0
BMPR1B-AS1		0	0	0	0	0	0
BMPR2		10.5554	12.85	4.82391	11.551	8.4253	22.6492
BMS1		4.79789	21.4166	27.5652	12.9949	8.4253	13.5895
BMS1P17		0	0	0	0	0	0
BMS1P18		0	0	0	0	0	0
BMS1P20		1.91916	4.28332	8.26956	12.9949	7.02108	11.3246
BMS1P21		0	0	0	0	0	0
BMS1P4		0	1.07083	3.44565	0	1.40422	1.13246
BMS1P5		1.91916	1.07083	1.37826	2.88775	2.80843	4.52985
BMS1P6		0	0	0	1.44387	0	0
BMX		1.91916	0	0.68913	0	0	0
BNC1		0	0	0	0	0	0
BNC2		2.87873	0	0	17.3265	19.659	27.1791
BNIP1		20.1511	11.7791	8.95869	12.9949	7.02108	7.92724
BNIP2		44.1406	39.6207	3.44565	31.7652	35.1054	44.166
BNIP3		5.75747	3.21249	2.06739	2.88775	2.80843	4.52985
BNIP3L		28.7873	53.5415	22.7413	27.4336	43.5307	47.5634
BNIPL		0	1.07083	0	0	0	0
BOC		0	0	0.68913	0	0	0
BOD1		12.4745	14.9916	11.7152	5.77549	9.82951	14.722
BOD1L1		81.5641	94.2331	40.6587	85.1885	88.4656	90.597
BOD1L2		0.959578	1.07083	0	0	0	0
BOK		0	1.07083	2.06739	23.102	26.6801	29.444
BOK-AS1		0	0	0	0	0	0
BOLA1		23.9894	10.7083	17.9174	21.6581	12.6379	18.1194
BOLA2		16.3128	14.9916	14.4717	11.551	15.4464	15.8545
BOLA2B		16.3128	14.9916	14.4717	11.551	15.4464	15.8545
BOLA3		16.3128	18.2041	32.3891	4.33162	16.8506	11.3246
BOLA3-AS1		4.79789	3.21249	2.06739	0	2.80843	1.13246
BOLL		0	0	0	0	0	0
BOP1		4.79789	8.56665	5.51304	0	2.80843	4.52985
BORA		3.83831	5.35415	6.20217	0	4.21265	3.39739
BORCS5		4.79789	4.28332	2.75652	10.1071	2.80843	1.13246
BORCS6		24.949	18.2041	22.0522	17.3265	19.659	23.7817
BORCS7		50.8576	56.754	17.9174	31.7652	54.7644	55.4907
BORCS7-ASMT		6.71704	8.56665	0.68913	5.77549	2.80843	6.79477
BORCS8		13.4341	17.1333	4.82391	21.6581	15.4464	16.9869
BPESC1		0	0	0	0	0	0
BPGM		4.79789	1.07083	2.75652	17.3265	12.6379	28.3116
BPHL		4.79789	6.42499	2.75652	2.88775	5.61686	3.39739
BPI		11.5149	1.07083	0	0	0	0
BPIFA1		0	0	0	0	0	0
BPIFA2		0	0	0	0	0	0
BPIFA3		0	0	0	0	0	0
BPIFA4P		0	0	0	0	0	0
BPIFB1		0	0	0	0	0	0
BPIFB2		0	0	0	0	0	0
BPIFB3		0	0	0	0	0	0
BPIFB4		0	0	0	0	0	0
BPIFB6		0	0	0	0	0	0
BPIFC		0	0	0	0	0	0
BPNT1		9.59578	14.9916	6.8913	15.8826	12.6379	15.8545
BPTF		52.7768	92.0915	23.4304	96.7395	106.72	75.875
BPY2		0	0	0	0	0	0
BPY2B		0	0	0	0	0	0
BPY2C		0	0	0	0	0	0
BRAF		2.87873	2.14166	1.37826	1.44387	1.40422	2.26492
BRAP		13.4341	12.85	10.337	8.66324	19.659	22.6492
BRAT1		36.464	27.8416	50.3065	27.4336	30.8928	49.8283
BRCA1		0.959578	3.21249	2.06739	2.88775	7.02108	2.26492
BRCA2		0	0	0	0	4.21265	4.52985
BRCAT107		0	0	0	0	0	0
BRCAT54		0	0	0	0	0	0
BRCC3		8.6362	10.7083	9.64783	8.66324	11.2337	13.5895
BRD1		25.9086	32.1249	56.5087	28.8775	36.5096	26.0466
BRD2		80.6045	96.3748	138.515	183.372	105.316	74.7425
BRD3		57.5747	77.0998	38.5913	70.7498	64.5939	67.9477
BRD4		50.8576	79.2415	64.7783	75.0814	49.1476	53.2257
BRD7		24.949	31.0541	14.4717	36.0968	16.8506	26.0466
BRD7P3		0.959578	0	0	1.44387	0	0
BRD8		15.3532	18.2041	17.9174	12.9949	25.2759	23.7817
BRD9		43.181	55.6832	53.063	30.3213	60.3813	48.6959
BRDT		0	1.07083	0	0	0	0
BRDTP1		0	0	0	0	0	0
BRE		18.232	14.9916	35.1456	25.9897	16.8506	15.8545
BREA2		1.91916	4.28332	1.37826	2.88775	0	1.13246
BRE-AS1		12.4745	8.56665	3.44565	18.7704	8.4253	7.92724
BRF1		20.1511	25.6999	35.1456	36.0968	22.4675	28.3116
BRF2		6.71704	6.42499	4.82391	1.44387	1.40422	6.79477
BRI3		94.9982	76.029	34.4565	28.8775	44.9349	48.6959
BRI3BP		0.959578	2.14166	2.75652	4.33162	2.80843	10.1922
BRICD5		4.79789	13.9208	13.7826	14.4387	8.4253	6.79477
BRINP1		0	0	0	0	0	0
BRINP2		0	0	0	0	0	0
BRINP3		0	0	0	0	0	0
BRIP1		2.87873	0	0	1.44387	2.80843	0
BRIX1		19.1916	11.7791	13.7826	11.551	16.8506	11.3246
BRK1		111.311	114.579	128.178	111.178	91.2741	107.584
BRMS1		23.0299	26.7708	28.9435	31.7652	19.659	26.0466
BRMS1L		1.91916	4.28332	0	5.77549	4.21265	5.66231
BROX		17.2724	8.56665	6.20217	27.4336	25.2759	16.9869
BRPF1		36.464	48.1874	26.187	43.3162	23.8717	36.2388
BRPF3		6.71704	10.7083	1.37826	10.1071	11.2337	21.5168
BRS3		0	0	0	0	0	0
BRSK1		3.83831	6.42499	8.26956	0	1.40422	2.26492
BRSK2		0	0	1.37826	0	1.40422	0
BRWD1		16.3128	18.2041	13.7826	5.77549	18.2548	21.5168
BRWD1-AS1		0	0	0	0	0	0
BRWD1-IT2		0	0	0	4.33162	0	0
BRWD3		14.3937	12.85	10.337	31.7652	19.659	13.5895
BSCL2		18.232	19.275	20.6739	11.551	14.0422	16.9869
BSDC1		29.7469	32.1249	24.1196	38.9846	30.8928	28.3116
BSG		71.0088	59.9665	53.063	76.5253	92.6783	107.584
BSN		0	0	0	0	0	1.13246
BSN-AS2		0	0	0	0	0	0
BSND		0	0	0	0	0	0
BSPH1		0	0	0	0	0	0
BSPRY		0	0	0	2.88775	1.40422	0
BST1		4.79789	2.14166	0	0	7.02108	0
BST2		65.2513	63.179	50.3065	116.954	98.2951	90.597
BSX		0	0	0	0	0	0
BTAF1		23.0299	21.4166	6.20217	36.0968	35.1054	32.8414
BTBD1		26.8682	33.1958	0.68913	14.4387	26.6801	40.7686
BTBD10		2.87873	2.14166	4.82391	5.77549	4.21265	6.79477
BTBD11		1.91916	0	0	1.44387	1.40422	1.13246
BTBD16		0	0	0	0	0	0
BTBD17		0	0	0	0	0	3.39739
BTBD18		0	1.07083	0	0	0	0
BTBD19		0	0	0	0	1.40422	0
BTBD2		20.1511	21.4166	55.8196	24.5459	15.4464	16.9869
BTBD3		3.83831	1.07083	2.75652	2.88775	0	1.13246
BTBD6		46.0597	37.4791	99.9239	31.7652	36.5096	43.0336
BTBD7		14.3937	24.6291	9.64783	14.4387	21.0632	21.5168
BTBD8		0	0	0	0	0	2.26492
BTBD9		8.6362	5.35415	8.26956	14.4387	9.82951	5.66231
BTC		0	0	0	0	0	0
BTD		16.3128	9.63748	11.7152	0	4.21265	12.4571
BTF3		425.093	414.412	359.726	181.928	268.205	244.612
BTF3L4		11.5149	13.9208	27.5652	1.44387	18.2548	4.52985
BTF3P11		0	0	0.68913	1.44387	0	0
BTG1		821.399	810.619	339.741	1185.42	1202.01	1271.76
BTG2		116.109	92.0915	72.3587	202.142	127.784	118.909
BTG3		21.1107	9.63748	17.2283	11.551	14.0422	5.66231
BTG4		0	0	0	0	0	0
BTK		6.71704	8.56665	1.37826	0	0	0
BTLA		0	1.07083	0	0	0	0
BTN1A1		0	0	0	0	0	0
BTN2A1		20.1511	23.5583	48.2391	63.5304	39.3181	33.9739
BTN2A2		0.959578	4.28332	11.7152	11.551	2.80843	4.52985
BTN2A3P		0	3.21249	0	0	1.40422	0
BTN3A1		30.7065	38.5499	95.1	72.1937	73.0192	89.4645
BTN3A2		116.109	117.791	161.946	300.326	247.142	274.056
BTN3A3		18.232	13.9208	23.4304	38.9846	22.4675	36.2388
BTNL10		0	0	0	0	0	0
BTNL2		0	0	0	0	0	0
BTNL3		0	0	0	0	0	0
BTNL8		0	0	0	0	0	0
BTNL9		0	0	0	0	0	0
BTRC		9.59578	5.35415	4.82391	1.44387	2.80843	6.79477
BUB1		0	0	0	0	1.40422	0
BUB1B		0.959578	0	0	0	0	0
BUB3		53.7364	51.3999	44.7935	70.7498	71.615	60.0205
BUD13		5.75747	4.28332	4.13478	1.44387	2.80843	2.26492
BUD31		91.1599	100.658	87.5196	89.5202	102.508	104.187
BVES		0	0	0	0	0	0
BVES-AS1		0	0	0	0	0	0
BYSL		5.75747	4.28332	0.68913	0	1.40422	6.79477
BZRAP1		14.3937	6.42499	13.0935	119.842	53.3602	62.2854
BZRAP1-AS1		45.1002	46.0457	56.5087	60.6427	53.3602	56.6231
BZW1		13.4341	21.4166	2.75652	20.2142	16.8506	19.2519
BZW2		11.5149	16.0625	15.1609	4.33162	9.82951	11.3246
C10orf10		0	0	0	0	0	0
C10orf105		0	0	0	0	1.40422	0
C10orf107		0	0	0	0	0	0
C10orf11		1.91916	0	0	0	1.40422	0
C10orf111		0	1.07083	0	0	2.80843	0
C10orf113		0	0	0	0	0	0
C10orf12		0.959578	1.07083	1.37826	4.33162	0	1.13246
C10orf120		0	0	0	0	0	0
C10orf126		0	0	0	0	0	0
C10orf128		72.9279	58.8957	132.313	1.44387	9.82951	6.79477
C10orf131		0	0	0	0	0	0
C10orf142		0	0	0	0	0	0
C10orf2		7.67662	6.42499	6.20217	4.33162	2.80843	4.52985
C10orf25		2.87873	1.07083	2.75652	0	0	2.26492
C10orf35		0	5.35415	0.68913	0	0	0
C10orf53		0	0	0	0	0	0
C10orf54		130.503	126.358	83.3848	105.403	101.104	113.246
C10orf55		0	0	0	0	0	0
C10orf62		0	0	0	0	0	0
C10orf67		0	0	0	0	0	0
C10orf71		0	0	0	0	0	0
C10orf71-AS1		0	0	0	0	0	0
C10orf76		14.3937	5.35415	22.7413	17.3265	14.0422	11.3246
C10orf82		0	0	0	0	0	0
C10orf88		1.91916	1.07083	0	0	1.40422	3.39739
C10orf90		0	0	0	0	0	0
C10orf91		0.959578	0	0	1.44387	0	0
C10orf95		2.87873	1.07083	0.68913	5.77549	1.40422	2.26492
C10orf99		0	0	0	0	0	0
C11orf1		6.71704	6.42499	0	2.88775	4.21265	5.66231
C11orf16		0	0	0	0	0	0
C11orf21		16.3128	11.7791	13.7826	27.4336	18.2548	20.3843
C11orf24		5.75747	3.21249	7.58043	5.77549	8.4253	5.66231
C11orf31		160.249	140.279	182.62	105.403	110.933	141.558
C11orf40		0	0	0	0	0	0
C11orf42		0	0	0	0	0	0
C11orf44		0	0	0	0	0	0
C11orf45		0	0	0	0	0	0
C11orf49		13.4341	19.275	10.337	11.551	5.61686	5.66231
C11orf52		0	0	0	0	0	0
C11orf53		0	0	0	0	0	0
C11orf54		8.6362	9.63748	19.2957	4.33162	16.8506	7.92724
C11orf57		16.3128	10.7083	2.75652	7.21937	18.2548	10.1922
C11orf58		89.2407	78.1707	30.3217	56.3111	61.7855	86.0671
C11orf63		0.959578	0	0	0	1.40422	0
C11orf65		0	0	0	0	0	1.13246
C11orf68		34.5448	25.6999	15.1609	34.653	22.4675	20.3843
C11orf70		0	0	0	0	0	0
C11orf71		7.67662	4.28332	3.44565	2.88775	7.02108	9.0597
C11orf72		0	0	0	0	0	0
C11orf73		21.1107	26.7708	23.4304	18.7704	23.8717	27.1791
C11orf74		3.83831	0	2.06739	0	1.40422	1.13246
C11orf80		15.3532	9.63748	11.0261	12.9949	14.0422	12.4571
C11orf84		11.5149	4.28332	10.337	8.66324	22.4675	5.66231
C11orf85		0	0	0	0	0	0
C11orf86		0	0	0	0	0	0
C11orf87		0	0	0	0	0	0
C11orf88		0	0	0	0	0	0
C11orf91		0	0	0	0	0	0
C11orf94		3.83831	0	0	0	0	0
C11orf95		4.79789	5.35415	3.44565	1.44387	7.02108	3.39739
C11orf96		0	3.21249	1.37826	5.77549	2.80843	0
C11orf97		0	0	0	0	0	0
[truncated: 24,431 more rows]
