# Supplementary material for: Dichotomous metabolic networks govern human ILC2 proliferation and function
Source: Nat Immunol. 2021 Oct 22;22(11):1367–74. doi: 10.1038/s41590-021-01043-8 (PMC8553616; doi:10.1038/s41590-021-01043-8)
Supplement: Supplementary file 6 — Source data for the presented plots. [file 41590_2021_1043_MOESM6_ESM.xls]

## Sheet: Fig. 1b
	HD	PT
	0.041	0.013
	0.036	0.017
	0.029	0.009
	0.04	0.009
	0.048	0.006
	0.028	0.02
	0.038	0.00496
	0.034

## Sheet: Fig. 1c
	HD	PT
	2811	1566
	1794	1521
	2461	1143
	2114	1566
	2110	2260
	2364	1234
	1982	1201
	2219

## Sheet: Fig. 1d
	TMRM			Mitotracker			Ratio
	HD	PT		HD	PT		HD	PT
	22646	5860		3701	1481		6.11889	3.11276
	19601	1729		3743	1721		5.23671	1.00465
	9653	4610		4951	2900		2.94971	2.02069
	12872	7263		3527	2639		3.64956	2.75218
	17351			4717			3.6784

## Sheet: Fig. 1f
			ILC2					NKDim
			DMSO	OLIGO	RO	TTFA	AA	DMSO	OLIGO	RO	TTFA	AA
			67.1	70.9	42.7	64.4	38.5	2.84	1.4	0.06	1.5	1.1
			60.6	66.7	50.5	66.2	29.2	2.1	2.21	0.74	1.88	0.38
			55.1	58.7	40.7	58.4	43.5	1.1	1.6	0.53	1.94	0.33
			91	56.2	66.7	52.6	45.5	3.07	4.77	1.1	2.6	2.04
			69.6	76.5	43	58.7	60	4.96	3.3	1.2	2.24	0.99

## Sheet: Fig. 1g
			ILC2					NKDim
			DMSO	OLIGO	RO	TTFA	AA	DMSO	OLIGO	RO	TTFA	AA
			10.8352	9.15501	3.75872	8.3399	3.67435	1.54315	0.768421	0.615616	0.968153	0.633721
			6.43764	8.63475	3.58968	6.85372	3.3711	1.83763	1.75449	0.783516	0.732124	0.55
			6.92675	6.23059	2.2597	5.66857	4.75216	1.61628	1.08904	0.451957	1.57576	0.5375
			8.55602	4.24643	3.48961	5.08356	4.51942	0.76569	0.802171	0.676	1.10649	0.458916
			8.9442	10.1437	3.66923	7.66667	4.80523	1.02987	1.43793	0.853846	1.23876	1.09406

## Sheet: Fig. 1h
		ILC2					NKDim
		DMSO	OLIGO	RO	TTFA	AA	DMSO	OLIGO	RO	TTFA	AA
		469	470	201	390	200	720	470	474	579	701
		587	329	300	406	303	451	446	890	582	610
		731	712	141	602	286	500	827	693	387	441
		734	513	324	269	363	780.3	767	513.6	621.9	490.4
		404	834	213	687	300	621.4	695	905.5	733.1	803.8
