# Supplementary material for: Dichotomous metabolic networks govern human ILC2 proliferation and function
Source: Nat Immunol. 2021 Oct 22;22(11):1367–74. doi: 10.1038/s41590-021-01043-8 (PMC8553616; doi:10.1038/s41590-021-01043-8)
Supplement: Supplementary file 7 — Source data for the presented plots. [file 41590_2021_1043_MOESM7_ESM.xls]

## Sheet: Fig. 2c
		GLUT1			ASCT2			CD98			CD36
		ILC2	Ctrl		ILC2	Ctrl		ILC2	Ctrl		ILC2	Ctrl
		146	90		2280	156		2735	152		24.7	15.5
		157	67		3360	217		4387	124		65.6	17
		111	108		3000	157		2937	124		75	23.6

## Sheet: Fig. 2f
			ILC2
			DMSO	BCATi	BPTES	nor-NOHA	2-DG
			70	45.9	59.2	50.5	59.4
			59.5	38.8	71.4	43.6	56.5
			59.6	46.9	51.8	43.6	52.4
			91	58.8	68.2	67.3	82.5
			69.6	52.7	91.5	60	85.4
			76.5	50.3	67.4	57.7	63

## Sheet: Fig. 2g
			ILC2
			DMSO	BCATi	BPTES	nor-NOHA	2-DG
			10.8352	4.93029	9.12422	6.65829	8.95775
			8.43764	3.99534	9.30673	5.01496	8.39481
			7.92675	4.31939	6.62821	5.74928	11.2123
			8.55602	5.84777	9.60429	7.35231	8.74651
			8.9442	4.58292	10.8071	4.95749	8.45652
			10.1437	6.87818	6.67696	9.35046	7.62249
