# Supplementary material for: Dichotomous metabolic networks govern human ILC2 proliferation and function
Source: Nat Immunol. 2021 Oct 22;22(11):1367–74. doi: 10.1038/s41590-021-01043-8 (PMC8553616; doi:10.1038/s41590-021-01043-8)
Supplement: Supplementary file 8 — Source data for the presented plots. [file 41590_2021_1043_MOESM8_ESM.xls]

## Sheet: Fig. 3a
		IL-2-7	IL-2-7-33
		7	11
		7	10
		4.4	9.4
		7	10.4
		6	9
		6.5	16

## Sheet: Fig. 3b
		Ratio
		IL-2-7-33	IL-2-7
		5.16996	0.856271
		4.81636	1.28856
		3.34918	0.49817
		1.89209	1.26414
		2.40019	0.593909

## Sheet: Fig. 3c
			Time (minutes)	IL2/7				IL2/7/33
			1.34836	11.4274	10.1527	11.2094	9.44812	35.6031	29.7915	23.3683	23.8254
			8.40607	9.1686	10.1953	8.50886	5.30069	31.0654	26.4005	21.1898	29.0089
			15.4716	9.54227	9.4281	9.86037	6.71182	31.1584	24.6279	21.1662	27.4757
			22.1396	7.57726	11.3199	9.91611	5.5133	31.9248	24.8472	21.1223	26.4723
			28.8114	5.56539	9.65641	9.62788	5.25942	31.5486	25.8417	21.1239	25.3996
			35.4368	6.37392	9.92204	10.6869	6.09433	33.0344	25.1487	21.496	26.1053
			42.7729	6.41899	10.9515	10.7195	6.29144	33.3807	24.4263	21.4938	26.5566
			49.9625	5.85757	10.5369	10.8826	6.04731	33.8419	24.3175	21.6009	26.6956
			57.1889	5.80656	10.4922	9.84327	7.44605	33.6681	26.2897	22.0434	26.4786
			64.4731	0.128975	0.395624	0.596302	0.199146	9.41204	3.33048	7.20532	3.13654
			71.7292	0.021482	1.10082	-0.227396	-0.925365	8.19486	4.0029	6.35313	2.08115
			78.9892	-0.24761	1.74473	1.05573	-1.24917	10.3298	3.52802	9.16754	2.72798
			86.3339	23.3082	29.3626	20.3374	21.02	73.4373	62.0187	49.5611	72.2932
			93.5531	21.7881	27.3963	19.8598	20.112	74.8927	64.6873	47.6516	71.4217
			100.825	22.5622	28.7885	21.2455	21.2654	75.8733	65.5909	48.7514	70.906
			108.177	-0.812786	1.56512	2.85892	2.5358	5.34821	1.30713	3.46427	4.50861
			115.466	-0.945161	0.781636	3.2647	2.27306	5.42484	0.570155	3.57805	4.5148
			122.748	-0.842121	1.76195	2.78212	2.10665	5.21603	0.120497	3.58449	4.07185

## Sheet: Fig. 3d
			IL-2-7	IL2-7-33
			7.71868	29.6465
			15.9861	21.2051
			16.7885	37.9855
			23.7972	40.0315
			22.9506	34.8593

## Sheet: Fig. 3e
		Cell #
		IL-2-7-33		IL-2-7
		3% O2	20% O2	3% O2	20% O2
		341	4103	23	1409
		1323	16259	303	8718
		3708	6694	393	5749
		4222	12404	590	4726
		GATA-3
		IL-2-7-33		IL-2-7
		3% O2	20% O2	3% O2	20% O2
		2126	5169	796	2595
		2914	5121	451	4610
		4698	5354	474	4544
		4371	5146	954	4358

## Sheet: Fig. 3g
		ST2 %
		IL-2-7-33		IL-2-7
		2.57	33.4	3.07	11.14
		3.89	45.6	3.05	22.7
		20.5	57.3	1.12	29.6
		13.2	43.3	4.12	19
		ST2 gMFI
		IL-2-7-33		IL-2-7
		46.1	322	48.2	318.4
		75.8	438	19.9	175
		126	723	41.6	183
		151	394	47.2	428.9

## Sheet: Fig. 3h
		IL-2-7			IL-2-7-33
		DMSO	RO	AA	DMSO	RO	AA
		834	554	502	991	615	720
		677	447	387	1268	879	585
		741	473	553	1489	638	762

## Sheet: Fig. 3i
			IL-2-7-33			IL-2-7
			AA	DMSO	RO	DMSO	RO	AA
			8.75322	7.83113	9.6965	7.041	4.41628	4.55401
			8.39721	12.831	5.19558	6.83534	6.21897	6.06467
			7.41913	10.1802	6.54574	5.33967	3.01558	4.23159
			3.91437	12.5886	9.29814	6.09903	3.31809	5.34162
			7.101	10.3371	4.95833	7.50526	5.04155	6.3395
			6.99238	18.9856	6.46321	9.96285	6.79087	4.76149

## Sheet: Fig. 3j
		Time (minutes)	IL-2-7				IL2-7-33
		1.34836	8.66358	7.49543	9.36918	5.80065	38.8922	27.3835	23.7246	42.6774
		8.40607	5.63689	7.54335	8.14008	5.49541	30.6198	27.0982	21.4049	38.5334
		15.4716	5.43476	6.34164	7.19559	5.06368	29.0581	26.7637	21.4	39.4213
		22.1396	5.79793	6.00487	7.08454	4.81791	35.6425	25.7569	21.1265	40.4485
		28.8114	5.79154	5.48002	6.83272	5.30633	36.3863	23.6537	21.9443	39.645
		35.4368	5.44315	5.7516	6.23151	4.80123	36.691	25.4913	21.9348	40.1199
		42.7729	5.24935	7.2701	5.44551	3.93963	35.9985	28.9339	21.5976	40.5378
		49.9625	5.86761	5.82372	7.03761	4.37782	38.4403	30.1416	23.4315	41.8496
		57.1889	6.17137	7.29802	6.49305	4.07293	39.0103	30.1269	23.1202	42.505
		64.4731	13.3873	16.9777	13.5469	11.124	62.9753	48.4595	37.965	64.7768
		71.7292	13.8827	17.5176	14.0621	11.5575	68.0171	63.5248	41.71	70.0244
		78.9892	14.4171	18.151	14.8092	12.231	70.1634	64.7099	43.7143	70.192
		86.3339	15.9212	18.5937	17.7743	14.2633	69.1085	65.8613	44.365	69.2179
		93.5531	17.0527	20.9809	17.8795	14.89	73.242	67.7216	46.8956	71.7475
		100.825	17.6223	21.593	18.689	15.2054	72.937	68.0376	47.4837	72.5266
		108.177	16.3645	20.6122	18.2295	15.3297	68.7989	58.6472	45.3499	72.4411
		115.466	17.5984	20.0186	17.9676	14.9367	67.8947	58.1029	44.6356	72.0441
		122.748	17.647	20.0716	17.6482	14.1576	68.0919	58.0302	43.9948	71.7249
			Max glyco
			IL-2-7	IL2-7-33
			17.0527	73.242
			17.8795	56.8956
			36.8757	61.8364
			30.9809	89.2668
			57.7359	89.1475
