# Supplementary material for: Dichotomous metabolic networks govern human ILC2 proliferation and function
Source: Nat Immunol. 2021 Oct 22;22(11):1367–74. doi: 10.1038/s41590-021-01043-8 (PMC8553616; doi:10.1038/s41590-021-01043-8)
Supplement: Supplementary file 9 — Source data for the presented plots. [file 41590_2021_1043_MOESM9_ESM.xls]

## Sheet: Fig. 4b
		GLUT-1			ASCT2			CD98
		IL-2-7	IL-2-7-33		IL-2-7	IL-2-7-33		IL-2-7	IL-2-7-33
		19.08	35.78		3.91	7.31		11.21	12.19
		15.85	48.52		3.57	5.16		6.12	6.39
		5.4	60.08		3.17	7.88		8.74	10.86

## Sheet: Fig. 4c
	BPTES	DMSO	2DG	BCAT	BPTES	DMSO	2DG	BCAT	nor-NOHA	nor-NOHA
	12.6179	16.5197	11.2943	24.8345	9.43662	15.1502	14.2998	12.0569	14.3018	19.7124
	6.05663	13.1105	13.0272	18.2217	6.52885	11.2281	8.70523	8.88776	30.8325	6.38206
	7.4982	19.5963	20.2025	15.5515	7.87204	11.9577	9.36639	2.51866	27.0515	17.1354
	10.7219	21.5556	33.4795	11.5796	14.7355	20.4154	24.6453	7.92531	15.5374	18.6987
	7.62956	28.8038	21.2978	10.2403	9.64361	11.4148	18.9934	6.35601	23.4525	12.9874
	8.62498	17.8202	18.0487	7.69718	4.60989	20.5661	20.363	2.75654	17.4757	9.02474

## Sheet: Fig. 4d
		IL-2-7		DMSO						RO						AA						BPTES						nor-NOHA						2DG						BCATi
			0	2857	5325	6425	2191	3752	4225	2857	5325	6425	2191	3752	4225	2857	5325	6425	2191	3752	4225	2857	5325	6425	2191	3752	4225	2857	5325	6425	2191	3752	4225	2857	5325	6425	2191	3752	4225	2857	5325	6425	2191	3752	4225
			3	17600	24600	22000	16000	16500	20400	3400	4400	5000	2000	4000	4000	3400	4400	6000	4000	4200	3000	12000	10000	12000	16000	14000	14279	17600	22000	13200	12000	12000	17000	17600	22000	17600	16000	16000	15000	8800	13200	8800	8000	8000	14000
			6	20000	48000	32000	30000	25000	35000	4000	4000	4000	3000	4000	4000	4000	4000	4000	4000	3500	2000	15000	18000	18000	28000	20000	27000	12000	20000	24000	20000	18000	25000	18000	40000	28000	32000	30000	24000	7800	12000	12000	10000	8000	16000
				DMSO	RO	AA	BPTES	nor-NOHA	2DG	BCATi
				20000	4000	4000	15000	42000	18000	7800
				48000	4000	4000	18000	20000	40000	12000
				32000	4000	4000	18000	24000	28000	12000
				30000	3000	4000	28000	30000	32000	10000
				25000	4000	3500	20000	21000	30000	8000
				35000	4000	2000	27000	28000	24000	16000

## Sheet: Fig. 4e
		IL-2-7-33		DMSO						RO						AA						BPTES						nor-NOHA						2DG						BCATi
			0	10000	10000	10000	10000	10000	10000	10000	10000	10000	10000	10000	10000	10000	10000	10000	10000	10000	10000	10000	10000	10000	10000	10000	10000	10000	10000	10000	10000	10000	10000	10000	10000	10000	10000	10000	10000	10000	10000	10000	10000	10000	10000
			3	42000	46000	34000	38000	34000	40000	6000	6000	6000	6000	6000	6000	6000	6000	6000	6000	6000	6000	30000	34000	30000	32000	25000	26000	38000	36000	40000	38000	34000	42000	32000	26000	22000	28000	26000	30000	42000	34000	40000	40000	38000	36000
			6	90000	110000	129000	88000	120000	140000	8000	8000	8000	8000	8000	8000	8000	8000	8000	8000	8000	8000	100000	93000	80000	70000	60000	76000	130000	90000	110000	99000	120000	110000	60000	50000	70000	90000	100000	60000	81000	108000	112000	100000	120000	70000
				DMSO	RO	AA	BPTES	nor-NOHA	2DG	BCATi
				90000	8000	8000	100000	130000	60000	81000
				110000	8000	8000	93000	90000	50000	108000
				129000	8000	8000	80000	110000	70000	112000
				88000	8000	8000	70000	99000	85000	100000
				120000	8000	8000	60000	120000	110000	120000
				140000	8000	8000	76000	110000	60000	70000

## Sheet: Fig. 4f
			AA	BCAT	BPTES	DMSO	RO	norNOHA	2DG
			238	264	217	366	251	295	222
			253	382	349	376	222	442	113
			261	271	338	506	100	365	209
			152	551	542	576	106	539	278

## Sheet: Fig. 4g
					+ GLUC (high)	+ GLUC (low)	- GLUC	CTRL
					498	424	322	715
					529	399	226	623
					531	471	185	606
					522	392	297	567
