# Supplementary material for: Dichotomous metabolic networks govern human ILC2 proliferation and function
Source: Nat Immunol. 2021 Oct 22;22(11):1367–74. doi: 10.1038/s41590-021-01043-8 (PMC8553616; doi:10.1038/s41590-021-01043-8)
Supplement: Supplementary file 10 — Source data for the presented plots. [file 41590_2021_1043_MOESM10_ESM.xls]

## Sheet: Extended Data Fig. 1b
		NKDim	ILC2
		2.47	0.0225
		6.49	0.021
		5.1	0.0161
		5.54	0.02655
		3.31	0.013224
		3.7	0.01521
		3.99	0.01875
		8	0.02989

## Sheet: Extended Data Fig. 1e
		TMRM			MitoTracker
		ILC2	NKDim		ILC2	NKDim
		119.35	56.1931		29.1553	14.5351
		116.574	76.6109		28.7414	14.0867
		119.545	47.2404		26.2658	20.7687
		77.7528	55.69		19.8925	23.7147
		99.4655	70.4187		26.3736	13.2687
		137.948	69.6058		19.1011	15.3292
		100.91	53.9674		25.3333	15.2179
			83.3597			14.1189
			91.1631			18.029
			50.3647			14.0973

## Sheet: Extended Data Fig. 1f
		ATP				ADP		ratio
		ILC2	NKDim		ILC2	NKDim		ILC2	NKDim
		21554	12697.5		21745.5	26292		0.991194	0.48294
		23986	12732.8		29968	27641.2		0.800387	0.460643
		27770	10871.4		25856.8	27694.5		1.07399	0.392549
