# Supplementary material for: Dichotomous metabolic networks govern human ILC2 proliferation and function
Source: Nat Immunol. 2021 Oct 22;22(11):1367–74. doi: 10.1038/s41590-021-01043-8 (PMC8553616; doi:10.1038/s41590-021-01043-8)
Supplement: Supplementary file 12 — Source data for the presented plots. [file 41590_2021_1043_MOESM12_ESM.xls]

## Sheet: Extended Data Figure 2a
		TMRM							Mitotracker
		Naïve CD4	EM CD4	CM CD4	ILC2	NKBr	NKDim		Naïve CD4	EM CD4	CM CD4	ILC2	NKBr	NKDim
		7347	16080	19749	15820	3974	5673		2309	8133	8239	4877	2534	2829
		8031	26746	18954	10857	2786	6238		1873	7232	7256	4275	1330	1015
		5116	24351	28750	12829	2024	4515		1500	7329	6274	2536	1848	2129
		8103	32313	23530	19150	2305	4292		2003	8735	8936	3385	1052	2020

## Sheet: Extended Data Fig. 2b
		ILC2 of CD127+
		BLOOD	TONSIL
		52.8	13
		46.1	11.2
		52.5	8.83

## Sheet: Extended Data Fig. 2c
		GATA-3 MFI
		BLOOD	TONSIL
		6060	5143
		6400	5982
		8705	6498

## Sheet: Extended Data Fig. 2d
			CRTh2 MFI
			BLOOD	TONSIL
			494	420
			542	308
			771	504

## Sheet: Extended Data Fig. 2f
			Mitotracker			TMRM
			BLOOD	TONSIL		BLOOD	TONSIL
			2948	2431		8349	6864
			2100	2000		4578	4578
			1860	2325		3369	3369
