# Supplementary material for: Dichotomous metabolic networks govern human ILC2 proliferation and function
Source: Nat Immunol. 2021 Oct 22;22(11):1367–74. doi: 10.1038/s41590-021-01043-8 (PMC8553616; doi:10.1038/s41590-021-01043-8)
Supplement: Supplementary file 13 — Source data for the presented plots. [file 41590_2021_1043_MOESM13_ESM.xls]

## Sheet: Extended Data Fig. 3a
		% live CD45			% total ILC in live CD45
		HD	PT		HD	PT
		45	58.3		0.23	0.13
		84.6	83.2		0.12	0.049
		87.2	84.9		0.22	0.062
		90.2	75.6		0.14	0.021
		88	88.5		0.12	0.032
		71.8	82.5		0.142	0.087
		77.7	88.5		0.071	0.017

## Sheet: Extended Data Fig. 3b
		% CD4			% CD8
		HD	PT		HD	PT
		46.9	23.9		15.1	21.6
		36.1	31.4		30.5	29.7
		30.8	27.2		31	29.1
		35.6	24.1		21.2	32.2
		36	35.5		26.6	29.2
		21.2	48.5		27.8	25.5
		62.9	39.1		32.9	36.9
		58.8			30.8

## Sheet: Extended Data Fig. 3c
		% Annexin V
		HD	PT
		14.3	14.4
		16.7	20
		12.2	21.7
		10.6	18
		9.09

## Sheet: Extended Data Fig. 3e
			TMRM
			ILC2					NKDim
			DMSO	OLIGO	RO	TTFA	AA	DMSO	OLIGO	RO	TTFA	AA
			4870	5030	2586	3386	1622	304	140	205	152	109
			3039	4870	1868	1449	1190	379	293	176	244	203
			3479	3648	1514	1984	1649	417	318	127	260	165
			TMRM
			ILC2					NKDim
			DMSO	OLIGO	RO	TTFA	AA	DMSO	OLIGO	RO	TTFA	AA
			352	529	688	406	347	197	380	333	157	172
			441	564	407	376	353	186	167	364	386	140
			587	425	670	350	347	258	292	281	165	176
