# Supplementary material for: Dichotomous metabolic networks govern human ILC2 proliferation and function
Source: Nat Immunol. 2021 Oct 22;22(11):1367–74. doi: 10.1038/s41590-021-01043-8 (PMC8553616; doi:10.1038/s41590-021-01043-8)
Supplement: Supplementary file 14 — Source data for the presented plots. [file 41590_2021_1043_MOESM14_ESM.xls]

## Sheet: Extended Data Fig. 4b
		GLUT1			ASCT2			CD98			CD36
		ILC2 B	ILC2 T		ILC2 B	ILC2 T		ILC2 B	ILC2 T		ILC2 B	ILC2 T
		35	18		2280	2346		2735	2575		24.7	50
		49	15		3360	2177		4387	2640		65.6	95.6
		10	6		3000	1900		2937	1986		75	115

## Sheet: Extended Data Fig. 4c
		DMSO	BCATi	BPTES	nor-NOHA	2-DG
		469	482	570	606	483
		587	454	393	361	515
		731	694	758	818	784
		734	580	717	496	671
		404	430	454	600	567
		687	563	681	558	562

## Sheet: Extended Data Fig. 4d
		TMRM
		DMSO	BCATi	BPTES	nor-NOHA	2-DG
		5070	2085	4407	2748	3180
		3539	1514	5047	1811	3232
		4179	2072	2166	1995	4372
		Mitotracker
		DMSO	BCATi	BPTES	nor-NOHA	2-DG
		352	373	483	398	355
		441	429	639	401	385
		587	526	468	347	358
