# Supplementary material for: Dichotomous metabolic networks govern human ILC2 proliferation and function
Source: Nat Immunol. 2021 Oct 22;22(11):1367–74. doi: 10.1038/s41590-021-01043-8 (PMC8553616; doi:10.1038/s41590-021-01043-8)
Supplement: Supplementary file 15 — Source data for the presented plots. [file 41590_2021_1043_MOESM15_ESM.xls]

## Sheet: Extended Data Fig. 6c
		%ST2+ cells
		d3	d5	d8
		6.71	31.4	68.8
		14.9	56.6	93.7
		19.8	40	85.8
		38.07	61.14	94.4
		3.05	42.7	95.6
		12	39.6	87.3
		24.12	69	73.3

## Sheet: Extended Data Fig. 6d
		IL-2-7-33	IL-2-33	IL-2	IL-7-33	IL-7	IL-33	IL2-7
		5013	1310	1404	1444	2488	1452	3568
		6790	1878	3072	2034	3105	1081	2919
		7738	3675	2460	4161	4889	2105	4850

## Sheet: Extended Data Fig. 6e
		TMRM
		IL-7	IL-2	IL-2-33	IL-2-7	IL-2-7-33	IL-33	IL-7-33
		476	552	581	3496	3718	188	1208
		324	349	934	2760	3570	231	660
		733	651	742	1979	2769	110	752
		Mitotracker
		IL-7	IL-2	IL-2-33	IL-2-7	IL-2-7-33	IL-33	IL-7-33
		950	1052	1760	2221	3480	793	1046
		1170	632	670	1990	2116	977	2037
		1024	1038	920	1357	1209	854	1287
		Ratio
		IL-7	IL-2	IL-2-33	IL-2-7	IL-2-7-33	IL-33	IL-7-33
		0.501053	0.524715	0.330114	1.57407	1.06839	0.237074	1.15488
		0.276923	0.552215	1.09403	1.38693	1.68715	0.236438	0.324006
		0.71582	0.627168	0.806522	1.45836	2.29032	0.128806	0.584305

## Sheet: Extended Data Fig. 6f
		% IL-13				MFI IL-13
		IL-2-7	IL-2-7-33			IL-2-7	IL-2-7-33
		10.4	44.1			143	620
		5.09	30.8			109	613
		9.43	30.4			117	806
		3.54	28.4			94	789

## Sheet: Extended Data Fig. 6g
			TMRM			Mitotracker
			IL-2/7/33	IL-2/7		IL-2/7/33	IL-2/7
			5232	2246		1012	2623
			6714	2849		1394	2211
			3805	953		1136.1	1913
			3370	2369		1781.1	1874
			2883	1170		2059	1970

## Sheet: Extended Data Fig. 6h
		MAX OCR			BASAL OCR
		IL-2-7	IL2-7-33		IL-2-7	IL2-7-33
		15.4138	80.4267		7.69512	50.7802
		21.2455	50.5611		5.25942	22.3559
		33.0972	76.8072		17.8087	38.8216
		29.3626	75.8733		5.56539	25.8417
		33.2025	111.187		11.2518	36.3276
