# Supplementary material for: Dichotomous metabolic networks govern human ILC2 proliferation and function
Source: Nat Immunol. 2021 Oct 22;22(11):1367–74. doi: 10.1038/s41590-021-01043-8 (PMC8553616; doi:10.1038/s41590-021-01043-8)
Supplement: Supplementary file 16 — Source data for the presented plots. [file 41590_2021_1043_MOESM16_ESM.xls]

## Sheet: Extended Data Fig. 7a
		IL-2-7 20% O2			IL-2-7-33 20% O2			IL-2-7 3% O2			IL-2-7-33 3% O2
	CD161	3280	2907	3658	794	931	1213	3280	3847	5804	427	358	434
	GATA3	8228	6719	7299	8128	7190	9061	5281	4812	3364	4265	5309	6538
	ICOS	109	68.9	131	101	425	300	91.4	81.6	60.3	170	330	315
	KLRG1	272	289	269	330	334	325	244	277	211	243	215	220
	ST2	2040	1990	1230	1233	3120	2040	61.3	119	153	46.2	63.9	21.6
	CD45	11197	10878	11479	12618	12605	13679	9703	10374	8962	9882	10860	10199
	CD25	470	1084	571	29478	32299	14546	3598	2403	2457	29442	28554	39792
	CD127	136	149	165	121	141	149	215	219	325	140	88	78.7
	CD7	3528	4514	1797	2006	1628	1475	1917	4080	2350	745	892	372
	TSLPR	213	174	238	745	501	987	217	198	196	451	378	583

## Sheet: Extended Data Fig. 7b
		IL-2-7 20% O2	IL-2-7-33 20% O2	IL-2-7 3% O2	IL-2-7-33 3% O2
		952	1004	941	1719
		921	1194	905	1708
		1086	930	750	1938

## Sheet: Extended Data Fig. 7c
			ST2					GATA-3
			20% O2	20% O2	3% O2	3% O2		20% O2	20% O2	3% O2	3% O2
			14.8715	10.5428	15.8103	13.1514		12.9192	12.1671	13.102	13.4497
			8.60329	11.0997	17.7398	14.2168		12.9647	11.6981	13.7075	15.2447
			10.5177	11.1796	17.6682	18.8032		13.5321	12.1124	13.0022	14.577
			10.9773	11.2579	16.6158	15.1506		11.9445	12.0574	13.9527	15.1405
			9.85706	11.1462	17.8536	16.0899		12.639	12.3147	14.7371	15.0907
			8.61306	11.8147	15.9597	12.9731		12.886	12.6424	14.5124	15.7096
			13.2928	15.6773	17.8345	17.5958		12.6258	14.8249	14.163	13.2757
			13.0655	15.2442	16.3072	15.2174		12.9614	14.674	14.3688	13.5646
			13.1251	13.8336	10.397	15.1		12.6454	14.6631	14.5397	12.6195
			12.5437	14.3048	17.6349	14.1469		13.2499	12.8665	14.1901	14.4033
			11.2799	13.1701	19.7009	17.0396		13.2895	14.9277	14.3419	14.2594
			14.7707	14.4937	17.5582	19.7674		13.8085	15.0616	13.7188	14.7126
			14.3945	9.80372	14.4739	12.9145		14.4303	14.8272	15.5048	13.9797
			13.5214	9.09829	14.9037	14.5599		14.961	12.7062	14.6713	16.0317
				11.1643	19.193	13.3408			12.0177	14.7925	14.1542
			PKM
			naive	20% O2	20% O2	3% O2	3% O2
			15.5465	10.0198	10.8928	7.7738	6.54694
			15.2796	9.76767	9.23382	8.81977	8.96968
			15.1795	10.6516	9.50781	7.61821	7.32535
			15.7173	10.1627	10.105	8.99448	8.41508
			16.3091	9.4027	9.13432	7.5132	7.55062
			15.9128	12.5309	9.11354	8.94209	8.20415
				10.0137	9.89448	8.77513	7.35755
				10.0188	10.4372	7.97979	6.45314
				10.7225	9.36252	8.42791	7.11766
				13.8457	9.39747	7.52285	8.89047
				11.7504	9.27773	8.71685	6.24705
				9.34496	8.74955	7.52815	7.96603
				10.7391	10.6644	8.96269	8.61712
				10.7017	9.25253	8.20089	6.07506
					10.6039	7.97767	6.16225

## Sheet: Extended Data Fig. 7d
			DMSO	RO	AA	DMSO	RO	AA
			0.39	8.47	5.29	7.25	22.1	25.9
			4.3	13.5	6.43	9.2	31.7	28.6
			3.12	9.84	8.1	9.7	35.5	41.5

## Sheet: Extended Data Fig. 7e
			Mitotracker
			AA	DMSO	RO	DMSO	RO	AA
			932	1362	771	1561	1278	1009
			788	988	859	1330	854	835
			878	949	962	1893	963	1222
			873.704	1143.33	777.037	1570.74	1080.74	822.222
			740.741	1011.11	840	1414.07	948.519	700.37
			680.741	770.741	786.296	965.185	880.741	1096.3
			TMRM
			AA	DMSO	RO	DMSO	RO	AA
			8158	10666	7476	10991	5644	4595
			6617	12677	4463	9091	5311	5064
			6514	9661	6297	10108	2904	5171
			3420	14393	7225	9580	3586	4392
			5260	10452	4165	10613	4782	4440
			4760	14633	5082	9616	5981	5220
