# Supplementary material for: Dichotomous metabolic networks govern human ILC2 proliferation and function
Source: Nat Immunol. 2021 Oct 22;22(11):1367–74. doi: 10.1038/s41590-021-01043-8 (PMC8553616; doi:10.1038/s41590-021-01043-8)
Supplement: Supplementary file 17 — Source data for the presented plots. [file 41590_2021_1043_MOESM17_ESM.xls]

## Sheet: Extended Data Fig. 8a
		BPTES	DMSO	2DG	BCAT	BPTES	DMSO	2DG	BCAT	nor-NOHA	nor-NOHA
		17930	17610	9250	16280	10050	13620	11640	7210	11327	10349
		8770	15300	10070	15780	7580	10880	9480	8710	18962	10390
		10400	18930	17960	10770	5660	8490	6800	2700	31246	10382
		9896.3	26707.4	30533.3	19970	9637.04	13433.3	19814.8	5730	20095	13560
		8140.74	30100	25770.4	22360	9200	12111.1	19848.1	6820	15012	13410
		10651.9	24288.9	19492.6	20930	4540.74	17707.4	15292.6	2740	19042	8510

## Sheet: Extended Data Fig. 8b
	BPTES	DMSO	2DG	BCAT	BPTES	DMSO	2DG	BCAT	nor-NOHA	nor-NOHA
	1421	1066	819	1299	1065	899	814	598	792	525
	1448	1167	773	866	1161	969	1089	980	615	1628
	1387	966	889	1940	719	710	726	1072	466	1455
	923	1239	912	861	654	658	804	723	1293.33	725.185
	1067	1045	1210	1207	954	1061	1045	1073	1115.93	1678.89
	1235	1363	1080	1420	985	861	751	994	1089.63	942.963

## Sheet: Extended Data Fig. 8c
		Cell number
		IL-2-7					IL-2-7-33
		DMSO	BCAT	BPTES	2DG	nor-NOHA	BCAT	BPTES	2DG	nor-NOHA	DMSO
		834	670	603	667	658	977	799	714	1069	921
		577	445	545	490	798	1083	1278	1160	1137	1268
		741	603	725	662	842	884	1193	955	1150	1089
		% Live AnnexinV+
		IL-2-7					IL-2-7-33
		DMSO	BCAT	BPTES	2DG	nor-NOHA	BCAT	BPTES	2DG	nor-NOHA	DMSO
		2.39	5	2.66	4.61	4.22	12	11.4	9.35	8.58	7.25
		5.3	1.79	5.63	3.92	3.02	13.5	10.9	9.85	9.66	11.2
		3.12	4.37	3.04	5.37	3.84	20.7	22.7	21.2	20.3	21.7

## Sheet: Extended Data Fig. 8d
				naive	IL-2-7	IL-2-7-33
				352	617	465
				219	561	937
				345	653	1552
				323	242	1085

## Sheet: Extended Data Fig. 8e
				Mitotracker			TMRM
				MEDIUM	ETO		MEDIUM	ETO
				1777.67	1345.33		17610	10940
				1946.17	998.833		15300	10540
				1610.17	1621.5		18930	10750
				2065.5	1803.33		26707.4	27174.1
				1742	1748.17		30100	24737
				2272.17	1967.33		24288.9	19651.9

## Sheet: Extended Data Fig. 8f
			IL-2-7-33								IL-2-7
			DMSO	RO	AA	BPTES	nor-NOHA	2DG	BCATi		DMSO	RO	AA	BCAT	BPTES	NOHA	2DG
			3.17	15.2	17.18	4.3	1.8	5.42	3.33		0.44	2.59	2.47	1.24	0.2	0.13	0.1
			1	11.6	19.3	10.78	1.9	11.17	4.33		0.14	1.45	3.1	2.43	2	0.42	0
			1.11	14	12.5	8.85	2.63	5.02	2.3		0.41	4.77	2.7	3.77	3.12	1.02	0
			1.36	8.26	8.47	5.86	3.53	7.56	4.12		0.3	1.4	0.93	1.21	1.42	0.06	0.78
			2.86	9.5	9.12	8.62	3.09	3.3	2.57		0.34	1.34	1.13	0.95	0.35	0.96	0.84
			1.66	7.36	7.83	7.57	4.45	4.28	3.19		0.73	2.61	1.17	0.68	0.93	0.11	0.28
