# Supplementary material for: Dichotomous metabolic networks govern human ILC2 proliferation and function
Source: Nat Immunol. 2021 Oct 22;22(11):1367–74. doi: 10.1038/s41590-021-01043-8 (PMC8553616; doi:10.1038/s41590-021-01043-8)
Supplement: Supplementary file 18 — Source data for the presented plots. [file 41590_2021_1043_MOESM18_ESM.xls]

## Sheet: Extended Data Fig. 9a
				DMSO	RO	AA	BPTES	norNOHA	2DG	BCAT
				26	4.92	4.05	14.48	25.4	3.33	36.1
				16.2	4.99	7.36	27.9	24.9	10.6	13.6
				21.5	5.62	9.49	16.1	16.5	13.2	19.4
				34.7	14.3	14.2	35.1	35.3	12.2	34.6

## Sheet: Extended Data Fig. 9b
		AA	BCAT	BPTES	DMSO	RO	norNOHA	2DG
		0.69	6.1	10	9.67	1.64	5.7	0.67
		0.77	2.52	4.68	5.8	1.12	7.43	3.74
		1.58	3.81	4.04	4.65	1.12	4.87	1.94
		1.71	11.8	12.9	12.7	2.2	10.1	2.9
		AA	BCAT	BPTES	DMSO	RO	norNOHA	2DG
		187	379	385	450	182	342	278
		251	398	238	353	203	293	219
		201	251	216	289	202	468	200
		214	338	345	336	222	322	235

## Sheet: Extended Data Fig. 9
				AA	BCAT	BPTES	DMSO	RO	norNOHA	2DG
				84.1	88.6	87.2	92.1	84.4	89.3	83.4
				79.8	90.3	90.4	94	83.3	86.7	94
				84.3	87.7	89.6	91.4	74	97.5	88.5
				84.4	82.5	86.2	87.3	71.9	81.3	82.6
				AA	BCAT	BPTES	DMSO	RO	norNOHA	2DG
				1132	1348	1280	1462	1248	1222	1185
				1301	1447	1440	1627	1395	1367	1660
				1116	1352	1388	1521	1085	1242	1363
				1177	1183	1271	1349	1235	1248	1195

## Sheet: Extended Data Fig. 9d
				+ GLUC (high)	+ GLUC (low)	- GLUC	CTRL
				18.8	9.14	4.02	20.7
				13.6	8.21	2.7	19.6
				13	5.95	5.03	24.1
				16	10.74	4.98	25.3

## Sheet: Extended Data Fig. f
					DMSO	RAPA	MITOTEMPO
					679	278	276
					567	374	342
					600	407	401
					568	331	385
					DMSO	RAPA	MITOTEMPO
					21.7	11.8	12.8
					27.6	12.9	18.5
					24.1	9.17	19.8
					25.3	5.94	9.06
